# Supplementary material for: Research on the mechanism of digital drive economy enhancing quality and efficiency
Source: PLoS One. 2025 Feb 5;20(2):e0316985. doi: 10.1371/journal.pone.0316985 (PMC11798452; doi:10.1371/journal.pone.0316985)
Supplement: S1 Data — (XLSX) [file pone.0316985.s001.xlsx]

## Sheet: 00
t	city_code	provin_code	cn	province_name	t_cn	t_pn	pingjian	sum	w_sum	p_captical	gdp	c_gdp	real_c_gdp2	guest	cargo	captial	optical_cable	foreign_invest	hospital_beds	employee	ratio_unistudent	avestreet_lamp	road_lenth	ave_wage	uninumber	population	trade_agreement	import	export	ineff	china_network	if_coastal	recog	treat_group	ineff_w	sum_w	w_sum_w	dyear1	dyear2	dyear3	dyear4	dyear5	dyear6	dyear7	dyear8	dyear9	dyear10	dyear11	p
2012	230900	230000	七台河市	黑龙江省	2012七台河市	2012黑龙江省	1	0	57	0	298.908	0.021832	298.908	1298	3004	160576	40537.8	2826	3915	13.6	0.00145	73.5546	531	37976.8	1339	92.3645	1	2300000	1400000	2234.15	0	0	0	0	2234.15	0	57	1	0	0	0	0	0	0	0	0	0	0	-0.32878
2013	230900	230000	七台河市	黑龙江省	2013七台河市	2013黑龙江省	1.022	0	67	0	240.988	0.016672	235.801	1348	2783	162116	45193.8	655	3601	12.7	0.001832	73.5546	531	39174.1	1685	92	0	2300000	1600000	1117.13	0	0	0	0	1117.13	0	67	0	1	0	0	0	0	0	0	0	0	0	-0.340899
2014	230900	230000	七台河市	黑龙江省	2014七台河市	2014黑龙江省	1.03733	0	83	0	214.3	0.014249	206.588	861	2473	154911	45619.4	1160	3859	12.6236	0.002649	73.5546	531	39657.8	2337	88.2247	0	2200000	1700000	526.782	0	0	0	0	526.782	0	83	0	0	1	0	0	0	0	0	0	0	0	-0.336054
2015	230900	230000	七台河市	黑龙江省	2015七台河市	2015黑龙江省	1.04874	2	169	0	212.7	0.014101	202.815	0	0	147885	46513	770	3785	11.1673	0.003473	73.3347	532	41301	2886	83.1095	0	1300000	803541	102756	0	0	0	1	102756	2	169	0	0	0	1	0	0	0	0	0	0	0	-0.351327
2016	230900	230000	七台河市	黑龙江省	2016七台河市	2016黑龙江省	1.06447	1	299	0	216.6	0.014078	203.481	0	0	139741	50222	2530	4189	8.9359	0.00393	60.0986	532	48695	3149	80.1302	0	1200000	503553	101491	0	0	0	1	101491	1	299	0	0	0	0	1	0	0	0	0	0	0	-0.334741
2017	230900	230000	七台河市	黑龙江省	2017七台河市	2017黑龙江省	1.07831	0	345	0	228.8	0.014388	212.184	0	0	130180	53800	262	0	8.8453	0.004292	60.0406	531.87	0	3374	78.6043	4	1400000	520925	0.190869	0	0	0	0	0.190869	0	345	0	0	0	0	0	1	0	0	0	0	0	-0.417414
2018	230900	230000	七台河市	黑龙江省	2018七台河市	2018黑龙江省	1.09988	0	520	0	250.3	0.015298	227.571	0	0	115912	50242.3	511	0	8.8744	0.004109	60.3032	531.87	0	3193	77.7097	1	2200000	444949	5.35494	0	0	0	0	5.35494	0	520	0	0	0	0	0	0	1	0	0	0	0	-0.412187
2021	七台河市	1	七台河市	黑龙江省	2021七台河市	2021黑龙江省	1.16362	0	2855	0	231.4		198.862	134	914	4700000	19771.4	100	4249	8.321	240.138	0.904421	539.87	65675	18028	75.0736	0	3992	7817	54495	0	0	0	0	54495	0	2855	0	0	0	0	0	0	0	0	0	1	0	-0.313107
2012	460200	460000	三亚市	海南省	2012三亚市	2012海南省	1	2	32	0	330.962	0.115902	330.962	5119	3619	95565.5	3302	23578	2477	9.7	0.077254	47.9798	225	39970.7	44228	57.25	16	1100000	313610	103054	0	1	0	1	103054	2	32	1	0	0	0	0	0	0	0	0	0	0	-0.458516
2013	460200	460000	三亚市	海南省	2013三亚市	2013海南省	1.028	1	39	0	373.209	0.117451	363.044	5460	3695	137825	3301	24200	0	11.1	0.072401	47.0297	230	47715.6	41768	57.69	7	1100000	370649	102760	0	1	0	1	102760	1	39	0	1	0	0	0	0	0	0	0	0	0	-0.471967
2014	460200	460000	三亚市	海南省	2014三亚市	2014海南省	1.05267	2	49	0	402.256	0.114907	382.128	2171	2008	185345	3302	23011	2515	12.0078	0.07807	44.7552	237	54639.8	45718	58.56	11	1100000	441674	102259	0	1	0	1	102259	2	49	0	0	1	0	0	0	0	0	0	0	0	-0.435476
2015	460200	460000	三亚市	海南省	2015三亚市	2015海南省	1.0632	1	77	0	435.82	0.117701	409.914	5119	3619	236054	3376	14981	2949	12.6408	0.080234	43.6796	354	61502	46359	57.78	11	1000000	374304	101244	0	1	0	1	101244	1	77	0	0	0	1	0	0	0	0	0	0	0	-0.353
2016	460200	460000	三亚市	海南省	2016三亚市	2016海南省	1.09297	5	86	0	475.557	0.117329	435.106	5460	3695	288421	3376	20823	3417	13.1102	0.083364	40.7656	384	65030	48543	58.23	10	922263	212580	100742	0	1	0	1	100742	5	86	0	0	0	0	1	0	0	0	0	0	0	-0.309327
2017	460200	460000	三亚市	海南省	2017三亚市	2017海南省	1.12357	9	161	0	529.805	0.118723	471.536	2171	2008	340167	3376	2930	0	52.7486	0.082349	37.0607	426.5	969641	48767	59.22	9	600815	436591	88996.6	0	1	0	1	88996.6	9	161	0	0	0	0	0	1	0	0	0	0	0	0.196988
2018	460200	460000	三亚市	海南省	2018三亚市	2018海南省	1.15166	135	180	0	595.506	0.123241	517.084	2171	2008	302885	914.96	10383	0	55.5469	0.082154	34.689	433.87	78491	50492	61.46	17	824504	448849	95792.1	0	1	0	1	95792	135	180	0	0	0	0	0	0	1	0	0	0	0	-0.304712
2019	三亚市	0	三亚市	海南省	2019三亚市	2019海南省	1.19082	4	0	0	677.861		569.241	907	213	14000000	11342.8	24934	4764	14.0196	0	2.32935	436.38	87058	0	63.4369	60	903202	70667	103705	0	1	0	1	103705	4	0	0	0	0	0	0	0	0	1	0	0	0	-0.203977
2020	三亚市	0	三亚市	海南省	2020三亚市	2020海南省	1.21821	7	0	0	695.412		570.849	530	216	15000000	12845.1	30971	4701	15.1084	0	2.39286	461	93152	0	66.9346	158	1700000	37898	103434	0	1	0	1	103435	7	0	0	0	0	0	0	0	0	0	1	0	0	-0.172034
2021	三亚市	0	三亚市	海南省	2021三亚市	2021海南省	1.22186	23	0	0	835.365		683.683	560	251	6000000	14372.7	23353	4253	15.5853	0	2.58423	566.69	101497	0	71.0899	345	2100000	122934	103319	0	1	0	1	103319	23	0	0	0	0	0	0	0	0	0	0	1	0	-0.107221
2012	350400	350000	三明市	福建省	2012三明市	2012福建省	1	3	241	0	1334.82	0.067751	1334.82	3947	9490	195206	21753.2	10300	11134	25.3	0.008291	50.0392	280	42291.3	22737	274.24	42	5800000	9800000	94928.6	0	1	0	1	94928.6	3	241	1	0	0	0	0	0	0	0	0	0	0	-0.239301
2013	350400	350000	三明市	福建省	2013三明市	2013福建省	1.025	2	344	0	1477.59	0.067567	1441.55	2956	9958	307131	21692.1	12500	12249	24.1	0.00866	14.1618	284	47378.3	24114	278.46	37	6300000	11000000	90858.3	0	1	0	1	90858.3	2	344	0	1	0	0	0	0	0	0	0	0	0	-0.156098
2014	350400	350000	三明市	福建省	2014三明市	2014福建省	1.0455	2	452	0	1621.21	0.067394	1550.66	3414	11514	433203	22471.1	14033	12425	24.0791	0.008562	13.9408	289	53154.9	24318	284.01	40	6400000	11000000	86557.1	0	1	0	1	86557.1	2	452	0	0	1	0	0	0	0	0	0	0	0	-0.144766
2015	350400	350000	三明市	福建省	2015三明市	2015福建省	1.06327	5	832	0	1713.05	0.065938	1611.11	2304.75	8543.85	580193	23278	15636	12551	24.5206	0.008675	15.4106	290	59166	24654	284.21	27	5600000	11000000	71701.7	0	1	0	1	71701.7	5	832	0	0	0	1	0	0	0	0	0	0	0	-0.138794
2016	350400	350000	三明市	福建省	2016三明市	2016福建省	1.08135	8	976	0	1860.82	0.064588	1720.83	2376.92	9288.39	730818	24281.8	17090	12692	24.0126	0.008593	18.7086	281	64324	24648	286.85	26	5300000	10000000	65957.2	0	1	0	1	65957.2	8	976	0	0	0	0	1	0	0	0	0	0	0	-0.159536
2017	350400	350000	三明市	福建省	2017三明市	2017福建省	1.09433	7	2111	0	2102.64	0.065336	1921.4	2355.73	10619.2	887366	25343.8	18441	12833	24.3536	0.008798	20.3166	285.65	0	25266	287.19	27	6600000	10000000	22479.7	0	1	0	1	22479.7	7	2111	0	0	0	0	0	1	0	0	0	0	0	-0.193602
2018	350400	350000	三明市	福建省	2018三明市	2018福建省	1.11074	17	2962	0	2353.72	0.065739	2119.06	2102.11	10866.5	790110	23476.7	3978	12974	25.0495	0.009448	20.5133	325.06	0	27309	289.04	45	7200000	12000000	0.96136	0	1	0	1	0.96136	17	2962	0	0	0	0	0	0	1	0	0	0	0	-0.157999
2019	三明市	1	三明市	福建省	2019三明市	2019福建省	1.13962	22	527	0	2601.56		2282.83	1588	8407	17000000	4610.94	1941	11466	25.2104	1197.46	1.10167	334.02	86559	345492	288.52	30	78192	1800000	0.980296	0	1	0	1	0.980296	22	527	0	0	0	0	0	0	0	1	0	0	0	-0.744928
2020	三明市	1	三明市	福建省	2020三明市	2020福建省	1.16469	19	421	0	2702.19		2320.09	571	8602	4100000	4587.64	2034	12408	26.8006	1242.68	1.12885	344.42	90508	357692	287.84	54	88412	1100000	0.069024	0	1	0	1	0.069024	19	421	0	0	0	0	0	0	0	0	1	0	0	-0.755327
2021	三明市	1	三明市	福建省	2021三明市	2021福建省	1.17284	30	469	0	2953.47		2518.21	906	9277	14000000	18087.6	2903	12717	25.764	1283.07	1.97292	603.4	99287.4	367985	286.801	56	71935.1	1200000	0.48908	0	1	0	1	0.48908	30	469	0	0	0	0	0	0	0	0	0	1	0	-0.583764
2022	三明市	1	三明市	福建省	2022三明市	2022福建省	1.19513	18	413	0	3110.14		2602.35	0	0	14000000	18787.2	6498	13333	22.85	1312.52	1.93072	627.44	108344	374869	285.61	65	75202.1	1400000	0.810872	0	1	0	1	0.810872	18	413	0	0	0	0	0	0	0	0	0	0	1	-0.556428
2012	411200	410000	三门峡市	河南省	2012三门峡市	2012河南省	1	0	172	0	1127.32	0.038086	1127.32	5180	5948	196351	31398.2	74672	10647	26.2	0.02104	73.6159	151	39391	14969	71.145	14	2200000	3000000	0.181375	0	0	0	0	0.181375	0	172	1	0	0	0	0	0	0	0	0	0	0	-0.359648
2013	411200	410000	三门峡市	河南省	2013三门峡市	2013河南省	1.029	0	148	0	1204.68	0.037423	1170.73	5653	6411	287476	31413.3	86857	11607	27.9	0.019441	68.0665	161	42934.6	13755	70.752	20	2400000	3600000	10295.5	0	0	0	0	10295.5	0	148	0	1	0	0	0	0	0	0	0	0	0	-0.297816
2014	411200	410000	三门峡市	河南省	2014三门峡市	2014河南省	1.04855	0	204	0	1240.06	0.035493	1182.64	3270	5537	389947	31430.3	95679	12129	28.5323	0.005605	68.0665	161	44357.8	12767	227.79	26	2600000	3900000	12564	0	0	0	0	12564	0	204	0	0	1	0	0	0	0	0	0	0	0	-0.267956
2015	411200	410000	三门峡市	河南省	2015三门峡市	2015河南省	1.06218	0	355	0	1251.04	0.03381	1177.8	2335.27	5014.49	505866	33578	100817	12620	27.3599	0.00571	58.2238	248	44573	13048	228.53	14	3100000	4300000	15609.4	0	0	0	0	15609.4	0	355	0	0	0	1	0	0	0	0	0	0	0	-0.169913
2016	411200	410000	三门峡市	河南省	2016三门峡市	2016河南省	1.08236	0	630	0	1325.86	0.03276	1224.97	2335.27	5014.49	630229	32533	106296	12624	25.0679	0.006115	50.1153	291	46479	14035	229.5	5	2800000	4300000	20680.7	0	0	0	0	20680.7	0	630	0	0	0	0	1	0	0	0	0	0	0	-0.112161
2017	411200	410000	三门峡市	河南省	2017三门峡市	2017河南省	1.09752	0	702	0	1447.42	0.032488	1318.81	2291.97	6555.3	746074	34589	107906	13383	137.407	0.007088	51.3703	307.1	56271	16342	230.551	0	3100000	4700000	26054.8	0	0	0	0	26054.8	0	702	0	0	0	0	0	1	0	0	0	0	0	-0.081307
2018	411200	410000	三门峡市	河南省	2018三门峡市	2018河南省	1.12276	0	1148	0	1528.12	0.031799	1361.04	2277	6948	872535	34123.6	111438	14418	141.713	0.0076	49.2321	317.63	63268	17540	230.8	0	2900000	5400000	29598.1	0	0	0	0	29598.1	0	1148	0	0	0	0	0	0	1	0	0	0	0	-0.036419
2020	三门峡市	1	三门峡市	河南省	2020三门峡市	2020河南省	1.18882	1	1940	0	1450.71		1220.29	1476.41	4373.07	87000000	5158.45	123674	12510	19.6598	756.296	2.07842	325.05	69767	171193	226.357	0	0	0	8008.58	0	0	0	0	8008.58	1	1940	0	0	0	0	0	0	0	0	1	0	0	-0.328229
2021	三门峡市	1	三门峡市	河南省	2021三门峡市	2021河南省	1.19952	0	2803	0	1582.54		1319.31	1444.48	4578.19	1400000	5873.7	131154	13473	19.9263	760.854	2.09874	332.6	77521.4	171747	225.729	0	0	0	0.40202	0	0	0	0	0.40202	0	2803	0	0	0	0	0	0	0	0	0	1	0	-0.295052
2012	310000	310000	上海市	上海市	2012上海市	2012上海市	1	190	0	1	21305.6	1.05569	21305.6	17402	94190	1700000	4757.51	1500000	107257	555.7	0.035503	51.2096	4775	80190.9	506596	1426.93	4043	23000000	21000000	76549.9	0	1	0	1	76549.9	190	0	1	0	0	0	0	0	0	0	0	0	0	7.67614
2013	310000	310000	上海市	上海市	2013上海市	2013上海市	1.023	824	0	1	23204.1	1.06352	22682.4	19118	91352	2100000	3663.7	1700000	113066	619	0.035241	51.3247	4865	91475.1	504771	1432.34	3740	24000000	20000000	66532	0	1	0	1	66532	824	0	0	1	0	0	0	0	0	0	0	0	0	8.22844
2014	310000	310000	上海市	上海市	2014上海市	2014上海市	1.05062	753	0	1	25269.8	1.07222	24052.2	20761	90128	2400000	5097.92	1800000	115335	730.46	0.035216	52.5668	4851	92189.8	506644	1438.69	4697	26000000	21000000	65583	1	1	0	1	65583	753	0	0	0	1	0	0	0	0	0	0	0	0	8.46801
2015	310000	310000	上海市	上海市	2015上海市	2015上海市	1.07584	1829	0	1	26887	1.0702	24991.7	18571	88689	2800000	5142	1800000	120625	722.884	0.035456	51.5685	4989	100966	511623	1442.97	6007	25000000	20000000	54478.8	1	1	0	1	54478.8	1829	0	0	0	0	1	0	0	0	0	0	0	0	8.62014
2016	310000	310000	上海市	上海市	2016上海市	2016上海市	1.11026	2420	0	1	29887	1.06063	26918.9	19564	97257	3200000	5564.8	1900000	126838	627.776	0.035495	52.8342	5129	120503	514683	1450	5153	25000000	18000000	46505.6	1	1	0	1	46505.6	2420	0	0	0	0	0	1	0	0	0	0	0	0	8.98563
2017	310000	310000	上海市	上海市	2017上海市	2017上海市	1.12914	3685	0	1	32925	1.07482	29159.4	20855	97257	3500000	5330.96	1900000	0	671.917	0.035386	53.1442	5224	0	514917	1455.13	3950	28000000	19000000	34743.4	1	1	0	1	34743.4	2871	0	0	0	0	0	0	1	0	0	0	0	0	7.70766
2018	310000	310000	上海市	上海市	2018上海市	2018上海市	1.1472	4797	0	1	36011.8	1.10196	31391	21497	107387	4200000	4024.06	1900000	0	628.776	0.035408	54.7176	5317	0	517796	1462.38	5597	31000000	21000000	23348.4	1	1	0	1	23348.4	2871	0	0	0	0	0	0	0	1	0	0	0	0	7.81209
2012	361100	360000	上饶市	江西省	2012上饶市	2012江西省	1	3	13	0	1265.39	0.097722	1265.39	16569	17912	356661	21492.1	67516	18212	42.9	0.003261	38.5232	379	33104.6	21661	664.29	65	830104	2500000	103274	0	0	0	1	103274	3	13	1	0	0	0	0	0	0	0	0	0	0	-0.073474
2013	361100	360000	上饶市	江西省	2013上饶市	2013江西省	1.025	3	26	0	1401.31	0.097245	1367.14	17060	20066	433552	18223.9	75733	20451	42.9	0.003415	38.0522	404	40937.1	22761	666.428	80	857998	2800000	103047	0	0	0	1	103047	3	26	0	1	0	0	0	0	0	0	0	0	0	0.002191
2019	上饶市	0	上饶市	江西省	2019上饶市	2019江西省	1.16334	21	0	0	2513.07		2160.22	7020	30051	2600000	27000.5	134935	28011	40.9073	1522.85	2.17059	804.62	69145	1000000	683.296	27	213779	2000000	0.922949	1	0	0	1	0.922949	21	0	0	0	0	0	0	0	0	1	0	0	0	-0.112062
2020	上饶市	0	上饶市	江西省	2020上饶市	2020江西省	1.19359	72	0	0	2624.34		2198.7	5142	14530	8600000	30840.2	146130	29718	42.2175	1608.1	2.21448	893.51	72108	1000000	649.109	0	245632	2300000	0.09957	1	0	0	1	0.09957	72	0	0	0	0	0	0	0	0	0	1	0	0	-0.038577
2021	上饶市	0	上饶市	江西省	2021上饶市	2021江西省	1.20433	52	0	0	3043.49		2527.12	2289	18536	12000000	33598.2	158332	30242	42.4246	1593.65	2.21925	1032.51	76363.7	1000000	643.667	31	395092	2800000	0.069783	1	0	0	1	0.069783	52	0	0	0	0	0	0	0	0	0	0	1	0	0.113207
2012	441900	440000	东莞市	广东省	2012东莞市	2012广东省	1	5	1047	0	5010.17	0.087793	5010.17	79739	11191	271162	49064.9	336938	24042	25.3	0.028154	21.3875	6106	59409	52381	186.05	690	41000000	57000000	57217.4	0	1	0	1	57217.4	5	1047	1	0	0	0	0	0	0	0	0	0	0	5.87465
2013	441900	440000	东莞市	广东省	2013东莞市	2013广东省	1.025	23	1279	0	5490.02	0.087876	5356.12	78113	12863	377966	49890.2	393775	25026	244.9	0.032222	22.2615	6185	42870.3	60877	188.93	506	46000000	64000000	47236.2	0	1	0	1	47236.2	23	1279	0	1	0	0	0	0	0	0	0	0	0	6.16656
2014	441900	440000	东莞市	广东省	2014东莞市	2014广东省	1.04858	43	1906	0	5881.32	0.086732	5608.87	5555	15375	477212	50649.5	452919	25994	238.746	0.036505	24.4227	6476	47599.5	69866	191.39	465	43000000	65000000	21538.9	0	1	0	1	21538.9	43	1906	0	0	1	0	0	0	0	0	0	0	0	6.5451
2015	441900	440000	东莞市	广东省	2015东莞市	2015广东省	1.0643	142	3397	0	6275.07	0.086181	5895.94	5071	15923	571038	56136	531982	26715	680.09	0.05878	24.2689	6563	0	114626	195.01	440	38000000	64000000	0.894358	1	1	0	1	0.894358	142	3397	0	0	0	1	0	0	0	0	0	0	0	6.73678
2016	441900	440000	东莞市	广东省	2016东莞市	2016广东省	1.08878	116	5004	0	6827.69	0.084444	6270.94	4874	15593	663794	58120.3	392617	27450	684.93	0.056038	23.5103	6372	0	112603	200.94	446	36000000	60000000	0.79159	1	1	0	1	0.79159	116	5004	0	0	0	0	1	0	0	0	0	0	0	6.23013
2017	441900	440000	东莞市	广东省	2017东莞市	2017广东省	1.10511	252	8750	0	7582.09	0.084522	6860.91	4342	16725	753781	55187.7	171972	0	695.7	0.056039	24.1225	5837.61	6.1619	118416	211.31	925	38000000	62000000	0.631299	1	1	0	1	0.631299	252	8750	0	0	0	0	0	1	0	0	0	0	0	5.09471
2019	东莞市	1	东莞市	广东省	2019东莞市	2019广东省	1.16783	327	148	0	9482.5		8119.78	3254	11735	16000000	13983.4	880307	32181	287.328	0	2.04201	6029.08	74017	0	251.06	1028	52000000	87000000	79867.5	1	1	0	1	79867.5	327	148	0	0	0	0	0	0	0	1	0	0	0	7.63187
2020	东莞市	1	东莞市	广东省	2020东莞市	2020广东省	1.19819	898	118	0	9650.19		8053.97	828	9647	11000000	15440	796305	32900	286.306	0	2.06344	5258.34	79601	0	263.88	896	50000000	83000000	76556.1	1	1	0	1	76556.1	898	118	0	0	0	0	0	0	0	0	1	0	0	6.79575
2021	东莞市	1	东莞市	广东省	2021东莞市	2021广东省	1.20778	1152	116	0	10855.3		8987.88	899	10045	11000000	16685.9	953237	33663	287.293	0	2.538	6768.77	88965	0	278.61	1205	57000000	96000000	71149.8	1	1	0	1	71149.8	1152	116	0	0	0	0	0	0	0	0	0	1	0	8.52571
2022	东莞市	1	东莞市	广东省	2022东莞市	2022广东省	1.23435	1329	55	0	11200.3		9073.88	0	0	11000000	17960.8	788673	34145	266.15	0	1.88308	6476.05	0	0	292.45	1104	47000000	92000000	75457.5	1	1	0	1	75457.5	1329	55	0	0	0	0	0	0	0	0	0	0	1	7.83115
2012	442000	440000	中山市	广东省	2012中山市	2012广东省	1	52	1000	0	2441.04	0.042774	2441.04	28207	17261	159744	49064.9	84177	11336	33	0.023897	53.9373	433	55869.5	36326	152.01	193	41000000	57000000	63263.5	0	1	0	1	63263.5	52	1000	1	0	0	0	0	0	0	0	0	0	0	0.741084
2013	442000	440000	中山市	广东省	2013中山市	2013广东省	1.025	55	1247	0	2638.93	0.04224	2574.57	34418	16719	237228	49890.2	64637	12225	90.8	0.025077	54.9265	435	48449.7	38641	154.09	173	46000000	64000000	54052.2	0	1	0	1	54052.2	55	1247	0	1	0	0	0	0	0	0	0	0	0	0.813074
2014	442000	440000	中山市	广东省	2014中山市	2014广东省	1.04858	83	1866	0	2823.01	0.041631	2692.23	2851	18864	300302	50649.5	68079	13246	89.4564	0.025608	22.6642	434	53126	39964	156.06	124	43000000	65000000	29605.1	1	1	0	1	29605.1	83	1866	0	0	1	0	0	0	0	0	0	0	0	0.885042
2015	442000	440000	中山市	广东省	2015中山市	2015广东省	1.0643	120	3419	0	3010.03	0.041339	2828.17	1822	17963	374007	56136	45682	13259	226.97	0.025177	22.2784	438	0	39951	158.68	192	38000000	64000000	0.787722	1	1	0	1	0.787722	120	3419	0	0	0	1	0	0	0	0	0	0	0	0.783614
2016	442000	440000	中山市	广东省	2016中山市	2016广东省	1.08878	78	5042	0	3202.78	0.039611	2941.61	1599	18336	447619	58120.3	47446	13656	232.9	0.030177	50.2071	435	0	48661	161.25	133	36000000	60000000	0.114682	1	1	0	1	0.114682	78	5042	0	0	0	0	1	0	0	0	0	0	0	0.689974
2017	442000	440000	中山市	广东省	2017中山市	2017广东省	1.10511	168	8834	0	3430.31	0.03824	3104.03	1518	17656	517180	55187.7	50933	0	234.85	0.031449	35.8878	696.29	6.8034	53611	170.47	270	38000000	62000000	0.127082	1	1	0	1	0.127082	168	8750	0	0	0	0	0	1	0	0	0	0	0	0.814888
2019	中山市	1	中山市	广东省	2019中山市	2019广东省	1.16783	194	115	0	3101.1		2655.44	1369	10172	30000000	14102	369793	16008	76.3362	0	2.41817	708.61	85691	0	182.89	310	4600000	19000000	91391.3	1	1	0	1	91391.3	194	115	0	0	0	0	0	0	0	1	0	0	0	1.15741
2020	中山市	1	中山市	广东省	2020中山市	2020广东省	1.19819	252	91	0	3151.59		2630.29	503	9444	11000000	15570.9	405449	15899	75.3353	0	2.28831	876.98	95309	0	190.88	459	3900000	18000000	91032.9	1	1	0	1	91032.9	252	91	0	0	0	0	0	0	0	0	1	0	0	1.35171
2021	中山市	1	中山市	广东省	2021中山市	2021广东省	1.20778	346	99	0	3566.17		2952.67	614	8821	10000000	16827.4	377290	16378	78.6593	0	1.98681	923.31	98818	0	198.75	522	4600000	22000000	90185.4	1	1	0	1	90185.4	346	99	0	0	0	0	0	0	0	0	0	1	0	1.39547
2022	中山市	1	中山市	广东省	2022中山市	2022广东省	1.23435	313	45	0	3631.28		2941.86	0	0	10000000	18113.1	416276	16845	73.03	0	1.613	1007.68	0	0	208.13	581	4700000	23000000	92914.9	1	1	0	1	92914.9	313	45	0	0	0	0	0	0	0	0	0	0	1	1.50494
2012	141000	140000	临汾市	山西省	2012临汾市	2012山西省	1	0	23	0	1221.08	0.100809	1221.08	5208	14097	342303	27826.1	13611	15591	39.7	0	130.435	229	32825.8	41359	0	3	802707	701604	829.435	0	0	0	0	829.435	0	23	1	0	0	0	0	0	0	0	0	0	0	-0.479955
2013	141000	140000	临汾市	山西省	2013临汾市	2013山西省	1.031	0	33	0	1223.9	0.096635	1187.1	5351	14638	407949	36084.7	13880	16488	38.9	0	126.433	232	37572.5	43263	0	3	779541	799557	1501.58	0	0	0	0	1501.58	0	33	0	1	0	0	0	0	0	0	0	0	0	-0.473211
2014	141000	140000	临汾市	山西省	2014临汾市	2014山西省	1.04853	0	36	0	1213.24	0.09507	1157.09	4444	15343	486687	29809.1	14913	17485	37.95	0	54.112	243	39220.9	44305	0	2	729194	894087	0.186725	0	0	0	0	0.186725	0	36	0	0	1	0	0	0	0	0	0	0	0	-0.35436
2015	141000	140000	临汾市	山西省	2015临汾市	2015山西省	1.05482	0	0	0	1161.11	0.09095	1100.77	5208	14097	576037	30891	15660	17534	37.1749	0	126.433	232	48051	44675	0	1	626055	842077	4839.06	0	0	0	0	4839.06	0	0	0	0	0	1	0	0	0	0	0	0	0	-0.442739
2016	141000	140000	临汾市	山西省	2016临汾市	2016山西省	1.06642	0	0	0	1205.18	0.092348	1130.11	5351	14638	652273	31628.9	16661	18829	36.4706	0	111.106	237	50482	47585	0	4	672922	993219	6083.26	0	0	0	0	6083.26	0	0	0	0	0	0	1	0	0	0	0	0	0	-0.40301
2017	141000	140000	临汾市	山西省	2017临汾市	2017山西省	1.07815	0	0	0	1320.33	0.085027	1224.62	4444	15343	635252	32439.6	17808.5	19293.3	100.095	0	34.3321	248.91	0	43766	0	0	699126	1000000	6294.66	0	0	0	0	6294.66	0	0	0	0	0	0	0	1	0	0	0	0	0	-0.328218
2018	141000	140000	临汾市	山西省	2018临汾市	2018山西省	1.09756	2	0	0	1440.04	0.085625	1312.04	4237	15938.7	565628	30060.2	18708.1	19965.3	100.095	0	34.1664	251.31	61028	42607	0	0	849152	1200000	103930	0	0	0	1	103930	2	0	0	0	0	0	0	0	1	0	0	0	0	-0.273711
2020	临汾市	1	临汾市	山西省	2020临汾市	2020山西省	1.15988	3	20	0	1505.16		1297.68	0	0	15000000	24504.8	1066	20046	36.0379	0	2.90528	249.37	71121	351757	0	0	8837	172704	104016	0	0	0	0	104016	3	20	0	0	0	0	0	0	0	0	1	0	0	-0.276338
2021	临汾市	1	临汾市	山西省	2021临汾市	2021山西省	1.17148	3	20	0	1909.47		1629.96	0	0	37000000	27415.7	3234.12	19597	36.3822	0	2.9194	253.36	77390.2	345788	0	0	10041	297222	103929	0	0	0	0	103930	3	20	0	0	0	0	0	0	0	0	0	1	0	-0.272543
2022	临汾市	1	临汾市	山西省	2022临汾市	2022山西省	1.19608	3	10	0	2227.86		1862.63	0	0	37000000	29505.1	1595	19794	36.0081	0	2.90764	265.91	85074.9	0	0	0	42972	265096	103925	0	0	0	0	103925	3	10	0	0	0	0	0	0	0	0	0	0	1	-0.263833
2013	530900	530000	临沧市	云南省	2013临沧市	2013云南省	1.031	0	22	0	416.1	0.035166	403.589	947	1812	91646.3	42468.3	4622	8274	15	0.002269	41.037	68	39335.7	5626	247.9	6	963218	1600000	0.202154	0	0	0	0	0.202154	0	22	0	1	0	0	0	0	0	0	0	0	0	-0.602537
2014	530900	530000	临沧市	云南省	2014临沧市	2014云南省	1.05574	0	50	0	465.12	0.036296	440.561	1013	3109	137549	43675.9	6500	8767	15.6382	0.002124	42.8513	69	42131.4	5295	249.3	9	1100000	1900000	551.099	0	0	0	0	551.099	0	50	0	0	1	0	0	0	0	0	0	0	0	-0.590509
2012	210600	210000	丹东市	辽宁省	2012丹东市	2012辽宁省	1	0	127	0	1015.37	0.040866	1015.37	5992	8302	172453	24603.8	120100	13597	26.9	0.011831	27.0571	499	28626.6	28453	240.5	47	4600000	5800000	32275	0	1	0	0	32275	0	127	1	0	0	0	0	0	0	0	0	0	0	0.143287
2013	210600	210000	丹东市	辽宁省	2013丹东市	2013辽宁省	1.024	1	176	0	1107.3	0.04069	1081.35	5648	7723	256484	24507.7	110012	14198	31.8	0.012265	27.0571	499	32182.9	29386	239.6	21	5000000	6500000	95860	0	1	0	1	95860	1	176	0	1	0	0	0	0	0	0	0	0	0	0.141057
2014	210600	210000	丹东市	辽宁省	2014丹东市	2014辽宁省	1.04141	2	243	0	1023.23	0.035744	982.544	5836	8493	319944	24582.7	72670	14443	28.7904	0.012374	26.9507	499	32566.8	29636	239.5	19	5500000	5900000	93910.2	0	1	0	1	93910.2	2	243	0	0	1	0	0	0	0	0	0	0	0	0.054017
2019	丹东市	1	丹东市	辽宁省	2019丹东市	2019辽宁省	1.14186	0	102	0	768.027		672.608	3618	5004	15000000	51098.8	3527	11543	18.1738	501.717	2.21838	393.72	57008	116850	232.9	16	31750	191847	48859.4	0	1	0	0	48859.4	0	102	0	0	0	0	0	0	0	1	0	0	0	-0.517104
2020	丹东市	1	丹东市	辽宁省	2020丹东市	2020辽宁省	1.16927	1	107	0	779.4		666.57	631	4794	21000000	56042.2	5350	13513	17.024	465.492	2.13237	420.48	61537	107389	230.7	14	26421	143386	52202.4	0	1	0	0	52202.4	1	107	0	0	0	0	0	0	0	0	1	0	0	-0.463038
2021	丹东市	1	丹东市	辽宁省	2021丹东市	2021辽宁省	1.18213	1	131	0	854.437		722.794	861.2	4938.3	8100000	59403.8	5088	14678	17.4018	444.513	1.81953	644.98	69622	101838	229.1	0	32662	162382	53325.5	0	1	0	0	53325.5	1	131	0	0	0	0	0	0	0	0	0	1	0	-0.26804
2012	331100	330000	丽水市	浙江省	2012丽水市	2012浙江省	1	3	271	0	894.1	0.025792	894.1	5874	4660	88171	25001.2	10386	8636	18.9	0.014515	56.8582	169	56609.1	38114	262.59	17	8800000	22000000	93604.8	0	1	0	1	93604.8	3	271	1	0	0	0	0	0	0	0	0	0	0	-0.163845
2013	331100	330000	丽水市	浙江省	2013丽水市	2013浙江省	1.023	5	469	0	983.08	0.026037	960.978	5877	4742	135567	25800.7	12784	9863	18	0.015061	59.974	171	60408.4	39750	263.92	26	8700000	25000000	85777.6	0	1	0	1	85777.6	5	469	0	1	0	0	0	0	0	0	0	0	0	-0.100055
2014	331100	330000	丽水市	浙江省	2014丽水市	2014浙江省	1.04448	4	801	0	1051.75	0.026181	1006.96	4628	5248	186833	25744.4	17838	10724	17.7828	0.014959	60.9977	173	66101	39738	265.652	27	8200000	27000000	72790.1	0	1	0	1	72790.1	4	801	0	0	1	0	0	0	0	0	0	0	0	-0.045
2015	331100	330000	丽水市	浙江省	2015丽水市	2015浙江省	1.05911	2	1389	0	1103.29	0.025726	1041.72	4182.94	5324.89	243490	26300	21886	11635	18.48	0.014121	62.2132	175	77238	37614	266.376	27	7000000	28000000	49770.3	0	1	0	1	49770.3	2	1389	0	0	0	1	0	0	0	0	0	0	0	-0.005414
2016	331100	330000	丽水市	浙江省	2016丽水市	2016浙江省	1.07923	6	2393	0	1210.24	0.025613	1121.39	3353.52	5057	301426	26273	22130	12383	18.4354	0.013701	54.7614	186	85058	36724	268.033	36	6900000	27000000	10657.2	0	1	0	1	10657.2	6	2393	0	0	0	0	1	0	0	0	0	0	0	0.008964
2017	331100	330000	丽水市	浙江省	2017丽水市	2017浙江省	1.10189	25	4124	0	1250.92	0.024164	1135.25	2668.31	5220	353786	27714	21665	0	144.02	0.007816	52.0313	212.1	0	21046	269.272	25	9100000	29000000	0.519649	0	1	0	1	0.519649	25	4124	0	0	0	0	0	1	0	0	0	0	0	-0.116669
2018	331100	330000	丽水市	浙江省	2018丽水市	2018浙江省	1.12724	9	5303	0	1394.67	0.024817	1237.25	2200	5204	403095	26769.6	10691	0	144.21	0.007775	46.4443	250.4	0	21008	270.188	9	11000000	32000000	0.009244	0	1	0	1	0.05944	9	5303	0	0	0	0	0	0	1	0	0	0	0	-0.054951
2019	丽水市	0	丽水市	浙江省	2019丽水市	2019浙江省	1.15993	21	0	0	1476.61		1273.02	2315	5247	24000000	52792.2	12079	13097	19.5076	788.505	2.51551	275.9	110875	213500	270.765	29	275600	2700000	22624.3	0	1	0	1	22624.3	21	0	0	0	0	0	0	0	0	1	0	0	0	-0.630923
2020	丽水市	0	丽水市	浙江省	2020丽水市	2020浙江省	1.1866	37	0	0	1540		1297.82	1447	5300	15000000	56552.6	41419	13016	20.5334	1024.23	2.53215	302.3	115583	277300	270.74	32	429400	3000000	25417	0	1	0	1	25417	37	0	0	0	0	0	0	0	0	0	1	0	0	-0.649556
2021	丽水市	0	丽水市	浙江省	2021丽水市	2021浙江省	1.2044	37	0	0	1710.03		1419.82	834	5826	28000000	60058.8	54380	13595	20.7016	1022.71	2.50893	319.28	134315	276100	269.969	0	419114	2900000	0.780243	0	1	0	1	0.780243	37	0	0	0	0	0	0	0	0	0	0	1	0	-0.598377
2022	丽水市	0	丽水市	浙江省	2022丽水市	2022浙江省	1.2309	21	0	0	1831		1487.53	690	5693	28000000	65637.8	11873	14154	0	1016.32	2.39785	334.52	0	273700	269.305	0	353200	2900000	397.325	0	1	0	1	397.325	21	0	0	0	0	0	0	0	0	0	0	0	1	-0.759003
2012	530700	530000	丽江市	云南省	2012丽江市	2012云南省	1	2	7	0	212.24	0.020587	212.24	2327	1345	46612.8	40168.4	2871	3837	10.3	0.009691	26.075	91	35126.7	12230	126.2	3	1100000	1000000	104322	0	0	0	1	104323	2	7	1	0	0	0	0	0	0	0	0	0	0	-0.624211
2013	530700	530000	丽江市	云南省	2013丽江市	2013云南省	1.031	2	20	0	248.81	0.021028	241.329	2848	1526	78383.8	42468.3	3994	4420	10.9	0.018457	80.3575	115	42196.4	23422	126.9	4	963218	1600000	104068	0	0	0	1	104068	2	20	0	1	0	0	0	0	0	0	0	0	0	-0.650878
2014	530700	530000	丽江市	云南省	2014丽江市	2014云南省	1.05574	2	48	0	269.68	0.021045	255.441	4011	2770	97840.8	43675.9	783	4411	10.7817	0.018613	83.0667	117	40187.6	23732	127.5	2	1100000	1900000	103903	0	0	0	1	103903	2	48	0	0	1	0	0	0	0	0	0	0	0	-0.65805
2019	丽江市	1	丽江市	云南省	2019丽江市	2019云南省	1.14738	0	33	0	472.51		411.816	2625	4016	6300000	261.421	1100	5699	8.559	928.371	1.68512	133.64	97757	120911	130.24	10	0	4900	9178.86	0	0	0	1	9178.86	0	33	0	0	0	0	0	0	0	1	0	0	0	-0.859597
2021	丽江市	1	丽江市	云南省	2021丽江市	2021云南省	1.19106	0	87	0	570.49		478.975	2961	4302	6800000	309.511	1600	5397	8.1352	939.569	2.40002	203.14	110341	117822	125.4	13	0	5300	7402.38	0	0	0	1	7402.38	0	87	0	0	0	0	0	0	0	0	0	1	0	-0.805742
2012	150900	150000	乌兰察布市	内蒙古自治区	2012乌兰察布市	2012内蒙古自治区	1	4	1	0	778.71	0.049035	778.71	2071	6508	169092	56936.6	17141	6264	15.3	0.005506	67.0059	306	41329.2	15800	286.97	0	728882	397016	103835	0	0	0	1	103835	4	1	1	0	0	0	0	0	0	0	0	0	0	-0.484032
2013	150900	150000	乌兰察布市	内蒙古自治区	2013乌兰察布市	2013内蒙古自治区	1.032	1	10	0	833.79	0.049289	807.936	2231	6966	230965	57760.1	22162	6924	16.7	0.007262	53.0046	373	45983.3	20573	283.3	3	790201	409256	103634	0	0	0	1	103634	1	10	0	1	0	0	0	0	0	0	0	0	0	-0.396405
2014	150900	150000	乌兰察布市	内蒙古自治区	2014乌兰察布市	2014内蒙古自治区	1.04851	2	30	0	873.73	0.049168	833.305	743	6331	262770	66744.3	19625	7612	16.4616	0.009796	52.0802	393	50100.4	20740	211.71	4	816277	639355	103390	0	0	0	1	103390	2	30	0	0	1	0	0	0	0	0	0	0	0	-0.387737
2015	150900	150000	乌兰察布市	内蒙古自治区	2015乌兰察布市	2015内蒙古自治区	1.06005	2	38	0	913.77	0.051245	862.01	353.667	6424.67	301183	71490	3992	7808	15.9918	0.00754	56.159	411	56538	20650	273.867	3	708114	565001	103408	0	0	0	1	103408	2	38	0	0	0	1	0	0	0	0	0	0	0	-0.415695
2019	乌兰察布市	0	乌兰察布市	内蒙古自治区	2019乌兰察布市	2019内蒙古自治区	1.1373	16	0	0	808.419		710.825	249	8182	8500000	9343.21	2200	7838	15.8014	714.473	2.4962	435.97	76686	192129	268.91	50	79084	276446	31366.8	0	0	0	1	31366.8	16	0	0	0	0	0	0	0	0	1	0	0	0	-0.531899
2012	150300	150000	乌海市	内蒙古自治区	2012乌海市	2012内蒙古自治区	1	0	5	0	531.91	0.033494	531.91	514	10544	107701	56936.6	0	3556	10.3	0.006453	42.0679	556	51471.4	3539	54.84	6	728882	397016	0.180806	0	0	0	0	0.180806	0	5	1	0	0	0	0	0	0	0	0	0	0	-0.318614
2013	150300	150000	乌海市	内蒙古自治区	2013乌海市	2013内蒙古自治区	1.032	2	9	0	575.09	0.033996	557.258	547	12170	137770	57760.1	12000	3862	10.4	0.005522	37.6009	556	53198.5	3054	55.31	6	790201	409256	103727	0	0	0	1	103727	2	9	0	1	0	0	0	0	0	0	0	0	0	-0.284676
2014	150300	150000	乌海市	内蒙古自治区	2014乌海市	2014内蒙古自治区	1.04851	3	29	0	601.02	0.033822	573.212	428	8109	157954	66744.3	5800	3551	9.9779	0.00509	34.7088	622	54123.5	2821	55.42	6	816277	639355	103612	0	0	0	1	103612	3	29	0	0	1	0	0	0	0	0	0	0	0	-0.257854
2015	150300	150000	乌海市	内蒙古自治区	2015乌海市	2015内蒙古自治区	1.06005	2	38	0	559.83	0.031396	528.119	410.333	7839.33	181312	71490	805	3083	9.498	0.007948	12.1329	1002	55577	3536	44.4914	0	708114	565001	103455	0	0	0	1	103455	2	38	0	0	0	1	0	0	0	0	0	0	0	0.040489
2019	乌海市	1	乌海市	内蒙古自治区	2019乌海市	2019内蒙古自治区	1.1373	4	763	0	550.946		484.434	73	7573	32000000	161907	1474	3089	8.4292	90.835	1.50669	1001.96	85776	4014	44.19	4	5959	52351	86541	1	0	0	0	86541	4	763	0	0	0	0	0	0	0	1	0	0	0	-0.132674
2012	511100	510000	乐山市	四川省	2012乐山市	2012四川省	1	0	80	0	1037.75	0.04347	1037.75	8894	11483	128901	54614.2	12758	14124	27.8	0.012028	43.4535	576	37011.3	42712	355.1	6	2100000	3800000	1893.43	0	0	0	0	1893.43	0	80	1	0	0	0	0	0	0	0	0	0	0	-0.120137
2013	511100	510000	乐山市	四川省	2013乐山市	2013四川省	1.028	0	222	0	1134.79	0.042997	1103.88	8897	12460	193178	56157.2	10593	15915	29.3	0.012287	42.5249	617	43476.7	43741	356	5	2300000	4200000	0.192878	0	0	0	0	0.192878	0	222	0	1	0	0	0	0	0	0	0	0	0	-0.065992
2019	乐山市	1	乐山市	四川省	2019乐山市	2019四川省	1.14965	20	538	0	1863.31		1620.76	3409	16492	14000000	39291.6	7029	18874	23.8373	886.815	1.57398	717.69	82389	309587	349.1	3	133660	453078	8537.88	0	0	0	0	8537.88	20	538	0	0	0	0	0	0	0	1	0	0	0	-0.309042
2012	360400	360000	九江市	江西省	2012九江市	2012江西省	1	0	16	0	1420.1	0.10967	1420.1	11968	12353	412324	21492.1	98826	15445	41.9	0.016361	21.9036	817	33894.9	78095	477.313	119	830104	2500000	0.206405	0	0	0	0	0.206405	0	16	1	0	0	0	0	0	0	0	0	0	0	0.326724
2013	360400	360000	九江市	江西省	2013九江市	2013江西省	1.025	0	29	0	1601.73	0.111153	1562.67	12452	13211	517280	18223.9	123107	17275	42.5	0.016619	21.7705	844	39517.7	79596	478.945	140	857998	2800000	18408.8	0	0	0	0	18408.8	0	29	0	1	0	0	0	0	0	0	0	0	0	0.432603
2020	九江市	1	九江市	江西省	2020九江市	2020江西省	1.19359	0	232	0	3240.5		2714.93	5560	15638	4700000	32642.6	252414	20028	43.6718	1233.41	1.66728	1099.25	81455	567401	460.028	0	793580	3700000	0.869016	0	0	0	0	0.869016	0	232	0	0	0	0	0	0	0	0	1	0	0	0.439241
2021	九江市	1	九江市	江西省	2021九江市	2021江西省	1.20433	0	314	0	3735.68		3101.87	2475	13053	9900000	35561.7	272992	20608	43.6279	1291.97	1.85879	1330.92	82625.5	589226	456.067	66	1400000	5100000	0.78636	0	0	0	0	0.78636	0	314	0	0	0	0	0	0	0	0	0	1	0	0.661941
2012	445300	440000	云浮市	广东省	2012云浮市	2012广东省	1	1	1051	0	540.449	0.00947	540.449	6458	3106	61417.2	49064.9	10568	6026	17.2	0.002419	139.616	76	34885.5	6941	286.97	28	41000000	57000000	63342.7	0	1	0	1	63342.7	1	1051	1	0	0	0	0	0	0	0	0	0	0	0.137819
2013	445300	440000	云浮市	广东省	2013云浮市	2013广东省	1.025	3	1299	0	602.299	0.009641	587.609	7693	4410	116181	49890.2	11050	6982	21.2	0.002561	159.341	81	40078.9	7435	290.34	34	46000000	64000000	53609	0	1	0	1	53609	3	1299	0	1	0	0	0	0	0	0	0	0	0	0.241517
2014	445300	440000	云浮市	广东省	2014云浮市	2014广东省	1.04858	10	1939	0	664.005	0.009792	633.245	2762	5244	176202	50649.5	10633	7451	22.3606	0.003653	116.425	173	44916.7	10748	294.22	28	43000000	65000000	28601.7	0	1	0	1	28601.7	10	1939	0	0	1	0	0	0	0	0	0	0	0	0.384545
2015	445300	440000	云浮市	广东省	2015云浮市	2015广东省	1.0643	16	3523	0	713.142	0.009794	670.055	3188	6099	237116	56136	5451	7773	127.03	0.002859	78.3432	187	49934	8545	298.93	27	38000000	64000000	0.333509	0	1	0	1	0.333509	16	3523	0	0	0	1	0	0	0	0	0	0	0	0.409742
2016	445300	440000	云浮市	广东省	2016云浮市	2016广东省	1.08878	15	5105	0	778.305	0.009626	714.84	2994	5835	270125	58120.3	4259	7897	126.55	0.003004	107.909	162	0	9050	301.23	24	36000000	60000000	0.038304	0	1	0	1	0.05944	15	5105	0	0	0	0	1	0	0	0	0	0	0	0.258167
2017	445300	440000	云浮市	广东省	2017云浮市	2017广东省	1.10511	18	8984	0	803.564	0.008958	727.132	3179	6236	300235	55187.7	2808	0	125.47	0.003111	134.902	131.09	0	9325	299.78	32	38000000	62000000	0.067458	0	1	0	1	0.067458	18	8750	0	0	0	0	0	1	0	0	0	0	0	0.155389
2019	云浮市	0	云浮市	广东省	2019云浮市	2019广东省	1.16783	8	0	0	921.964		789.469	2972	5778	33000000	8000.36	29975	6631	19.1294	1110.38	2.20951	132.07	78144	334579	301.32	62	468162	631471	25468	0	1	0	1	25468	8	0	0	0	0	0	0	0	0	1	0	0	0	-0.884185
2020	云浮市	0	云浮市	广东省	2020云浮市	2020广东省	1.19819	11	0	0	1002.18		836.41	619	5548	7900000	8833.7	16754	7231	17.2231	1139.44	2.21295	132.38	86847	344236	302.11	31	503013	672475	49423	0	1	0	1	49423	11	0	0	0	0	0	0	0	0	0	1	0	0	-0.914499
2021	云浮市	0	云浮市	广东省	2021云浮市	2021广东省	1.20778	12	0	0	1138.97		943.027	489	7595	9600000	9546.52	23476	7302	17.6585	1145.49	1.61541	181.49	97179	345881	301.95	35	506735	824737	0.924828	0	1	0	1	0.924828	12	0	0	0	0	0	0	0	0	0	0	1	0	-0.855673
2022	云浮市	0	云浮市	广东省	2022云浮市	2022广东省	1.23435	14	0	0	1162.43		941.735	0	0	9600000	10275.9	51661	7506	16.74	0	2.46634	237.81	0	0	301.43	45	503659	888821	104059	0	1	0	1	104060	14	0	0	0	0	0	0	0	0	0	0	0	1	-0.310444
2012	341600	340000	亳州市	安徽省	2012亳州市	2012安徽省	1	5	50	0	715.65	0.041578	715.65	8067	16318	105895	26332.9	36263	11780	17.4	0.001797	20.325	770	38425.6	11010	612.549	7	1300000	2700000	103453	0	0	0	1	103453	5	50	1	0	0	0	0	0	0	0	0	0	0	0.117383
2013	341600	340000	亳州市	安徽省	2013亳州市	2013安徽省	1.024	8	97	0	791.09	0.04114	772.549	9422	19101	148357	28367.1	47783	13063	22.1	0.001868	20.6464	810	52395.8	11821	632.915	6	1700000	2800000	102666	0	0	0	1	102666	8	97	0	1	0	0	0	0	0	0	0	0	0	0.192411
2014	341600	340000	亳州市	安徽省	2014亳州市	2014安徽省	1.04038	1	149	0	883.63	0.042383	849.331	9174	30746	196985	29536.8	59687	14374	22.9971	0.001881	20.4478	829	42191.4	11932	634.352	4	1800000	3100000	102098	0	0	0	1	102098	1	149	0	0	1	0	0	0	0	0	0	0	0	0.243059
2015	341600	340000	亳州市	安徽省	2015亳州市	2015安徽省	1.05391	5	345	0	942.61	0.042835	894.394	5643	24519	254605	30944	65656	15864	23.3844	0.001898	20.4475	842	47338	12049	634.95	8	1600000	3200000	100127	0	0	0	1	100127	5	345	0	0	0	1	0	0	0	0	0	0	0	0.28344
2016	341600	340000	亳州市	安徽省	2016亳州市	2016安徽省	1.07288	0	740	0	1046.1	0.04286	975.04	5257	26420	314887	32221.5	72279	16976	23.5493	0.001734	21.2884	865	50292	11219	646.85	4	1600000	2800000	9375.54	0	0	0	0	9375.54	0	740	0	0	0	0	1	0	0	0	0	0	0	0.31921
2017	341600	340000	亳州市	安徽省	2017亳州市	2017安徽省	1.08575	0	1015	0	1149.79	0.042556	1058.98	4034.3	29757.6	379743	38899.4	78064	0	360.9	0.001728	34.6779	455.74	53596	11247	650.77	13	2300000	3100000	21937.5	0	0	0	0	21937.5	0	1015	0	0	0	0	0	1	0	0	0	0	0	-0.181252
2018	341600	340000	亳州市	安徽省	2018亳州市	2018安徽省	1.10747	16	1461	0	1277.19	0.042563	1153.25	3496.2	30104.7	453063	35275.3	90108	0	367.6	0.001985	34.329	500.26	61326	13035	656.83	7	2700000	3600000	89738.2	0	0	0	1	89738.2	16	1461	0	0	0	0	0	0	1	0	0	0	0	-0.101457
2019	亳州市	1	亳州市	安徽省	2019亳州市	2019安徽省	1.13737	8	5	0	1749		1537.76	3194	19395	25000000	49630.8	96416	16448	26.662	957.633	2.79545	514.74	65672	634901	662.99	4	20061	83970	4581.55	0	0	0	1	4581.55	8	5	0	0	0	0	0	0	0	1	0	0	0	-0.365713
2020	亳州市	1	亳州市	安徽省	2020亳州市	2020安徽省	1.16808	8	10	0	1806.01		1546.14	1538.1	20012.1	6600000	52247.7	43446	19615	23.4929	970.826	2.75835	585.3	70775	643648	662.99	3	13978	91793	4106.03	0	0	0	1	4106.03	8	10	0	0	0	0	0	0	0	0	1	0	0	-0.399374
2021	亳州市	1	亳州市	安徽省	2021亳州市	2021安徽省	1.17859	10	7	0	1972.68		1673.76	833.4	21867.4	21000000	55653.3	51495	18572	24.6586	1262.32	2.71018	626.01	79075	629392	498.6	7	16525	48176	0.24816	0	0	0	1	0.24816	10	7	0	0	0	0	0	0	0	0	0	1	0	-0.489294
2012	230700	230000	伊春市	黑龙江省	2012伊春市	2012黑龙江省	1	0	57	0	260.033	0.018992	260.033	1401	1718	56895.3	40537.8	5676	6043	19.9	0.000889	29.3279	813	24193.1	1104	124.12	5	2300000	1400000	5207.22	0	0	0	0	5207.22	0	57	1	0	0	0	0	0	0	0	0	0	0	-0.037743
2013	230700	230000	伊春市	黑龙江省	2013伊春市	2013黑龙江省	1.022	1	66	0	284.492	0.019681	278.368	1444	1844	76273.1	45193.8	6530	5621	19.3	0.000869	30.3538	840	24786.3	1070	123.2	0	2300000	1600000	103721	0	0	0	1	103721	1	66	0	1	0	0	0	0	0	0	0	0	0	-0.024982
2014	230700	230000	伊春市	黑龙江省	2014伊春市	2014黑龙江省	1.03733	3	80	0	256	0.017022	246.787	976	775	81177.6	45619.4	948	6628	18.38	0.000862	31.2728	871	27205.5	1060	122.917	0	2200000	1700000	103702	0	0	0	1	103702	3	80	0	0	1	0	0	0	0	0	0	0	0	-0.00134
2015	230700	230000	伊春市	黑龙江省	2015伊春市	2015黑龙江省	1.04874	0	171	0	248.2	0.016455	236.665	0	0	82485.3	46513	1050	6635	17.398	0.00085	31.5632	883	35656	1030	121.189	0	1300000	803541	487.433	0	0	0	0	487.433	0	171	0	0	0	1	0	0	0	0	0	0	0	-0.002698
2016	230700	230000	伊春市	黑龙江省	2016伊春市	2016黑龙江省	1.06447	0	300	0	251.2	0.016326	235.986	0	0	81124.8	50222	459	6452	16.9818	0.00137	31.6034	909	36793	1611	117.581	1	1200000	503553	39.0275	0	0	0	0	39.0275	0	300	0	0	0	0	1	0	0	0	0	0	0	0.003858
2017	230700	230000	伊春市	黑龙江省	2017伊春市	2017黑龙江省	1.07831	1	344	0	258.1	0.01623	239.356	0	0	80927	53800	500	0	16.4885	0.001555	31.3611	914.02	0	1803	115.929	4	1400000	520925	101566	0	0	0	1	101566	1	344	0	0	0	0	0	1	0	0	0	0	0	-0.085656
2018	230700	230000	伊春市	黑龙江省	2018伊春市	2018黑龙江省	1.09988	1	519	0	274.2	0.016759	249.301	0	0	72057.4	50242.3	587	0	16.6023	0.003145	32.1934	934.52	0	3588	114.094	1	2200000	444949	100039	0	0	0	1	100039	1	519	0	0	0	0	0	0	1	0	0	0	0	-0.065472
2020	伊春市	1	伊春市	黑龙江省	2020伊春市	2020黑龙江省	1.15668	2	2820	0	295.187		255.203	251	602	9500000	30821.8	53	6776	10.6374	340.573	1.16735	669.72	50319	29732	87.3	3	41853	21307	44601.6	0	0	0	0	44601.6	2	2820	0	0	0	0	0	0	0	0	1	0	0	-0.258346
2021	伊春市	1	伊春市	黑龙江省	2021伊春市	2021黑龙江省	1.16362	2	2961	0	318.7		273.887	122	710	4500000	23963.1	57	6316	11.3186	256.376	1.11381	789.15	56718.5	27782	108.364	0	51285	20589	51973.6	0	0	0	0	51973.6	2	2961	0	0	0	0	0	0	0	0	0	1	0	-0.117589
2012	440600	440000	佛山市	广东省	2012佛山市	2012广东省	1	46	1006	0	6613.02	0.11588	6613.02	43119	25199	424886	49064.9	234984	25338	65	0.012122	53.4159	2230	46205.2	45778	377.65	155	41000000	57000000	60500	0	1	0	1	60500	46	1006	1	0	0	0	0	0	0	0	0	0	0	2.60344
2013	440600	440000	佛山市	广东省	2013佛山市	2013广东省	1.025	73	1229	0	7010.17	0.112208	6839.19	49349	27650	612668	49890.2	252089	26696	174.2	0.012394	60.6665	1556	50355.3	47297	381.61	205	46000000	64000000	51301.3	0	1	0	1	51301.3	73	1229	0	1	0	0	0	0	0	0	0	0	0	2.23191
2014	440600	440000	佛山市	广东省	2014佛山市	2014广东省	1.04858	125	1824	0	7441.6	0.109742	7096.87	5976	29098	803031	50649.5	265588	27764	173.574	0.012112	85.0047	1607	55678.4	46706	385.61	235	43000000	65000000	27325.7	0	1	0	1	27325.7	125	1824	0	0	1	0	0	0	0	0	0	0	0	2.30078
2015	440600	440000	佛山市	广东省	2015佛山市	2015广东省	1.0643	120	3419	0	8003.92	0.109925	7520.33	5387	29428	1000000	56136	237728	31266	494.46	0.012699	88.8163	1631	0	49395	388.97	238	38000000	64000000	0.68343	0	1	0	1	0.68343	120	3419	0	0	0	1	0	0	0	0	0	0	0	2.23241
2016	440600	440000	佛山市	广东省	2016佛山市	2016广东省	1.08878	187	4933	0	8630	0.106734	7926.28	5307	29372	1300000	58120.3	147167	32823	506.15	0.012493	82.1264	1643	0	49994	400.18	229	36000000	60000000	0.878163	0	1	0	1	0.878163	187	4933	0	0	0	0	1	0	0	0	0	0	0	2.0042
2017	440600	440000	佛山市	广东省	2017佛山市	2017广东省	1.10511	332	8670	0	9398.52	0.104771	8504.56	5268	30997	1500000	55187.7	162347	0	517.29	0.029	80.392	1555.45	7.2712	121681	419.59	315	38000000	62000000	0.006923	0	1	0	1	0.05944	332	8670	0	0	0	0	0	1	0	0	0	0	0	1.67191
2019	佛山市	1	佛山市	广东省	2019佛山市	2019广东省	1.16783	472	486	0	10751		9206	4330	29150	9200000	12946.4	511300	35530	151.639	2168.64	2.01793	1609.81	86401	1000000	461.28	702	11000000	37000000	0.185545	0	1	0	1	0.185545	472	486	0	0	0	0	0	0	0	1	0	0	0	1.7077
2020	佛山市	1	佛山市	广东省	2020佛山市	2020广东省	1.19819	505	404	0	10816.5		9027.33	1444	19502	5500000	14294.9	459187	35852	151.314	2135.34	2.00443	1686.48	94536	1000000	473.77	523	9300000	41000000	0.087817	0	1	0	1	0.087817	505	404	0	0	0	0	0	0	0	0	1	0	0	1.73872
2021	佛山市	1	佛山市	广东省	2021佛山市	2021广东省	1.20778	572	462	0	12156.5		10065.2	1995	22300	3100000	15448.4	335367	36879	154.554	2185.84	1.49788	3032.54	104280	1100000	484.13	668	12000000	50000000	0.462796	0	1	0	1	0.462796	572	462	0	0	0	0	0	0	0	0	0	1	0	2.65606
2022	佛山市	1	佛山市	广东省	2022佛山市	2022广东省	1.23435	679	306	0	12698.4		10287.5	0	0	3100000	16628.7	731415	37910	145.58	0	1.49167	3072.79	0	0	495.4	727	11000000	56000000	73569.1	0	1	0	1	73569.1	679	306	0	0	0	0	0	0	0	0	0	0	1	4.52999
2012	230800	230000	佳木斯市	黑龙江省	2012佳木斯市	2012黑龙江省	1	0	57	0	668.294	0.048811	668.294	3981	4150	83898.6	40537.8	6678	10955	22.8	0.018338	67.58	308	38180.6	43905	239.418	44	2300000	1400000	286037	0	0	0	0	104329	0	57	1	0	0	0	0	0	0	0	0	0	0	-0.415216
2013	230800	230000	佳木斯市	黑龙江省	2013佳木斯市	2013黑龙江省	1.022	0	67	0	747.179	0.05169	731.094	3915	272423	121531	45193.8	21000	11758	18.4	0.018561	74.3013	311	36018.8	44935	242.1	43	2300000	1600000	0.186091	0	0	0	0	0.186091	0	67	0	1	0	0	0	0	0	0	0	0	0	-0.387967
2014	230800	230000	佳木斯市	黑龙江省	2014佳木斯市	2014黑龙江省	1.03733	0	83	0	766	0.050933	738.434	3016	5103	156535	45619.4	23000	14204	17.7677	0.019204	75.784	319	39518.4	44716	232.853	43	2200000	1700000	294536	0	0	0	0	104329	0	83	0	0	1	0	0	0	0	0	0	0	0	-0.351252
2015	230800	230000	佳木斯市	黑龙江省	2015佳木斯市	2015黑龙江省	1.04874	0	171	0	810.2	0.053714	772.546	0	0	193319	46513	24000	13923	18.0105	0.014762	83.3333	323	46978	33834	229.194	43	1300000	803541	293602	0	0	0	0	104329	0	171	0	0	0	1	0	0	0	0	0	0	0	-0.368921
2016	230800	230000	佳木斯市	黑龙江省	2016佳木斯市	2016黑龙江省	1.06447	0	300	0	845	0.05492	793.821	0	0	231351	50222	1981	14942	16.6285	0.01389	78.4081	325	50020	31822	229.092	4	1200000	503553	278433	0	0	0	0	104329	0	300	0	0	0	0	1	0	0	0	0	0	0	-0.407928
2017	230800	230000	佳木斯市	黑龙江省	2017佳木斯市	2017黑龙江省	1.07831	0	345	0	992	0.062379	919.958	0	0	267173	53800	26997	0	16.092	0.010179	76.3311	326.56	0	23027	226.213	0	1400000	520925	296289	0	0	0	0	104329	0	345	0	0	0	0	0	1	0	0	0	0	0	-0.538914
2018	230800	230000	佳木斯市	黑龙江省	2018佳木斯市	2018黑龙江省	1.09988	0	520	0	1012	0.061852	920.104	0	0	237891	50242.3	3592	0	24.0726	0.016632	76.7239	335.16	0	38807	233.331	2	2200000	444949	279836	0	0	0	0	104329	0	520	0	0	0	0	0	0	1	0	0	0	0	-0.578009
2019	佳木斯市	1	佳木斯市	黑龙江省	2019佳木斯市	2019黑龙江省	1.13067	1	2526	0	762.911		674.741	1091	4646	20000000	10107.8	98	15422	22.9135	545.713	1.98294	341.21	50485	126620	232.027	9	334905	212776	26501.6	0	0	0	0	26501.6	1	2526	0	0	0	0	0	0	0	1	0	0	0	-0.476761
2020	佳木斯市	1	佳木斯市	黑龙江省	2020佳木斯市	2020黑龙江省	1.15668	1	2763	0	811.795		701.834	594	3336	9700000	11897.8	452	14678	16.3986	641.21	1.96147	350.34	57737	137796	214.9	13	420748	213376	14561.8	0	0	0	0	14561.8	1	2763	0	0	0	0	0	0	0	0	1	0	0	-0.516751
2021	佳木斯市	1	佳木斯市	黑龙江省	2021佳木斯市	2021黑龙江省	1.16362	2	2898	0	816.2		701.433	530	4456	4600000	9250.23	437	16947	18.0108	572.32	1.9288	357.42	60098.3	130441	227.916	0	771565	223048	20455.4	0	0	0	0	20455.4	2	2898	0	0	0	0	0	0	0	0	0	1	0	-0.451938
2012	130600	130000	保定市	河北省	2012保定市	2012河北省	1	2	31	0	2720.9	0.102386	2720.9	16460	22685	338883	34279.7	55051	37037	101	0.01252	12.7283	702	34913.5	142124	1135.14	8	2100000	3000000	102237	0	1	0	1	102237	2	31	1	0	0	0	0	0	0	0	0	0	0	0.360551
2013	130600	130000	保定市	河北省	2013保定市	2013河北省	1.03	0	48	0	2904.31	0.10211	2819.72	15203	26879	510225	35330.8	61991	34900	99.9	0.022712	11.7682	970	39678.7	259287	1141.63	17	2400000	3100000	4480.21	0	1	0	0	4480.21	0	48	0	1	0	0	0	0	0	0	0	0	0	0.566149
2014	130600	130000	保定市	河北省	2014保定市	2014河北省	1.04751	5	50	0	3035.2	0.103164	2897.54	10730	21726	692476	35736.2	60585	37012	105.701	0.014028	14.0943	996	43046.7	161180	1149.01	22	2400000	3600000	101277	0	1	0	1	101277	5	50	0	0	1	0	0	0	0	0	0	0	0	0.611435
2015	130600	130000	保定市	河北省	2015保定市	2015河北省	1.05694	15	99	0	3300.56	0.110734	3122.76	16460	22685	889490	36794	41592	45300	99.83	0.015111	14.3492	1248	50477	174568	1155.24	13	1900000	3300000	99476.3	0	1	0	1	99476.3	15	99	0	0	0	1	0	0	0	0	0	0	0	0.849175
2016	130600	130000	保定市	河北省	2016保定市	2016河北省	1.07279	17	152	0	3477.13	0.108422	3241.2	15203	26879	1100000	36969.9	70346	47299	100.598	0.018525	16.881	1252	54395	215527	1163.45	17	1600000	3100000	96917.9	0	1	0	1	96917.9	17	152	0	0	0	0	1	0	0	0	0	0	0	0.930468
2017	130600	130000	保定市	河北省	2017保定市	2017河北省	1.09103	54	292	0	3449.74	0.101414	3161.92	10730	21726	1200000	38188.2	78226	49181	40.1624	0.014697	14.9444	1253.62	35658.1	171818	1169.05	0	1800000	3100000	91133.7	0	1	0	1	91133.7	54	292	0	0	0	0	0	1	0	0	0	0	0	0.956889
2019	保定市	1	保定市	河北省	2019保定市	2019河北省	1.15073	82	78	0	3772.2		3278.09	9907	12553	14000000	2457.74	97421.6	47662	81.7571	1540.11	2.05698	1592.21	71315	1600000	1063	0	0	0	0.177483	0	1	0	1	0.177483	82	78	0	0	0	0	0	0	0	1	0	0	0	0.626834
2020	保定市	1	保定市	河北省	2020保定市	2020河北省	1.1749	31	125	0	3954.3		3365.66	2298	12580	11000000	2509.38	113576	54419	75.159	1387.5	2.59297	1703.67	75635	1600000	1154.4	0	380232	2600000	0.610474	0	1	0	1	0.610474	31	125	0	0	0	0	0	0	0	0	1	0	0	0.926633
2021	保定市	1	保定市	河北省	2021保定市	2021河北省	1.18664	23	103	0	4401.68		3709.35	1516	13200	18000000	2588.42	89956	53311	76.073	1002.99	2.55499	1738.43	81454	1200000	1152.45	0	405018	3700000	0.272897	0	1	0	1	0.272897	23	103	0	0	0	0	0	0	0	0	0	1	0	1.07941
2012	530500	530000	保山市	云南省	2012保山市	2012云南省	1	0	9	0	389.96	0.037825	389.96	2023	1996	53574.2	40168.4	7300	8591	18.1	0.003966	46.2963	161	31085.7	10074	254	1	1100000	1000000	0.198742	0	0	0	0	0.198742	0	9	1	0	0	0	0	0	0	0	0	0	0	-0.537592
2013	530500	530000	保山市	云南省	2013保山市	2013云南省	1.031	0	22	0	449.74	0.038009	436.217	2034	2255	76235.9	42468.3	10600	9060	18.3	0.004345	46.2963	161	38952.3	11097	255.4	6	963218	1600000	2276.08	0	0	0	0	2276.08	0	22	0	1	0	0	0	0	0	0	0	0	0	-0.515562
2014	530500	530000	保山市	云南省	2014保山市	2014云南省	1.05574	0	50	0	503.09	0.039259	476.527	2326	3625	105906	43675.9	11800	9931	18.1921	0.004547	42.1348	171	41310.4	11671	256.7	2	1100000	1900000	2628.95	0	0	0	0	2628.95	0	50	0	0	1	0	0	0	0	0	0	0	0	-0.487398
2019	保山市	1	保山市	云南省	2019保山市	2019云南省	1.14738	0	49	0	960.68		837.281	4858	7893	6200000	95907.9	400	10699	15.5953	858.426	3.30547	202.54	81222	225766	263	5	51100	18900	15387.4	0	0	0	0	15387.4	0	49	0	0	0	0	0	0	0	1	0	0	0	-0.904036
2020	保山市	1	保山市	云南省	2020保山市	2020云南省	1.18869	0	59	0	1052.58		885.498	4736	8740	13000000	106408	1900	11645	15.7634	1021.29	3.33115	258.46	83733	248275	243.1	4	45700	13200	0.923972	0	0	0	0	0.923972	0	59	0	0	0	0	0	0	0	0	1	0	0	-0.93526
2021	保山市	1	保山市	云南省	2021保山市	2021云南省	1.19106	2	115	0	1165.54		978.57	1621	6362	6700000	113551	1100	11371	15.6083	916.501	2.87223	321.91	88852.4	221610	241.8	4	65100	9200	8645.42	0	0	0	0	8645.42	2	115	0	0	0	0	0	0	0	0	0	1	0	-0.853726
2012	411500	410000	信阳市	河南省	2012信阳市	2012河南省	1	0	172	0	1397.32	0.047208	1397.32	13076	10840	252520	31398.2	34961	17753	46.2	0.02037	34.2959	402	30491	55669	273.285	11	2200000	3000000	21.4552	0	0	0	0	21.4552	0	172	1	0	0	0	0	0	0	0	0	0	0	-0.136249
2013	411500	410000	信阳市	河南省	2013信阳市	2013河南省	1.029	0	148	0	1581.16	0.049118	1536.6	14621	12499	377482	31413.3	42237	17753	60.7	0.025724	33.0582	411	34398.8	71509	277.981	15	2400000	3600000	9089.08	0	0	0	0	9089.08	0	148	0	1	0	0	0	0	0	0	0	0	0	-0.100384
2014	411500	410000	信阳市	河南省	2014信阳市	2014河南省	1.04855	0	204	0	1757.34	0.050298	1675.97	10254	11404	515453	31430.3	47822	19756	62.1529	0.008878	32.4167	416	39809	76776	864.8	8	2600000	3900000	4586.65	0	0	0	0	4586.65	0	204	0	0	1	0	0	0	0	0	0	0	0	-0.055331
2015	411500	410000	信阳市	河南省	2015信阳市	2015河南省	1.06218	6	349	0	1879.67	0.050799	1769.63	6173.68	7109.48	672549	33578	46908	21307	63.1106	0.007175	31.8709	420	84289	62402	869.769	3	3100000	4300000	100067	0	0	0	1	100067	6	349	0	0	0	1	0	0	0	0	0	0	0	-0.008637
2016	411500	410000	信阳市	河南省	2016信阳市	2016河南省	1.08236	1	629	0	2037.8	0.050351	1882.73	6173.68	7109.48	828562	32533	52415	22551	63.1647	0.007846	31.9877	421	45413	68668	875.174	2	2800000	4300000	97914	0	0	0	1	97914	1	629	0	0	0	0	1	0	0	0	0	0	0	-0.004773
2017	411500	410000	信阳市	河南省	2017信阳市	2017河南省	1.09752	6	696	0	2194.51	0.049256	1999.53	5456.67	7432.54	968044	34589	53434	24487	519.319	0.009	31.0905	428.72	49610	79252	880.53	0	3100000	4700000	97229.2	0	0	0	1	97229.2	6	696	0	0	0	0	0	1	0	0	0	0	0	0.029489
2018	411500	410000	信阳市	河南省	2018信阳市	2018河南省	1.12276	3	1145	0	2387.8	0.049688	2126.72	4586	6831	1100000	34123.6	55419	31228	503.991	0.00952	30.6038	433.72	56414	84213	884.63	0	2900000	5400000	93201.7	0	0	0	1	93201.7	3	1145	0	0	0	0	0	0	1	0	0	0	0	0.123003
2019	信阳市	1	信阳市	河南省	2019信阳市	2019河南省	1.15644	3	1697	0	2758.47		2385.31	3637	5627	11000000	4325.55	57480	19709	52.6584	917.656	2.16559	433.72	60507	814805	887.92	0	0	0	0.603367	0	0	0	0	0.603367	3	1697	0	0	0	0	0	0	0	1	0	0	0	-0.386636
2020	信阳市	1	信阳市	河南省	2020信阳市	2020河南省	1.18882	2	1258	0	2805.68		2360.05	2446.27	9076.04	6300000	4334.53	61963	25044	52.5297	880.034	2.10898	449.55	62036	803196	912.688	0	0	0	2554.84	0	0	0	0	2554.84	2	1258	0	0	0	0	0	0	0	0	1	0	0	-0.292838
2021	信阳市	1	信阳市	河南省	2021信阳市	2021河南省	1.19952	1	1961	0	3064.96		2555.15	2602.84	5234.09	2500000	4935.54	66006	26993	48.2632	857.725	2.09543	453.42	64968.1	780198	909.613	0	0	0	0.325586	0	0	0	0	0.325586	1	1961	0	0	0	0	0	0	0	0	0	1	0	-0.250804
2012	341500	340000	六安市	安徽省	2012六安市	2012安徽省	1	0	55	0	918.19	0.053346	918.19	29912	35056	150977	26332.9	29917	15253	72.7	0.00554	14.7547	436	36913.3	39349	710.292	26	1300000	2700000	38939.3	0	0	0	0	38939.3	0	55	1	0	0	0	0	0	0	0	0	0	0	-0.115405
2013	341500	340000	六安市	安徽省	2013六安市	2013安徽省	1.024	2	103	0	1010.32	0.052541	986.641	34702	39886	218807	28367.1	30403	17587	73	0.005592	15.3372	471	40279	40076	716.721	14	1700000	2800000	103075	0	0	0	1	103075	2	103	0	1	0	0	0	0	0	0	0	0	0	-0.063882
2014	341500	340000	六安市	安徽省	2014六安市	2014安徽省	1.04038	1	149	0	1095.81	0.05256	1053.27	15930	40925	294897	29536.8	35191	18571	23.176	0.005722	15.5116	489	42915.7	41229	720.506	9	1800000	3100000	102492	0	0	0	1	102492	1	149	0	0	1	0	0	0	0	0	0	0	0	-0.025447
2015	341500	340000	六安市	安徽省	2015六安市	2015安徽省	1.05391	2	348	0	1016.49	0.046192	964.495	6770	19387	365133	30944	38720	19381	108.869	0.007426	16.0228	507	51354	43111	580.53	13	1600000	3200000	100563	0	0	0	1	100563	2	348	0	0	0	1	0	0	0	0	0	0	0	0.007997
2016	341500	340000	六安市	安徽省	2016六安市	2016安徽省	1.07288	5	735	0	1108.15	0.045402	1032.87	6207	20752	433471	32221.5	38009	17516	109.049	0.006947	18.6621	526	59107	40807	587.39	10	1600000	2800000	97169.8	0	0	0	1	97169.8	5	735	0	0	0	0	1	0	0	0	0	0	0	-0.004783
2017	341500	340000	六安市	安徽省	2017六安市	2017安徽省	1.08575	4	1011	0	1168.05	0.043232	1075.8	4920.2	23531.9	497693	38899.4	43786	0	403.7	0.006624	18.5511	543.57	63004	38965	588.2	12	2300000	3100000	94471.3	0	0	0	1	94471.3	4	1011	0	0	0	0	0	1	0	0	0	0	0	-0.162099
2018	341500	340000	六安市	安徽省	2018六安市	2018安徽省	1.10747	8	1469	0	1288.05	0.042925	1163.06	4281.1	23801.2	559245	35275.3	50306	0	407.8	0.006167	18.0959	566.57	75671	36300	588.57	12	2700000	3600000	90176	0	0	0	1	90176	8	1469	0	0	0	0	0	0	1	0	0	0	0	-0.107886
2019	六安市	1	六安市	安徽省	2019六安市	2019安徽省	1.13737	11	12	0	1620.13		1424.45	3653	18680	24000000	23087.5	54870	13393	131.38	530.443	2.83798	583.08	78842	313529	591.07	19	8885	78984	48968.6	0	0	0	0	48968.6	11	12	0	0	0	0	0	0	0	1	0	0	0	-0.193446
2020	六安市	1	六安市	安徽省	2020六安市	2020安徽省	1.16808	11	13	0	1669.46		1429.23	1749.6	19339	6500000	24304.9	61069	17098	24.7757	527.396	2.84523	589.53	88247	311728	591.07	17	9755	94482	49085.6	0	0	0	0	49085.6	11	13	0	0	0	0	0	0	0	0	1	0	0	-0.132191
2021	六安市	1	六安市	安徽省	2021六安市	2021安徽省	1.17859	17	15	0	1923.47		1632.01	1213	19315.2	20000000	25889.1	67883	15869	25.5368	693.793	2.75794	675.17	97488	305616	440.5	24	13005	139202	31816.8	0	0	0	0	31816.8	17	15	0	0	0	0	0	0	0	0	0	1	0	-0.132128
2012	520200	520000	六盘水市	贵州省	2012六盘水市	2012贵州省	1	0	32	0	753.65	0.109987	753.65	32658	16608	178253	35282.9	9023	11318	24.3	0.002742	64.7059	170	43815.5	8844	322.53	2	167933	495223	76677.6	0	0	0	0	76677.6	0	32	1	0	0	0	0	0	0	0	0	0	0	-0.51238
2013	520200	520000	六盘水市	贵州省	2013六盘水市	2013贵州省	1.025	0	49	0	882.11	0.109079	860.595	54708	70438	230279	35096.8	28000	12791	25	0.00295	63.6132	177	46616	9599	325.41	2	140413	688598	87042.3	0	0	0	0	87042.3	0	49	0	1	0	0	0	0	0	0	0	0	0	-0.444747
2014	520200	520000	六盘水市	贵州省	2014六盘水市	2014贵州省	1.0496	0	53	0	1042.73	0.112528	993.455	4490	10218	293637	36251.9	39014	13556	24.5052	0.003113	62.6044	177	53015.4	10220	328.34	1	137407	939726	34435.4	0	0	0	0	34435.4	0	53	0	0	1	0	0	0	0	0	0	0	0	-0.406307
2015	520200	520000	六盘水市	贵州省	2015六盘水市	2015贵州省	1.06849	0	114	0	1201.08	0.114361	1124.09	2450.67	26031.3	374523	35562	21198	14075	24.0938	0.003323	45.0177	230	57597	11078	333.4	3	227279	994862	0.18966	0	0	0	0	0.18966	0	114	0	0	0	1	0	0	0	0	0	0	0	-0.372683
2012	620100	620000	兰州市	甘肃省	2012兰州市	2012甘肃省	1	2	7	1	1563.82	0.276772	1563.82	4831	9728	413285	31085.8	751	20917	54.1	0.09537	35.205	927	44488.4	306635	321.521	8	532721	357355	104292	0	0	0	1	104292	2	7	1	0	0	0	0	0	0	0	0	0	0	0.197674
2013	620100	620000	兰州市	甘肃省	2013兰州市	2013甘肃省	1.032	4	3	1	1776.28	0.280583	1721.2	4837	10531	499203	31192	2132	21441	65.4	0.144612	28.4895	1093	49345	464824	321.428	8	555879	467732	104243	0	0	0	1	104243	4	3	0	1	0	0	0	0	0	0	0	0	0	0.347605
2014	620100	620000	兰州市	甘肃省	2014兰州市	2014甘肃省	1.05367	7	6	1	2000.94	0.292671	1899.02	5672	11147	605349	31377	276	22753	67.11	0.128772	25.8226	1319	54008.4	414182	321.64	5	331113	532948	104207	0	0	0	1	104207	7	6	0	0	1	0	0	0	0	0	0	0	0	0.53971
2015	620100	620000	兰州市	甘肃省	2015兰州市	2015甘肃省	1.07053	35	12	1	2095.99	0.308674	1957.9	4831	9728	723625	32446	82.63	22409	67.1803	0.129369	24.2387	1584	62201	416438	321.898	11	214021	581181	103998	1	0	0	1	103998	35	12	0	0	0	1	0	0	0	0	0	0	0	0.747878
2016	620100	620000	兰州市	甘肃省	2016兰州市	2016甘肃省	1.08445	60	35	1	2264.23	0.31446	2087.91	4837	10531	845951	33408.9	33753	24031	68.5673	0.131031	26.3653	1739	67011	424842	324.229	9	277042	406256	103156	1	0	0	1	103157	60	35	0	0	0	0	1	0	0	0	0	0	0	0.953572
2017	620100	620000	兰州市	甘肃省	2017兰州市	2017甘肃省	1.09963	98	37	1	2500.8	0.335233	2274.22	5672	11147	877418	35762.1	78	26589	67.1803	0.124797	25.2849	1856.63	7.2286	406279	325.553	7	311655	170979	104309	1	0	0	1	104309	98	37	0	0	0	0	0	1	0	0	0	0	0	0.952493
2018	620100	620000	兰州市	甘肃省	2018兰州市	2018甘肃省	1.12162	164	68	1	2732.94	0.331423	2436.59	5672	11147	781253	36099.9	78	28009	68.5673	0.102557	23.5312	2086.73	8.5575	336867	328.468	5	380223	221080	103988	1	0	0	1	103988	164	68	0	0	0	0	0	0	1	0	0	0	0	1.14854
2019	兰州市	1	兰州市	甘肃省	2019兰州市	2019甘肃省	1.14742	108	1356	1	2837.36		2472.81	3613	13281	6700000	119140	7311	27532	70.0274	1133.03	2.48995	2220.26	88393	376078	331.921	8	475437	718650	0.128833	1	0	0	1	0.128833	108	1356	0	0	0	0	0	0	0	1	0	0	0	0.711373
2020	兰州市	1	兰州市	甘肃省	2020兰州市	2020甘肃省	1.17037	72	2352	1	2886.74		2466.52	2887	13947	11000000	125982	6293	28452	78.504	882.236	2.48468	2264.61	93847	384606	435.945	8	702875	326294	0.293084	1	0	0	1	0.293084	72	2352	0	0	0	0	0	0	0	0	1	0	0	0.847275
2021	兰州市	1	兰州市	甘肃省	2021兰州市	2021甘肃省	1.1809	92	2801	1	3231.29		2736.29	3181	15789	3100000	139915	6608	29638	79.04	1168.95	2.40651	2313.98	96793	392768	336	12	1100000	367622	0.641453	1	0	0	1	0.641453	92	2801	0	0	0	0	0	0	0	0	0	1	0	0.752175
2012	511000	510000	内江市	四川省	2012内江市	2012四川省	1	2	78	0	978.18	0.040975	978.18	10966	5979	108693	54614.2	14898	16887	21.8	0.00521	40.8631	176	36820.1	22227	426.6	3	2100000	3800000	103343	0	0	0	1	103343	2	78	1	0	0	0	0	0	0	0	0	0	0	-0.396042
2013	511000	510000	内江市	四川省	2013内江市	2013四川省	1.028	2	220	0	1069.34	0.040517	1040.21	12759	6977	154155	56157.2	9980	17970	24.9	0.005489	37.5718	211	40244.4	23428	426.8	0	2300000	4200000	102087	0	0	0	1	102087	2	220	0	1	0	0	0	0	0	0	0	0	0	-0.358779
2019	内江市	1	内江市	四川省	2019内江市	2019四川省	1.14965	0	538	0	1433.3		1246.73	12086	42807	13000000	95667.7	4545	15358	32.2443	956.779	1.60895	603.83	61517	390557	408.2	2	40302	101059	1142.05	1	0	0	1	1142.05	0	538	0	0	0	0	0	0	0	1	0	0	0	-0.585636
2012	150200	150000	包头市	内蒙古自治区	2012包头市	2012内蒙古自治区	1	0	5	0	3209.14	0.20208	3209.14	2085	36275	707045	56936.6	136500	13905	39.4	0.030719	29.6259	1356	51646.1	68641	223.45	14	728882	397016	35419.4	0	0	0	0	35419.4	0	5	1	0	0	0	0	0	0	0	0	0	0	0.718614
2013	150200	150000	包头市	内蒙古自治区	2013包头市	2013内蒙古自治区	1.032	0	11	0	3424.75	0.20245	3318.56	2046	32434	929952	57760.1	141000	14109	43.1	0.031153	29.9704	1411	53095.4	70100	225.02	18	790201	409256	45217.7	0	0	0	0	45217.7	0	11	0	1	0	0	0	0	0	0	0	0	0	0.772448
2014	150200	150000	包头市	内蒙古自治区	2014包头市	2014内蒙古自治区	1.04851	1	31	0	3601.23	0.202656	3434.61	1736	38089	1100000	66744.3	111900	14279	40.8433	0.025129	30.5481	1457	56250.9	70342	279.92	11	816277	639355	101604	0	0	0	1	101604	1	31	0	0	1	0	0	0	0	0	0	0	0	0.736633
2015	150200	150000	包头市	内蒙古自治区	2015包头市	2015内蒙古自治区	1.06005	2	38	0	3721.93	0.208728	3511.1	1606.67	37413.3	1200000	71490	82417	14756	40.2221	0.032305	35.9933	1516	59500	72320	223.864	21	708114	565001	102057	0	0	0	1	102057	2	38	0	0	0	1	0	0	0	0	0	0	0	0.710207
2019	包头市	1	包头市	内蒙古自治区	2019包头市	2019内蒙古自治区	1.1373	25	767	0	2714.47		2386.77	549	38211	31000000	44590.3	18100	16998	34.0898	253.476	1.8983	1672.99	81889	56923	224.57	8	922118	979231	70850.4	1	0	0	0	70850.4	25	767	0	0	0	0	0	0	0	1	0	0	0	0.713521
2012	110000	110000	北京市	北京市	2012北京市	2012北京市	1	861	33	1	19024.7	1.06406	19024.7	149037	26291	2100000	4103.54	804160	92610	717.4	0.044843	17.5411	7894	85306	581844	1297.5	1360	35000000	6000000	89592.5	0	0	0	1	89592.5	861	33	1	0	0	0	0	0	0	0	0	0	0	8.26717
2013	110000	110000	北京市	北京市	2013北京市	2013北京市	1.033	1144	48	1	21134.6	1.06736	20459.4	71057	25865	2600000	4121.7	852418	115278	742.3	0.044764	17.4098	7931	93996.8	589234	1316.3	1190	37000000	6300000	88468.8	0	0	0	1	88468.8	1144	48	0	1	0	0	0	0	0	0	0	0	0	8.64142
2014	110000	110000	北京市	北京市	2014北京市	2014北京市	1.04953	1838	55	1	22926	1.07478	21844.1	71715	26697	3000000	3976.74	904085	102851	755.86	0.044594	17.9771	8107	103400	594614	1333.4	1318	35000000	6200000	87288.6	1	0	0	1	87288.5	1838	55	0	0	1	0	0	0	0	0	0	0	0	8.7663
2015	110000	110000	北京市	北京市	2015北京市	2015北京市	1.06842	3617	114	1	24779.1	1.07667	23192.3	71057	25865	3500000	4088	1300000	104644	777.345	0.044116	16.7697	8104	113073	593448	1345.2	1386	26000000	5500000	79514.7	1	0	0	1	79514.7	2871	114	0	0	0	1	0	0	0	0	0	0	0	9.62964
2016	110000	110000	北京市	北京市	2016北京市	2016北京市	1.08338	5447	169	1	27041.2	1.05345	24960.1	71715	26697	4000000	4465	1300000	110021	791.52	0.043961	20.9976	8086	122749	599188	1363	1073	23000000	5200000	78428.6	1	0	0	1	78428.6	2871	169	0	0	0	0	1	0	0	0	0	0	0	9.66599
2017	110000	110000	北京市	北京市	2017北京市	2017北京市	1.10396	8722	346	1	29883	1.06668	27068.9	67419.6	23879.2	4400000	4583	2400000	0	812.859	0.04362	16.9137	8436.58	134994	592878	1359.2	1309	27000000	5900000	57338.6	1	0	0	1	57338.6	2871	346	0	0	0	0	0	1	0	0	0	0	0	11.2034
2018	110000	110000	北京市	北京市	2018北京市	2018北京市	1.13156	11108	326	1	33106	1.09189	29256.9	67571.1	25244.1	3900000	4217.03	1700000	0	819.302	0.04224	21.4688	8331.8	149843	581133	1375.8	1639	34000000	7400000	68685.2	1	0	0	1	68685.2	2871	326	0	0	0	0	0	0	1	0	0	0	0	9.64421
2012	450500	450000	北海市	广西壮族自治区	2012北海市	2012广西壮族自治区	1	2	13	0	630.09	0.048338	630.09	3992	5663	153361	34845.7	5224	6140	14.8	0.014783	33.091	403	36328.4	24304	164.41	6	1400000	1500000	104214	0	0	0	1	104214	2	13	1	0	0	0	0	0	0	0	0	0	0	-0.342854
2013	450500	450000	北海市	广西壮族自治区	2013北海市	2013广西壮族自治区	1.022	5	18	0	735	0.050865	719.178	2570	6698	204009	37890.5	8515	6433	13.8	0.009742	31.3228	408	41088.4	16502	169.39	6	1400000	1900000	104048	0	0	0	1	104048	5	18	0	1	0	0	0	0	0	0	0	0	0	-0.32298
2014	450500	450000	北海市	广西壮族自治区	2014北海市	2014广西壮族自治区	1.04346	11	18	0	856.545	0.054651	820.868	2723	6824	259051	38472.2	14901	7031	14.41	0.012876	33.4841	416	44598.2	21800	169.31	9	1600000	2400000	103876	0	0	0	1	103876	11	18	0	0	1	0	0	0	0	0	0	0	0	-0.290468
2015	450500	450000	北海市	广西壮族自治区	2015北海市	2015广西壮族自治区	1.05911	92	49	0	891.94	0.053082	842.157	2723	6824	325064	38953	18611	7974	14.6839	0.014012	34.1819	424	49773	24097	171.97	11	2300000	2800000	103473	0	0	0	1	103473	92	49	0	0	0	1	0	0	0	0	0	0	0	-0.258884
2019	北海市	1	北海市	广西壮族自治区	2019北海市	2019广西壮族自治区	1.1598	117	3746	0	1300.8		1121.57	1776	7178	13000000	11816.5	11365.7	6420	13.8268	1397.66	1.92542	688.38	74639	251878	180.214	23	1700000	1300000	0.517173	0	0	0	1	0.517173	117	3746	0	0	0	0	0	0	0	1	0	0	0	-0.615618
2020	北海市	1	北海市	广西壮族自治区	2020北海市	2020广西壮族自治区	1.19228	96	4144	0	1276.92		1070.99	1389	6322	8300000	14825.4	12392	7007	14.5927	1341.71	2.05139	796.27	80132	243708	181.64	0	1400000	1300000	0.486697	0	0	0	1	0.486697	96	4144	0	0	0	0	0	0	0	0	1	0	0	-0.501155
2021	北海市	1	北海市	广西壮族自治区	2021北海市	2021广西壮族自治区	1.20301	144	4667	0	1504.43		1250.56	677	7315	10000000	16332.5	17886	7143	14.8708	1365.16	2.0431	825.92	85954	249434	182.714	0	1900000	1100000	0.967528	0	0	0	1	0.967528	144	4667	0	0	0	0	0	0	0	0	0	1	0	-0.477341
2012	420300	420000	十堰市	湖北省	2012十堰市	2012湖北省	1	3	68	0	955.68	0.042951	955.68	7312	5504	138137	27685.9	13161	13446	55.1	0.013464	21.8797	799	31501.9	46741	347.15	5	1300000	1900000	103737	0	0	0	1	103738	3	68	1	0	0	0	0	0	0	0	0	0	0	0.086405
2013	420300	420000	十堰市	湖北省	2013十堰市	2013湖北省	1.028	4	116	0	1080.59	0.043587	1051.16	8285	6315	212997	28124.7	15615	20657	60.9	0.014111	21.3765	820	34926.1	48923	346.69	11	1400000	2300000	103250	0	0	0	1	103250	4	116	0	1	0	0	0	0	0	0	0	0	0	0.189897
2014	420300	420000	十堰市	湖北省	2014十堰市	2014湖北省	1.04856	14	238	0	1200.82	0.043859	1145.21	3897	5954	298767	30344.3	18047	25115	62.4	0.014317	21.4134	825	39378.8	49675	346.97	14	1600000	2700000	102034	0	0	0	1	102034	14	238	0	0	1	0	0	0	0	0	0	0	0	0.249625
2015	420300	420000	十堰市	湖北省	2015十堰市	2015湖北省	1.06429	23	495	0	1300.12	0.043997	1221.59	3850	5543	397510	31706	23805	26557	64.0976	0.014825	34.5256	822	42676	51286	345.94	7	1600000	2900000	99571.8	1	0	0	1	99571.8	23	495	0	0	0	1	0	0	0	0	0	0	0	0.261836
2016	420300	420000	十堰市	湖北省	2016十堰市	2016湖北省	1.0877	29	579	0	1429.15	0.043751	1313.92	3326.43	5478.41	486231	32372.5	27752	25695	66.3163	0.015104	34.488	822	46056	52491	347.52	4	1300000	2600000	98744.1	1	0	0	1	98744.1	29	579	0	0	0	0	1	0	0	0	0	0	0	0.257681
2017	420300	420000	十堰市	湖北省	2017十堰市	2017湖北省	1.10402	0	846	0	1632.32	0.046009	1478.53	3393	5478.41	578682	32335.6	30600	0	67.9518	0.01485	42.4006	348.06	0	51404	346.16	0	1600000	3000000	11054.6	1	0	0	0	11054.6	0	846	0	0	0	0	0	1	0	0	0	0	0	-0.398311
2018	420300	420000	十堰市	湖北省	2018十堰市	2018湖北省	1.12499	14	1018	0	1747.82	0.044399	1553.63	3358	5478.41	677043	29055	33059	0	68.8289	0.014744	22.9386	910.61	0	51104	346.6	0	1900000	3400000	95245.6	1	0	0	1	95245.5	14	1018	0	0	0	0	0	0	1	0	0	0	0	0.080033
2012	320100	320000	南京市	江苏省	2012南京市	2012江苏省	1	113	201	0	7201.57	0.133219	7201.57	46992	38941	810554	32819.7	413031	32786	147.4	0.102109	23.112	6615	63151.7	651948	638.48	2971	22000000	33000000	87752.1	0	1	0	1	87752.1	113	201	1	0	0	0	0	0	0	0	0	0	0	6.17425
2013	320100	320000	南京市	江苏省	2013南京市	2013江苏省	1.023	185	202	0	8011.78	0.134081	7831.65	15615	29099	1200000	29981.4	403262	37186	216.1	0.125558	27.1458	7142	66382.5	807450	643.09	533	22000000	33000000	87127.3	0	1	0	1	87127.3	185	202	0	1	0	0	0	0	0	0	0	0	0	6.61095
2014	320100	320000	南京市	江苏省	2014南京市	2014江苏省	1.04551	218	397	0	8820.75	0.13552	8436.82	16088	30904	1600000	36249.4	329070	39149	230	0.124143	32.8616	7424	77286.3	805338	648.72	504	22000000	34000000	80286.7	1	1	0	1	80286.7	218	397	0	0	1	0	0	0	0	0	0	0	0	6.69585
2015	320100	320000	南京市	江苏省	2015南京市	2015江苏省	1.06328	691	892	0	9720.77	0.138638	9142.25	11102	353199	2000000	38840	333459	41987	213.097	0.124368	33.1496	7771	81075	812619	653.4	250	21000000	34000000	56072.1	1	1	0	1	56072.1	691	892	0	0	0	1	0	0	0	0	0	0	0	7.00205
2016	320100	320000	南京市	江苏省	2016南京市	2016江苏省	1.08774	787	1430	0	10503	0.135718	9655.86	10745	367544	2400000	39083.3	347937	45195	205.19	0.124892	32.9403	8012	90191	827773	662.79	510	19000000	32000000	33754.6	1	1	0	1	33754.6	787	1430	0	0	0	0	1	0	0	0	0	0	0	7.22745
2017	320100	320000	南京市	江苏省	2017南京市	2017江苏省	1.10623	1116	2492	0	11715.1	0.136429	10590.1	10986	402581	2700000	43110.1	367300	47445	457.6	0.106004	32.3759	8260.8	98106	721540	680.67	0	23000000	36000000	0.240102	1	1	0	1	0.240102	1116	2492	0	0	0	0	0	1	0	0	0	0	0	7.54737
2019	南京市	1	南京市	江苏省	2019南京市	2019江苏省	1.16675	1699	1660	0	14030.2		12025	8229	22121	15000000	356041	410100	53499	202.519	0	1.90068	8583.4	129605	0	709.82	0	2600000	4400000	10838.2	1	1	0	1	10838.2	1699	1660	0	0	0	0	0	0	0	1	0	0	0	6.96372
2020	南京市	1	南京市	江苏省	2020南京市	2020江苏省	1.19592	1448	1529	0	14818		12390.5	6015.86	23610.5	5500000	386120	451500	57455	216.108	0	1.82761	9334.98	138005	0	722.57	0	19000000	34000000	17380.6	1	1	0	1	17380.6	1448	1529	0	0	0	0	0	0	0	0	1	0	0	8.09821
2021	南京市	1	南京市	江苏省	2021南京市	2021江苏省	1.21505	1890	1713	0	16355.3		13460.6	5608	24419	6200000	402456	501445	59748	217.899	0	1.68611	10594	149087	0	733.73	0	24000000	40000000	4546.19	1	1	0	1	4546.19	1890	1713	0	0	0	0	0	0	0	0	0	1	0	9.2829
2022	南京市	1	南京市	江苏省	2022南京市	2022江苏省	1.24179	2145	1616	0	16907.8		13615.7	4871	20834	6200000	412031	484950	63951	0	0	1.71052	10792	0	0	739.36	0	25000000	38000000	7340.23	1	1	0	1	7340.23	2145	1616	0	0	0	0	0	0	0	0	0	0	1	9.30762
2012	511300	510000	南充市	四川省	2012南充市	2012四川省	1	0	80	0	1180.36	0.049444	1180.36	13166	6363	161725	54614.2	5554	23160	30.2	0.008197	22.1203	470	37013	62264	759.6	4	2100000	3800000	0.205872	0	0	0	0	0.205872	0	80	1	0	0	0	0	0	0	0	0	0	0	-0.100967
2013	511300	510000	南充市	四川省	2013南充市	2013四川省	1.028	0	222	0	1328.55	0.050339	1292.36	13385	7102	253867	56157.2	5894	25388	42.3	0.008775	21.8511	477	41626.3	66605	759	5	2300000	4200000	1400.48	0	0	0	0	1400.48	0	222	0	1	0	0	0	0	0	0	0	0	0	-0.065335
2019	南充市	1	南充市	四川省	2019南充市	2019四川省	1.14965	15	442	0	2322.22		2019.94	4188	10728	14000000	35644.2	8351	32949	43.5892	912.68	3.0274	730	80702	660233	723.4	15	16221	631783	6871.53	1	0	0	0	6871.53	15	442	0	0	0	0	0	0	0	1	0	0	0	-0.157559
2012	450100	450000	南宁市	广西壮族自治区	2012南宁市	2012广西壮族自治区	1	3	12	0	2503.18	0.192034	2503.18	12042	29785	618612	34845.7	15802	29650	80.4	0.045495	18.8194	1356	44144.2	318047	699.08	37	1400000	1500000	103914	0	0	0	1	103915	3	12	1	0	0	0	0	0	0	0	0	0	0	0.68395
2013	450100	450000	南宁市	广西壮族自治区	2013南宁市	2013广西壮族自治区	1.022	3	20	0	2803.54	0.194018	2743.19	8394	32358	793960	37890.5	58021	31444	90.6	0.060948	20.776	1440	49555	441524	724.43	49	1400000	1900000	103046	0	0	0	1	103047	3	20	0	1	0	0	0	0	0	0	0	0	0	0.860457
2014	450100	450000	南宁市	广西壮族自治区	2014南宁市	2014广西壮族自治区	1.04346	4	25	0	3148.32	0.200876	3017.18	8697	33582	991148	38472.2	25187	34306	95.8485	0.048822	19.519	1500	54330.3	356236	729.66	59	1600000	2400000	103465	0	0	0	1	103465	4	25	0	0	1	0	0	0	0	0	0	0	0	0.877028
2015	450100	450000	南宁市	广西壮族自治区	2015南宁市	2015广西壮族自治区	1.05911	9	132	0	3410.08	0.202943	3219.75	8697	33582	1200000	38953	31014	37964	95.9514	0.050686	18.6935	1562	66749	375192	740.23	69	2300000	2800000	102356	0	0	0	1	102357	9	132	0	0	0	1	0	0	0	0	0	0	0	0.989072
2019	南宁市	1	南宁市	广西壮族自治区	2019南宁市	2019广西壮族自治区	1.1598	265	3753	0	4506.56		3885.62	4972	36880	34000000	102554	31018	41058	109.005	1328.79	2.46738	3219.63	90986	1000000	781.967	126	3800000	3600000	0.27406	0	0	0	1	0.27406	265	3753	0	0	0	0	0	0	0	1	0	0	0	1.67004
2020	南宁市	1	南宁市	广西壮族自治区	2020南宁市	2020广西壮族自治区	1.19228	296	4150	0	4726.34		3964.13	3902	32500	8000000	128668	44023	42671	109.767	1348.76	2.27215	3531.79	97079	1100000	791.377	0	5200000	4700000	0.700552	0	0	0	1	0.700552	296	4150	0	0	0	0	0	0	0	0	1	0	0	1.92474
2021	南宁市	1	南宁市	广西壮族自治区	2021南宁市	2021广西壮族自治区	1.20301	235	4676	0	5120.94		4256.78	3636	38098	12000000	141747	57809	45932	114.906	1422.12	2.40257	3579.72	103013	1100000	800.941	0	6500000	5800000	0.333861	0	0	0	1	0.333862	235	4676	0	0	0	0	0	0	0	0	0	1	0	1.99112
2012	350700	350000	南平市	福建省	2012南平市	2012福建省	1	0	244	0	995.08	0.050507	995.08	3533	4123	150891	21753.2	8733	12571	25.8	0.007354	34.5907	247	40635.1	23084	313.88	44	5800000	9800000	905.549	0	1	0	0	905.549	0	244	1	0	0	0	0	0	0	0	0	0	0	-0.236641
2013	350700	350000	南平市	福建省	2013南平市	2013福建省	1.025	0	346	0	1105.82	0.050567	1078.85	2833	3191	252929	21692.1	10501	15062	24.3	0.007478	33.6932	247	44931.3	23632	316.04	30	6300000	11000000	2370.74	0	1	0	0	2370.74	0	346	0	1	0	0	0	0	0	0	0	0	0	-0.18475
2014	350700	350000	南平市	福建省	2014南平市	2014福建省	1.0455	0	454	0	1232.56	0.051238	1178.92	3013	3611	369795	22471.1	12000	15536	24.5132	0.007414	53.1654	249	49828.9	23664	319.19	26	6400000	11000000	4606.45	0	1	0	0	4606.45	0	454	0	0	1	0	0	0	0	0	0	0	0	-0.196308
2015	350700	350000	南平市	福建省	2015南平市	2015福建省	1.06327	1	836	0	1339.43	0.051557	1259.72	2128.34	3183.37	509793	23278	14531	15959	24.816	0.007652	53.9098	321	56381	24476	319.86	20	5600000	11000000	71643.5	0	1	0	1	71643.5	1	836	0	0	0	1	0	0	0	0	0	0	0	-0.128818
2016	350700	350000	南平市	福建省	2016南平市	2016福建省	1.08135	0	984	0	1457.74	0.050597	1348.08	2023.97	3410.98	623394	24281.8	16249	15045	24.6974	0.007856	60.9907	341	59537	25238	321.26	19	5300000	10000000	7922.82	0	1	0	0	7922.82	0	984	0	0	0	0	1	0	0	0	0	0	0	-0.142788
2017	350700	350000	南平市	福建省	2017南平市	2017福建省	1.09433	4	2114	0	1620.54	0.050355	1480.86	1907.9	3784.46	743567	25343.8	23446	14131	25.4527	0.008076	65.1229	350.55	0	25765	319.04	10	6600000	10000000	22377.2	0	1	0	1	22377.2	4	2114	0	0	0	0	0	1	0	0	0	0	0	-0.171342
2018	350700	350000	南平市	福建省	2018南平市	2018福建省	1.11074	2	2977	0	1792.51	0.050064	1613.8	1821.78	3597.57	662072	23476.7	5807	13217	24.4961	0.008375	63.6384	355.92	0	26786	319.83	21	7200000	12000000	0.805077	0	1	0	1	0.805077	2	2977	0	0	0	0	0	0	1	0	0	0	0	-0.177907
2019	南平市	1	南平市	福建省	2019南平市	2019福建省	1.13962	4	4	0	1991.57		1747.57	1889	3984	22000000	6285.2	8147	12400	23.9662	1096.52	1.29054	355.92	76230	348980	318.26	36	78945	1100000	94537	0	1	0	0	94537	4	4	0	0	0	0	0	0	0	1	0	0	0	-0.681437
2020	南平市	1	南平市	福建省	2020南平市	2020福建省	1.16469	19	21	0	2007.4		1723.55	1019	4088	4800000	6253.44	3561	12258	24.4959	1103.45	1.2989	359.22	82487	349651	316.87	32	102477	1100000	0.171463	0	1	0	0	0.171463	19	21	0	0	0	0	0	0	0	0	1	0	0	-0.689418
2021	南平市	1	南平市	福建省	2021南平市	2021福建省	1.17284	21	22	0	2117.58		1805.51	734	5433	13000000	9479.91	3411	12513	23.2708	1109.22	1.23675	395.22	89749.9	349569	315.15	40	65380.1	1500000	0.490722	0	1	0	0	0.490722	21	22	0	0	0	0	0	0	0	0	0	1	0	-0.656508
2022	南平市	1	南平市	福建省	2022南平市	2022福建省	1.19513	29	86	0	2211.84		1850.71	0	0	13000000	9846.6	2644	12755	22.06	1104.9	1.86739	406.38	94101.1	346458	313.565	60	59082.6	1500000	0.752264	0	1	0	0	0.752264	29	86	0	0	0	0	0	0	0	0	0	0	1	-0.643896
2012	360100	360000	南昌市	江西省	2012南昌市	2012江西省	1	4	12	1	3000.52	0.231721	3000.52	10624	9525	863738	21492.1	263988	21541	96.2	0.099237	31.7269	1059	43769	509239	513.156	164	830104	2500000	99863.1	0	0	0	1	99863	4	12	1	0	0	0	0	0	0	0	0	0	0	0.927118
2013	360100	360000	南昌市	江西省	2013南昌市	2013江西省	1.025	11	18	1	3336.03	0.231505	3254.66	11758	10534	1100000	18223.9	296437	23664	119.6	0.100333	38.1514	1107	46744.1	520148	518.423	176	857998	2800000	99244.1	0	0	0	1	99244.1	11	18	0	1	0	0	0	0	0	0	0	0	0	1.06068
2019	南昌市	1	南昌市	江西省	2019南昌市	2019江西省	1.16334	96	116	1	5596.18		4810.44	2584	15350	23000000	68985	377156	31082	125.09	787.715	2.22864	1764.8	88470	441164	560.056	43	4200000	6500000	15693.8	1	0	0	1	15693.8	96	116	0	0	0	0	0	0	0	1	0	0	0	1.51706
2020	南昌市	1	南昌市	江西省	2020南昌市	2020江西省	1.19359	132	260	1	5745.51		4813.65	1892	16068	4400000	78795.3	406008	38797	123.946	682.856	2.20653	1621.15	93774	427127	625.501	0	4400000	7100000	24463.9	1	0	0	1	24463.9	132	260	0	0	0	0	0	0	0	0	1	0	0	1.58715
2021	南昌市	1	南昌市	江西省	2021南昌市	2021江西省	1.20433	252	343	1	6650.53		5522.18	842	16784	8800000	85841.7	439506	38422	119.502	658.434	2.26594	2456.83	102084	423867	643.751	76	4000000	8900000	25408.3	1	0	0	1	25408.3	252	343	0	0	0	0	0	0	0	0	0	1	0	2.33807
2012	320600	320000	南通市	江苏省	2012南通市	2012江苏省	1	25	289	0	4558.67	0.084329	4558.67	21620	26815	523953	32819.7	220542	30664	68.5	0.009854	39.1433	1680	49398.2	75402	765.2	356	22000000	33000000	89015.7	0	1	0	1	89015.7	25	289	1	0	0	0	0	0	0	0	0	0	0	1.8667
2013	320600	320000	南通市	江苏省	2013南通市	2013江苏省	1.023	22	365	0	5038.89	0.084328	4925.6	10715	17098	794923	29981.4	228743	32264	183.9	0.009951	38.1447	1853	58653.3	76272	766.51	354	22000000	33000000	85861.6	0	1	0	1	85861.6	22	365	0	1	0	0	0	0	0	0	0	0	0	2.04709
2014	320600	320000	南通市	江苏省	2014南通市	2014江苏省	1.04551	44	571	0	5652.69	0.086846	5406.65	10925	18410	1100000	36249.4	230479	34176	221.27	0.010538	41.6412	2557	63292.4	80895	767.63	305	22000000	34000000	77523.8	0	1	0	1	77523.8	44	571	0	0	1	0	0	0	0	0	0	0	0	2.62241
2015	320600	320000	南通市	江苏省	2015南通市	2015江苏省	1.06328	172	1411	0	6148.4	0.087688	5782.49	9472	50540	1400000	38840	231559	35042	209.822	0.010853	43.188	2678	66535	83218	766.77	315	21000000	34000000	43423.6	0	1	0	1	43423.6	172	1411	0	0	0	1	0	0	0	0	0	0	0	2.72347
2016	320600	320000	南通市	江苏省	2016南通市	2016江苏省	1.08774	230	1987	0	6768.2	0.087458	6222.29	8831	55217	1800000	39083.3	238724	38154	205.34	0.012371	46.6617	2770	71743	94840	766.66	329	19000000	32000000	20318.5	1	1	0	1	20318.5	230	1987	0	0	0	0	1	0	0	0	0	0	0	2.80944
2017	320600	320000	南通市	江苏省	2017南通市	2017江苏省	1.10623	279	3329	0	7734.64	0.090074	6991.91	8002	61154	2000000	43110.1	242300	41144	456	0.011824	47.993	2864.04	74640	90388	764.47	0	23000000	36000000	0.500578	1	1	0	1	0.500578	279	3329	0	0	0	0	0	1	0	0	0	0	0	2.97718
2019	南通市	1	南通市	江苏省	2019南通市	2019江苏省	1.16675	312	1178	0	9383.39		8042.32	6447	10281	9400000	82946.5	266500	36461	161.141	506.173	1.78529	2903.32	86797	384600	759.82	0	1200000	2500000	0.613256	1	1	0	1	0.613256	312	1178	0	0	0	0	0	0	0	1	0	0	0	2.2556
2020	南通市	1	南通市	江苏省	2020南通市	2020江苏省	1.19592	344	934	0	10036.3		8392.12	4636.23	10973.7	8100000	89954	271200	38867	166.368	402.233	1.77724	3396.78	92542	304112	756.06	0	8300000	18000000	17646.6	1	1	0	1	17646.6	344	934	0	0	0	0	0	0	0	0	1	0	0	2.95557
2021	南通市	1	南通市	江苏省	2021南通市	2021江苏省	1.21505	306	881	0	11026.9		9075.26	2044	12295	9700000	93759.9	312093	39277	165.689	410.861	1.77522	3469.42	99598	308844	751.7	0	11000000	23000000	18412.5	1	1	0	1	18412.5	306	881	0	0	0	0	0	0	0	0	0	1	0	3.17697
2022	南通市	1	南通市	江苏省	2022南通市	2022江苏省	1.24179	309	813	0	11379.6		9163.9	957	11541	9700000	95990.4	295178	23600	0	418.847	1.7757	3504.44	0	312749	746.69	0	13000000	24000000	21465	1	1	0	1	21465	309	813	0	0	0	0	0	0	0	0	0	0	1	2.95679
2012	411300	410000	南阳市	河南省	2012南阳市	2012河南省	1	1	171	0	2340.73	0.079081	2340.73	22633	21835	401330	31398.2	41702	32395	83.5	0.01845	15.8263	1295	30448.1	67206	364.257	36	2200000	3000000	102310	0	0	0	1	102311	1	171	1	0	0	0	0	0	0	0	0	0	0	0.745178
2013	411300	410000	南阳市	河南省	2013南阳市	2013河南省	1.029	2	146	0	2498.66	0.077619	2428.25	24460	24450	576591	31413.3	50388	35810	88.1	0.018977	15.8129	1318	36097.7	68279	359.794	25	2400000	3600000	102260	0	0	0	1	102260	2	146	0	1	0	0	0	0	0	0	0	0	0	0.829488
2014	411300	410000	南阳市	河南省	2014南阳市	2014河南省	1.04855	1	203	0	2675.57	0.07658	2551.68	11370	14841	771106	31430.3	63144	38546	93.9096	0.005982	15.6729	1387	41172.1	70399	1176.81	24	2600000	3900000	101490	0	0	0	1	101490	1	203	0	0	1	0	0	0	0	0	0	0	0	0.946529
2015	411300	410000	南阳市	河南省	2015南阳市	2015河南省	1.06218	2	353	0	2866.82	0.077477	2698.99	11057.7	15448.9	992812	33578	62060	37470	95.9404	0.006301	15.2709	1469	43082	74511	1182.51	21	3100000	4300000	100155	0	0	0	1	100155	2	353	0	0	0	1	0	0	0	0	0	0	0	1.00127
2016	411300	410000	南阳市	河南省	2016南阳市	2016河南省	1.08236	3	627	0	3114.97	0.076966	2877.93	11057.7	15448.9	1200000	32533	65221	39760	94.6827	0.006768	15.4744	1525	47468	80438	1188.46	9	2800000	4300000	97606.8	1	0	0	1	97606.8	3	627	0	0	0	0	1	0	0	0	0	0	0	1.07929
2017	411300	410000	南阳市	河南省	2017南阳市	2017河南省	1.09752	38	664	0	3345.3	0.075086	3048.06	11033	19201.2	1500000	34589	60297	46750	729.174	0.007239	16.8924	1280.73	51696	86448	1194.23	0	3100000	4700000	97340.4	1	0	0	1	97340.5	38	664	0	0	0	0	0	1	0	0	0	0	0	0.953393
2018	411300	410000	南阳市	河南省	2018南阳市	2018河南省	1.12276	39	1109	0	3566.77	0.074221	3176.79	10212	21232	1700000	34123.6	62622	52181	701.08	0.007558	17.1722	1294.46	56508	90554	1198.07	0	2900000	5400000	93299.9	1	0	0	1	93299.9	39	1109	0	0	0	0	0	0	1	0	0	0	0	1.03897
2019	南阳市	1	南阳市	河南省	2019南阳市	2019河南省	1.15644	22	2587	0	3814.98		3298.89	9962	21797	10000000	14417.2	65302	55331	71.0638	1194.37	1.73657	1320.19	58160	1400000	1201.88	0	0	0	0.98257	1	0	0	1	0.98257	22	2587	0	0	0	0	0	0	0	1	0	0	0	0.546136
2020	南阳市	1	南阳市	河南省	2020南阳市	2020河南省	1.18882	28	1893	0	3925.86		3302.31	6769.53	14272.5	6100000	14447.2	68814	57100	67.474	1143.66	1.6993	1417.05	61104	1400000	1238.17	0	0	0	0.44637	1	0	0	1	0.44637	28	1893	0	0	0	0	0	0	0	0	1	0	0	0.671013
2021	南阳市	1	南阳市	河南省	2021南阳市	2021河南省	1.19952	54	2786	0	4342.22		3619.96	3520.24	24849.1	1400000	16450.3	72984	51583	64.9162	1108.36	1.73627	1453.3	64849.7	1400000	1231.29	0	0	0	0.962403	1	0	0	1	0.962403	54	2786	0	0	0	0	0	0	0	0	0	1	0	0.665889
2012	350200	350000	厦门市	福建省	2012厦门市	2012福建省	1	95	149	0	2815.17	0.142889	2815.17	14544	13642	312630	21753.2	159453	11311	118.1	0.075405	55.754	1976	52672.9	143964	190.92	331	5800000	9800000	94811.8	0	1	0	1	94811.8	95	149	1	0	0	0	0	0	0	0	0	0	0	1.40416
2013	350200	350000	厦门市	福建省	2013厦门市	2013福建省	1.025	140	206	0	3018.16	0.138014	2944.55	14812	15739	411998	21692.1	185608	12170	130.3	0.077521	63.1462	1777	58005.1	152546	196.78	331	6300000	11000000	91624.9	0	1	0	1	91624.9	140	206	0	1	0	0	0	0	0	0	0	0	0	1.3277
2014	350200	350000	厦门市	福建省	2014厦门市	2014福建省	1.0455	194	260	0	3273.58	0.136083	3131.11	7916	23545	522499	22471.1	197101	12435	133.907	0.077834	62.5858	1791	63062.5	158346	203.44	331	6400000	11000000	88805.7	1	1	0	1	88805.7	194	260	0	0	1	0	0	0	0	0	0	0	0	1.36835
2015	350200	350000	厦门市	福建省	2015厦门市	2015福建省	1.06327	345	492	0	3466.03	0.133412	3259.77	4734.7	25021.4	657223	23278	209373	13380	136.77	0.068194	58.8266	1828	66930	143992	211.15	726	5600000	11000000	77979.2	1	1	0	1	77979.2	345	492	0	0	0	1	0	0	0	0	0	0	0	1.43851
2016	350200	350000	厦门市	福建省	2016厦门市	2016福建省	1.08135	382	602	0	3784.27	0.13135	3499.58	4929.92	27108.3	801216	24281.8	222401	13971	139.151	0.065121	58.8266	1828	69218	142948	219.51	1278	5300000	10000000	73075	1	1	0	1	73075	382	602	0	0	0	0	1	0	0	0	0	0	0	1.45642
2017	350200	350000	厦门市	福建省	2017厦门市	2017福建省	1.09433	1001	1117	0	4351.72	0.135222	3976.62	5042.83	29451.4	938963	25343.8	237830	14562	145.994	0.060991	42.313	2530.31	0	140266	229.98	1145	6600000	10000000	47044.6	1	1	0	1	47044.6	1001	1117	0	0	0	0	0	1	0	0	0	0	0	2.01905
2018	350200	350000	厦门市	福建省	2018厦门市	2018福建省	1.11074	1440	1539	0	4791.41	0.133823	4313.71	4692.78	30803.7	836052	23476.7	172500	15153	155.591	0.067368	28.5779	3747.56	0	162459	241.15	1215	7200000	12000000	27171	1	1	0	1	27171	1440	1539	0	0	0	0	0	0	1	0	0	0	0	2.88383
2019	厦门市	1	厦门市	福建省	2019厦门市	2019福建省	1.13962	1122	530	0	5995.04		5260.56	4137	23159	16000000	227650	197995	17539	126.903	2028.16	2.43775	3924.72	97779	525781	259.24	1322	29000000	35000000	0.905182	1	1	0	1	0.905182	1122	530	0	0	0	0	0	0	0	1	0	0	0	2.31559
2020	厦门市	1	厦门市	福建省	2020厦门市	2020福建省	1.16469	2192	428	0	6384.02		5481.3	1154	20713	4000000	226499	241030	18238	126.703	2051.49	1.61092	4035.25	108554	558232	272.11	987	34000000	36000000	0.652816	1	1	0	1	0.652816	2192	428	0	0	0	0	0	0	0	0	1	0	0	2.51642
2021	厦门市	1	厦门市	福建省	2021厦门市	2021福建省	1.17284	1864	471	0	7033.89		5997.29	1090	25290	21000000	109694	272568	19153	123.099	2107.2	1.89122	4295.54	119483	593562	281.683	1135	46000000	43000000	0.024987	1	1	0	1	0.05944	1864	471	0	0	0	0	0	0	0	0	0	1	0	3.09218
2022	厦门市	1	厦门市	福建省	2022厦门市	2022福建省	1.19513	2064	419	0	7802.66		6528.72	0	0	21000000	113937	221197	21410	120.27	2129.88	1.93602	4596.36	124463	625780	293.81	1141	46000000	47000000	0.210625	1	1	0	1	0.210625	2064	419	0	0	0	0	0	0	0	0	0	0	1	3.28789
2012	230500	230000	双鸭山市	黑龙江省	2012双鸭山市	2012黑龙江省	1	0	57	0	565.431	0.041298	565.431	3174	3140	120734	40537.8	3939	6732	14.4	0.002721	25.7143	373	22692.1	4093	150.404	0	2300000	1400000	4782.16	0	0	0	0	4782.16	0	57	1	0	0	0	0	0	0	0	0	0	0	-0.373933
2013	230500	230000	双鸭山市	黑龙江省	2013双鸭山市	2013黑龙江省	1.022	0	67	0	555.106	0.038403	543.157	3112	3283	156940	45193.8	4568	7313	16.2	0.001385	25.9894	381	40293.2	2074	149.8	8	2300000	1600000	5406.36	0	0	0	0	5406.36	0	67	0	1	0	0	0	0	0	0	0	0	0	-0.355204
2014	230500	230000	双鸭山市	黑龙江省	2014双鸭山市	2014黑龙江省	1.03733	0	83	0	432.7	0.028771	417.129	2097	2504	154744	45619.4	2669	6844	20.9345	0.002342	27.1133	385	39115.6	3490	148.988	0	2200000	1700000	2662.29	0	0	0	0	2662.29	0	83	0	0	1	0	0	0	0	0	0	0	0	-0.362142
2017	230500	230000	双鸭山市	黑龙江省	2017双鸭山市	2017黑龙江省	1.07831	0	345	0	462.9	0.029108	429.283	0	0	144447	53800	3182	0	13.0192	0.002342	27.0669	438.99	0	3490	142.287	1	1400000	520925	0.178265	0	0	0	0	0.178265	0	345	0	0	0	0	0	1	0	0	0	0	0	-0.444987
2018	230500	230000	双鸭山市	黑龙江省	2018双鸭山市	2018黑龙江省	1.09988	0	520	0	507	0.030987	460.961	0	0	128615	50242.3	3347	0	22.5354	0.002342	26.8748	443.78	0	3490	140.854	3	2200000	444949	324.752	0	0	0	0	324.752	0	520	0	0	0	0	0	0	1	0	0	0	0	-0.435678
2012	331000	330000	台州市	浙江省	2012台州市	2012浙江省	1	20	254	0	2911.26	0.083982	2911.26	30874	21245	267402	25001.2	47520	17809	96.8	0.005268	29.8311	2067	47010.1	31132	590.95	25	8800000	22000000	93375.7	0	1	0	1	93375.7	20	254	1	0	0	0	0	0	0	0	0	0	0	1.5144
2013	331000	330000	台州市	浙江省	2013台州市	2013浙江省	1.023	31	443	0	3153.34	0.083518	3082.44	30557	22279	388927	25800.7	40001	19033	102.3	0.00539	30.9846	2158	50595.4	32018	594.04	29	8700000	25000000	86124	0	1	0	1	86124	31	443	0	1	0	0	0	0	0	0	0	0	0	1.62834
2014	331000	330000	台州市	浙江省	2014台州市	2014浙江省	1.04448	56	749	0	3387.38	0.08432	3243.12	13868	20222	521875	25744.4	27705	21334	107.431	0.005465	30.2819	2247	54839	32631	597.105	40	8200000	27000000	74022.7	0	1	0	1	74022.7	56	749	0	0	1	0	0	0	0	0	0	0	0	1.72974
2015	331000	330000	台州市	浙江省	2015台州市	2015浙江省	1.05911	80	1311	0	3553.85	0.082866	3355.52	13107.8	21215.3	669546	26300	11635	23723	101.11	0.005618	30.0464	2261	57215	33567	597.494	17	7000000	28000000	52204.3	0	1	0	1	52204.3	80	1311	0	0	0	1	0	0	0	0	0	0	0	1.74699
2016	331000	330000	台州市	浙江省	2016台州市	2016浙江省	1.07923	128	2271	0	3898.66	0.082509	3612.45	3080.66	12447	824660	26273	33683	25656	94.1404	0.005699	29.876	2281	64816	34205	600.17	36	6900000	27000000	13953.3	0	1	0	1	13953.3	128	2271	0	0	0	0	1	0	0	0	0	0	0	1.81874
2017	331000	330000	台州市	浙江省	2017台州市	2017浙江省	1.10189	233	3916	0	4388.22	0.084767	3982.44	8527.12	27859.7	972208	27714	44332	0	406.65	0.005754	19.3722	2362.42	0	34728	603.531	48	9100000	29000000	0.2579	0	1	0	1	0.2579	233	3916	0	0	0	0	0	1	0	0	0	0	0	1.64562
2018	331000	330000	台州市	浙江省	2018台州市	2018浙江省	1.12724	212	5100	0	4874.67	0.086742	4324.44	7223.4	29151.4	1100000	26769.6	28893	0	407.79	0.005817	24.0067	2441.73	0	35216	605.397	44	11000000	32000000	0.794281	0	1	0	1	0.794281	212	5100	0	0	0	0	0	0	1	0	0	0	0	1.71775
2019	台州市	1	台州市	浙江省	2019台州市	2019浙江省	1.15993	205	1	0	5134.05		4426.19	8314	16330	23000000	30621.1	62272	27762	87.9754	852.567	1.18008	2467.49	85578	517200	606.638	78	1300000	16000000	13645.4	0	1	0	1	13645.4	205	1	0	0	0	0	0	0	0	1	0	0	0	1.54141
2020	台州市	1	台州市	浙江省	2020台州市	2020浙江省	1.1866	208	3	0	5263		4435.35	5076	17053	14000000	32802.2	250500	28286	84.884	1048.47	1.23646	2582.88	91307	636400	606.98	78	1400000	18000000	94135	0	1	0	1	94135	208	3	0	0	0	0	0	0	0	0	1	0	0	1.98741
2021	台州市	1	台州市	浙江省	2021台州市	2021浙江省	1.2044	156	1	0	5786.19		4804.2	1330	18952	27000000	34835.9	311343	28309	90.6713	1042.68	1.25591	2607.55	103220	631800	605.939	0	2000000	22000000	0.912957	0	1	0	1	0.912957	156	1	0	0	0	0	0	0	0	0	0	1	0	2.20683
2022	台州市	1	台州市	浙江省	2022台州市	2022浙江省	1.2309	146	1	0	6041		4907.79	662	17773	27000000	38071.9	24143	30393	0	1040.91	1.6094	1319.58	0	629700	604.951	0	2500000	25000000	0.950032	0	1	0	1	0.950032	146	1	0	0	0	0	0	0	0	0	0	0	1	0.587545
2012	340100	340000	合肥市	安徽省	2012合肥市	2012安徽省	1	37	18	0	4164.32	0.241942	4164.32	34418	33720	743878	26332.9	165645	35733	115.6	0.058718	31.705	2068	50723.7	417207	710.527	63	1300000	2700000	101295	0	0	0	1	101295	37	18	1	0	0	0	0	0	0	0	0	0	0	1.6457
2013	340100	340000	合肥市	安徽省	2013合肥市	2013安徽省	1.024	79	26	0	4672.91	0.243009	4563.39	40107	39131	1100000	28367.1	191785	37739	144.5	0.062319	29.1792	2111	54210.8	443401	711.505	84	1700000	2800000	100739	0	0	0	1	100739	79	26	0	1	0	0	0	0	0	0	0	0	0	1.75898
2014	340100	340000	合肥市	安徽省	2014合肥市	2014安徽省	1.04038	108	42	0	5180.56	0.248483	4979.47	20095	42194	1500000	29536.8	218177	40445	145.012	0.069767	30.5697	2140	59648.4	497305	712.805	85	1800000	3100000	100120	0	0	0	1	100120	108	42	0	0	1	0	0	0	0	0	0	0	0	1.87028
2015	340100	340000	合肥市	安徽省	2015合肥市	2015安徽省	1.05391	230	120	0	5660.27	0.257219	5370.74	11211	27578	2000000	30944	250678	42113	143.867	0.073441	29.7899	2206	65806	527104	717.72	116	1600000	3200000	98660.5	1	0	0	1	98660.5	230	120	0	0	0	1	0	0	0	0	0	0	0	2.01235
2016	340100	340000	合肥市	安徽省	2016合肥市	2016安徽省	1.07288	587	153	0	6274.38	0.257066	5848.17	10126	28975	2400000	32221.5	282976	43880	148.018	0.068443	39.8919	2417	71054	499515	729.83	95	1600000	2800000	97694.4	1	0	0	1	97694.4	587	153	0	0	0	0	1	0	0	0	0	0	0	2.24705
2017	340100	340000	合肥市	安徽省	2017合肥市	2017安徽省	1.08575	793	222	0	7003.05	0.259199	6449.94	8283.9	33701.6	2700000	38899.4	302037	0	538.1	0.067713	26.9807	2527.35	74683	502943	742.76	129	2300000	3100000	96573.7	1	0	0	1	96573.7	793	222	0	0	0	0	0	1	0	0	0	0	0	1.93599
2018	340100	340000	合肥市	安徽省	2018合肥市	2018安徽省	1.10747	1065	412	0	7822.91	0.260704	7063.77	7434.4	34142.7	3200000	35275.3	323000	0	542.8	0.065588	28.2434	2902.22	85074	497131	757.96	148	2700000	3600000	94393.5	1	0	0	1	94393.5	1065	412	0	0	0	0	0	0	1	0	0	0	0	2.29206
2019	合肥市	1	合肥市	安徽省	2019合肥市	2019安徽省	1.13737	760	459	0	9409.4		8272.94	6652	37801	18000000	63381.5	339150	52285	170.907	607.944	2.82314	3029.07	95156	468384	770.44	127	1200000	2000000	31416.4	1	0	0	1	31416.4	760	459	0	0	0	0	0	0	0	1	0	0	0	2.65723
2020	合肥市	1	合肥市	安徽省	2020合肥市	2020安徽省	1.16808	924	194	0	10045.7		8600.2	3353.6	39203.1	15000000	66723.5	359500	59271	172.991	611.512	2.82314	3156.96	104818	471133	770.44	167	1500000	2300000	32853.2	1	0	0	1	32853.2	924	194	0	0	0	0	0	0	0	0	1	0	0	2.87514
2021	合肥市	1	合肥市	安徽省	2021合肥市	2021安徽省	1.17859	1016	198	0	11412.8		9683.42	2625.6	39324	29000000	71072.6	374800	60026	166.272	502.804	2.89452	3188.26	111672	475904	946.5	175	2000000	3100000	43475.4	1	0	0	1	43475.4	1016	198	0	0	0	0	0	0	0	0	0	1	0	2.99642
2012	360800	360000	吉安市	江西省	2012吉安市	2012江西省	1	0	16	0	1006.26	0.07771	1006.26	4454	9531	292634	21492.1	56498	14265	22.9	0.003628	45.8383	321	33211.6	17610	485.359	110	830104	2500000	0.185317	0	0	0	0	0.185317	0	16	1	0	0	0	0	0	0	0	0	0	0	-0.191169
2013	360800	360000	吉安市	江西省	2013吉安市	2013江西省	1.025	0	29	0	1123.9	0.077994	1096.49	4713	10525	366579	18223.9	68427	16915	34.3	0.00364	39.9134	333	39300.9	17711	486.624	125	857998	2800000	9172.84	0	0	0	0	9172.84	0	29	0	1	0	0	0	0	0	0	0	0	0	-0.108119
2019	吉安市	1	吉安市	江西省	2019吉安市	2019江西省	1.16334	10	21	0	2085.41		1792.6	4083	14299	19000000	25408.7	126637	18231	40.5009	1402.57	2.27776	520.06	68643	695635	495.972	106	1400000	3500000	0.895131	1	0	0	0	0.895131	10	21	0	0	0	0	0	0	0	1	0	0	0	-0.373282
2020	吉安市	1	吉安市	江西省	2020吉安市	2020江西省	1.19359	6	51	0	2168.83		1817.07	2981	14961	7300000	29022	136186	18451	37.9257	1565.79	2.2522	549.96	70103	699779	446.918	0	1400000	3900000	0.159059	1	0	0	0	0.159059	6	51	0	0	0	0	0	0	0	0	1	0	0	-0.397217
2021	吉安市	1	吉安市	江西省	2021吉安市	2021江西省	1.20433	6	56	0	2525.65		2097.14	1332	11794	11000000	31617.3	146400	20446	38.6244	1610.13	2.22366	580.69	77664.2	712503	442.513	75	931117	4400000	0.140197	1	0	0	0	0.140197	6	56	0	0	0	0	0	0	0	0	0	1	0	-0.342292
2012	220200	220000	吉林市	吉林省	2012吉林市	2012吉林省	1	1	4	0	2430.07	0.203536	2430.07	12565	10580	503963	22704.3	70738	20439	39.1	0.022351	42.0561	8056	40445.9	96286	430.79	75	1900000	598268	102819	0	0	0	1	102819	1	4	1	0	0	0	0	0	0	0	0	0	0	5.90579
2013	220200	220000	吉林市	吉林省	2013吉林市	2013吉林省	1.029	1	12	0	2617.41	0.200623	2543.64	5506	8723	642028	23430.8	81491	20728	44.3	0.02357	39.8792	8388	42082.7	101143	429.11	9	1900000	673891	102378	0	0	0	1	102378	1	12	0	1	0	0	0	0	0	0	0	0	0	6.19398
2014	220200	220000	吉林市	吉林省	2014吉林市	2014吉林省	1.04958	1	25	0	2379.56	0.172393	2267.16	5506	9298	797028	23543.6	93602	23397	43.2	0.024217	29.6485	8922	45365.4	103565	427.65	7	2100000	577759	102043	0	0	0	1	102043	1	25	0	0	1	0	0	0	0	0	0	0	0	6.67555
2015	220200	220000	吉林市	吉林省	2015吉林市	2015吉林省	1.06742	22	78	0	2394.19	0.170246	2242.96	800	8251.67	970273	23877	104830	24449	40.0216	0.024604	29.545	8854	49234	104873	426.24	2	1400000	461375	101390	0	0	0	1	101390	22	78	0	0	0	1	0	0	0	0	0	0	0	6.65747
2019	吉林市	1	吉林市	吉林省	2019吉林市	2019吉林省	1.15874	68	531	0	1416.56		1222.49	3232	4098	19000000	4266.9	3612	26730	35.9103	505.199	1.51965	1092.21	69766	207945	411.61	12	231104	419258	48049.7	0	0	0	1	48049.7	68	531	0	0	0	0	0	0	0	1	0	0	0	0.274533
2012	141100	140000	吕梁市	山西省	2012吕梁市	2012山西省	1	0	23	0	1230.42	0.10158	1230.42	1960	10701	328023	27826.1	31977	10456	42.6	0	27.5636	133	46899.2	16050	0	2	802707	701604	18324	0	0	0	0	18324	0	23	1	0	0	0	0	0	0	0	0	0	0	-0.439193
2013	141100	140000	吕梁市	山西省	2013吕梁市	2013山西省	1.031	0	33	0	1228.6	0.097006	1191.66	1945	10956	378972	36084.7	32260	10782	39.8	0	33.9524	146	50312.4	19749	0	7	779541	799557	18678.1	0	0	0	0	18678.1	0	33	0	1	0	0	0	0	0	0	0	0	0	-0.443393
2014	141100	140000	吕梁市	山西省	2014吕梁市	2014山西省	1.04853	0	36	0	1101.35	0.086302	1050.37	2299	11498	439552	29809.1	4309	11122	37.4838	0	33.1082	164	50292.9	21684	0	2	729194	894087	0.188417	0	0	0	0	0.188417	0	36	0	0	1	0	0	0	0	0	0	0	0	-0.472608
2014	640300	640000	吴忠市	宁夏回族自治区	2014吴忠市	2014宁夏回族自治区	1.05365	0	4	0	385.7	0.140148	366.062	1353	7922	220758	9599.59	16733	5591	10.4476	0	70.4322	176	51665.9	3567	0	0	113236	430285	0.191649	1	0	0	0	0.191649	0	4	0	0	1	0	0	0	0	0	0	0	0	-0.507948
2015	640300	640000	吴忠市	宁夏回族自治区	2015吴忠市	2015宁夏回族自治区	1.06524	0	10	0	405.598	0.139296	380.759	1353	7922	263552	10848	16733	6033	9.6474	0	72.7857	178	54334	3575	0	3	77614.8	296311	418.766	1	0	0	0	418.766	0	10	0	0	0	1	0	0	0	0	0	0	0	-0.507321
2012	411600	410000	周口市	河南省	2012周口市	2012河南省	1	0	172	0	1574.72	0.053201	1574.72	11877	17329	244380	31398.2	36341	26854	47.5	0.011608	49.3495	213	32091.6	39165	337.384	13	2200000	3000000	3494.4	0	0	0	0	3494.4	0	172	1	0	0	0	0	0	0	0	0	0	0	-0.204168
2013	411600	410000	周口市	河南省	2013周口市	2013河南省	1.029	0	148	0	1790.65	0.055625	1740.19	12810	19043	343865	31413.3	44242	28832	66.2	0.009556	46.0983	225	36536.1	31750	332.26	14	2400000	3600000	11266.7	0	0	0	0	11266.7	0	148	0	1	0	0	0	0	0	0	0	0	0	-0.141736
2014	411600	410000	周口市	河南省	2014周口市	2014河南省	1.04855	0	204	0	1989.75	0.05695	1897.62	7216	17861	453563	31430.3	44890	31936	68.93	0.003064	43.7283	241	39490.8	34815	1136.35	8	2600000	3900000	0.183366	0	0	0	0	0.183366	0	204	0	0	1	0	0	0	0	0	0	0	0	-0.086928
2015	411600	410000	周口市	河南省	2015周口市	2015河南省	1.06218	0	355	0	2089.7	0.056475	1967.36	6788.23	13990	577337	33578	49052	34731	70.3993	0.004041	42.8841	251	42666	46142	1141.94	14	3100000	4300000	7466.16	0	0	0	0	7466.16	0	355	0	0	0	1	0	0	0	0	0	0	0	-0.036183
2016	411600	410000	周口市	河南省	2016周口市	2016河南省	1.08236	0	630	0	2263.86	0.055937	2091.59	6788.23	13990	709802	32533	51668	36289	72.4949	0.003682	42.7285	253	46355	42301	1149	6	2800000	4300000	10723.6	0	0	0	0	10723.6	0	630	0	0	0	0	1	0	0	0	0	0	0	-0.00888
2017	411600	410000	周口市	河南省	2017周口市	2017河南省	1.09752	0	702	0	2459.7	0.055209	2241.15	6052.88	14202.2	829856	34589	54095	39054	685.65	0.003679	42.0751	264.06	50129	42530	1155.98	0	3100000	4700000	38120.9	0	0	0	0	38120.9	0	702	0	0	0	0	0	1	0	0	0	0	0	0.038947
2018	411600	410000	周口市	河南省	2018周口市	2018河南省	1.12276	0	1148	0	2687.22	0.055919	2393.4	5577	15876	960083	34123.6	56192	44661	686.85	0.003828	40.0546	283.57	55342	44470	1161.69	0	2900000	5400000	37867	0	0	0	0	37867	0	1148	0	0	0	0	0	0	1	0	0	0	0	0.133263
2019	周口市	1	周口市	河南省	2019周口市	2019河南省	1.15644	20	1503	0	3198.49		2765.8	5436	16726	11000000	5791.58	58604	35858	63.5885	982.213	3.1484	311.45	56667	1100000	1166.15	0	0	0	0.523555	0	0	0	0	0.523555	20	1503	0	0	0	0	0	0	0	1	0	0	0	-0.348514
2020	周口市	1	周口市	河南省	2020周口市	2020河南省	1.18882	0	1006	0	3267.19		2748.26	2883.66	16286.9	6400000	5803.61	63061	38056	62.4226	912.121	3.1646	317.49	57587	1100000	1258.9	0	0	0	1479.24	0	0	0	0	1479.24	0	1006	0	0	0	0	0	0	0	0	1	0	0	-0.280797
2021	周口市	1	周口市	河南省	2021周口市	2021河南省	1.19952	36	1615	0	3496.23		2914.69	3744.56	19293.5	2500000	6608.31	66421	39599	58.6297	916.264	2.79721	599.6	58981.1	1200000	1257.87	0	0	0	0.620259	0	0	0	0	0.620259	36	1615	0	0	0	0	0	0	0	0	0	1	0	-0.039945
2012	150700	150000	呼伦贝尔市	内蒙古自治区	2012呼伦贝尔市	2012内蒙古自治区	1	0	5	0	1335.8	0.084115	1335.8	4217	15928	262875	56936.6	10752	13263	36.8	0.005274	25.1334	296	44687.9	13368	253.47	36	728882	397016	4707.21	0	0	0	0	4707.21	0	5	1	0	0	0	0	0	0	0	0	0	0	-0.38314
2013	150700	150000	呼伦贝尔市	内蒙古自治区	2013呼伦贝尔市	2013内蒙古自治区	1.032	0	11	0	1430.81	0.084581	1386.44	4853	17097	342522	57760.1	23144	13154	38.3	0.005979	21.9403	352	48350	15138	253.19	11	790201	409256	14641	0	0	0	0	14641	0	11	0	1	0	0	0	0	0	0	0	0	0	-0.309304
2014	150700	150000	呼伦贝尔市	内蒙古自治区	2014呼伦贝尔市	2014内蒙古自治区	1.04851	0	32	0	1522.2	0.08566	1451.77	4689	18060	385427	66744.3	5981	13393	38.19	0.006254	21.3306	352	49640.4	15819	252.95	2	816277	639355	1476.44	0	0	0	0	1476.44	0	32	0	0	1	0	0	0	0	0	0	0	0	-0.35431
2015	150700	150000	呼伦贝尔市	内蒙古自治区	2015呼伦贝尔市	2015内蒙古自治区	1.06005	0	40	0	1596.01	0.089505	1505.6	5058.33	19160.3	437639	71490	3568	14091	37.8066	0.008307	20.4765	372	48001	21539	259.302	2	708114	565001	0.178795	0	0	0	0	0.178795	0	40	0	0	0	1	0	0	0	0	0	0	0	-0.346202
2012	150100	150000	呼和浩特市	内蒙古自治区	2012呼和浩特市	2012内蒙古自治区	1	1	4	1	2458.74	0.154827	2458.74	2927	14733	459612	56936.6	61694	11723	34.3	0.098641	134.941	770	65637.1	227190	230.32	6	728882	397016	102803	0	0	0	1	102803	1	4	1	0	0	0	0	0	0	0	0	0	0	-0.03583
2013	150100	150000	呼和浩特市	内蒙古自治区	2013呼和浩特市	2013内蒙古自治区	1.032	0	11	1	2705.39	0.159926	2621.5	3230	17971	559853	57760.1	80688	13558	41.5	0.09799	162.702	905	48797.3	229258	233.96	4	790201	409256	32839.3	0	0	0	0	32839.3	0	11	0	1	0	0	0	0	0	0	0	0	0	0.085256
2014	150100	150000	呼和浩特市	内蒙古自治区	2014呼和浩特市	2014内蒙古自治区	1.04851	18	14	1	2894.05	0.16286	2760.15	2256	20598	638522	66744.3	58847	14493	42.15	0.076711	112.249	905	50468.9	232481	303.06	11	816277	639355	102830	0	0	0	1	102830	18	14	0	0	1	0	0	0	0	0	0	0	0	0.095754
2015	150100	150000	呼和浩特市	内蒙古自治区	2015呼和浩特市	2015内蒙古自治区	1.06005	27	13	1	3090.52	0.173318	2915.46	2133.33	23632.3	732244	71490	44610	16777	41.5684	0.098577	92.9769	898	53698	235188	238.583	13	708114	565001	102977	1	0	0	1	102977	27	13	0	0	0	1	0	0	0	0	0	0	0	0.098007
2019	呼和浩特市	1	呼和浩特市	内蒙古自治区	2019呼和浩特市	2019内蒙古自治区	1.1373	192	798	1	2791.46		2454.47	315	11313	30000000	121751	25733	18537	44.8633	263.468	2.58281	1159.34	84105	65535	248.74	17	607360	635608	68633.4	1	0	0	1	68633.4	192	798	0	0	0	0	0	0	0	1	0	0	0	0.201829
2012	421200	420000	咸宁市	湖北省	2012咸宁市	2012湖北省	1	0	71	0	773.2	0.03475	773.2	6306	3321	127244	27685.9	21144	10656	22.2	0.013277	28.2118	243	26094.3	39551	297.89	0	1300000	1900000	14857.4	0	0	0	0	14857.4	0	71	1	0	0	0	0	0	0	0	0	0	0	-0.368753
2013	421200	420000	咸宁市	湖北省	2013咸宁市	2013湖北省	1.028	0	120	0	872.11	0.035177	848.356	7088	4031	210018	28124.7	24674	10288	23.6	0.012963	27.8117	250	29027.6	38955	300.51	6	1400000	2300000	19433.6	0	0	0	0	19433.6	0	120	0	1	0	0	0	0	0	0	0	0	0	-0.35171
2014	421200	420000	咸宁市	湖北省	2014咸宁市	2014湖北省	1.04856	0	252	0	964.25	0.035218	919.594	6542	4624	302983	30344.3	5880	11019	23.4783	0.013557	27.7838	253	35781.9	40191	296.46	15	1600000	2700000	5101.19	0	0	0	0	5101.19	0	252	0	0	1	0	0	0	0	0	0	0	0	-0.375823
2015	421200	420000	咸宁市	湖北省	2015咸宁市	2015湖北省	1.06429	0	518	0	1030.07	0.034858	967.849	6755	4376	407829	31706	6474	11589	23.2957	0.013379	26.6805	258	36853	40191	300.41	10	1600000	2900000	7423.87	0	0	0	0	7423.87	0	518	0	0	0	1	0	0	0	0	0	0	0	-0.362117
2016	421200	420000	咸宁市	湖北省	2016咸宁市	2016湖北省	1.0877	0	608	0	1107.93	0.033918	1018.6	5888.92	8795.13	506859	32372.5	6998	13716	22.9737	0.013505	25.9845	264	41019	41000	303.59	10	1300000	2600000	1736.76	0	0	0	0	1736.76	0	608	0	0	0	0	1	0	0	0	0	0	0	-0.337179
2017	421200	420000	咸宁市	湖北省	2017咸宁市	2017湖北省	1.10402	4	842	0	1234.86	0.034806	1118.51	5863	8795.13	609577	32335.6	3200	0	22.5125	0.010295	11.9886	672.37	0	31299	304.01	0	1600000	3000000	97314.6	0	0	0	1	97314.6	4	842	0	0	0	0	0	1	0	0	0	0	0	-0.169031
2018	421200	420000	咸宁市	湖北省	2018咸宁市	2018湖北省	1.12499	8	1024	0	1362.42	0.034609	1211.04	5720	8795.13	717830	29055	4031	0	20.5557	0.010013	12.0157	674.14	0	30554	305.14	0	1900000	3400000	95730.1	0	0	0	1	95730	8	1024	0	0	0	0	0	0	1	0	0	0	0	-0.153875
2012	610400	610000	咸阳市	陕西省	2012咸阳市	2012陕西省	1	0	56	0	1407.59	0.097386	1407.59	13356	7192	287101	27628.2	7080	20849	40.2	0.022293	40.5722	278	38470.2	117687	527.919	5	614677	865226	12459.4	0	0	0	0	12459.4	0	56	1	0	0	0	0	0	0	0	0	0	0	-0.290861
2013	610400	610000	咸阳市	陕西省	2013咸阳市	2013陕西省	1.03	0	76	0	1648.03	0.101696	1600.03	14069	8052	457040	28393.6	7561	22798	54.4	0.022647	43.3365	307	41462.9	120755	533.198	2	990240	1000000	15940	0	0	0	0	15940	0	76	0	1	0	0	0	0	0	0	0	0	0	-0.247971
2014	610400	610000	咸阳市	陕西省	2014咸阳市	2014陕西省	1.04648	0	104	0	1810.29	0.102335	1729.89	7575	11188	653528	28925.9	10356	25793	54.529	0.023144	44.5694	322	43170.7	121895	526.683	1	1300000	1400000	0.19019	0	0	0	0	0.19019	0	104	0	0	1	0	0	0	0	0	0	0	0	-0.194713
2019	咸阳市	1	咸阳市	陕西省	2019咸阳市	2019陕西省	1.14287	0	1241	0	2195.33		1920.89	8306	14251	6600000	4796.9	10019	25149	42.7717	0	3.33823	320.14	64021	384897	0	19	559507	333502	93291.7	0	0	0	0	93291.7	0	1241	0	0	0	0	0	0	0	1	0	0	0	-0.117676
2020	咸阳市	1	咸阳市	陕西省	2020咸阳市	2020陕西省	1.17144	0	2281	0	2204.81		1882.13	4660.6	11603.6	4900000	5307.73	11051	26151	45.4367	738.372	3.39227	330.87	69290	386906	523.999	5	560401	479732	8807.16	0	0	0	0	8807.16	0	2281	0	0	0	0	0	0	0	0	1	0	0	-0.413231
2021	咸阳市	1	咸阳市	陕西省	2021咸阳市	2021陕西省	1.18901	0	1961	0	2581.32		2170.97	1480.98	12227.7	3200000	5622.02	22185	27693	45.2104	748.152	1.60266	332.59	75584	391726	523.591	11	617973	872892	10298.2	0	0	0	0	10298.2	0	1961	0	0	0	0	0	0	0	0	0	1	0	-0.36495
2022	咸阳市	1	咸阳市	陕西省	2022咸阳市	2022陕西省	1.21398	1	2173	0	2817.55		2320.91	686.652	12043.9	3200000	5993.75	1551	27809	44.6267	0	1.59091	343.86	0	0	523.446	9	856313	892497	85834.9	0	0	0	0	85834.9	1	2173	0	0	0	0	0	0	0	0	0	0	1	-0.119581
2012	230100	230000	哈尔滨市	黑龙江省	2012哈尔滨市	2012黑龙江省	1	57	0	1	4550.22	0.332337	4550.22	15618	11764	998681	40537.8	190001	51855	138.3	0.048536	18.8036	1974	41772.9	482211	993.511	57	2300000	1400000	101020	0	0	0	1	101020	57	0	1	0	0	0	0	0	0	0	0	0	0	1.75408
2013	230100	230000	哈尔滨市	黑龙江省	2013哈尔滨市	2013黑龙江省	1.022	66	1	1	5010.81	0.346651	4902.95	13191	11138	1300000	45193.8	226242	60077	137.4	0.049476	17.2714	2761	47210.3	492382	995.2	52	2300000	1600000	100214	0	0	0	1	100214	66	1	0	1	0	0	0	0	0	0	0	0	0	2.52928
2014	230100	230000	哈尔滨市	黑龙江省	2014哈尔滨市	2014黑龙江省	1.03733	78	5	1	5340.1	0.355075	5147.93	13989	10169	1600000	45619.4	272125	65400	136.303	0.051295	18.7263	2813	51554.1	506425	987.286	64	2200000	1700000	99395.1	1	0	0	1	99395.1	78	5	0	0	1	0	0	0	0	0	0	0	0	2.72459
2015	230100	230000	哈尔滨市	黑龙江省	2015哈尔滨市	2015黑龙江省	1.04874	160	11	1	5751.2	0.381287	5483.91	13989	10169	1900000	46513	299426	72951	133.307	0.069042	18.7592	2823	58405	663749	961.374	53	1300000	803541	98683	1	0	0	1	98683	160	11	0	0	0	1	0	0	0	0	0	0	0	2.85659
2016	230100	230000	哈尔滨市	黑龙江省	2016哈尔滨市	2016黑龙江省	1.06447	289	11	1	6101.6	0.396566	5732.04	13989	10169	2200000	50222	320730	71181	130.397	0.066134	19.2907	3120	62583	636240	962.052	69	1200000	503553	98244.9	1	0	0	1	98244.9	289	11	0	0	0	0	1	0	0	0	0	0	0	3.1064
2017	230100	230000	哈尔滨市	黑龙江省	2017哈尔滨市	2017黑龙江省	1.07831	327	18	1	6257.2	0.393468	5802.78	13989	10169	2500000	53800	344218	0	117.2	0.053287	19.0143	3138.55	0	508884	954.992	103	1400000	520925	98351.7	1	0	0	1	98351.7	327	18	0	0	0	0	0	1	0	0	0	0	0	2.40113
2018	230100	230000	哈尔滨市	黑龙江省	2018哈尔滨市	2018黑龙江省	1.09988	453	67	1	6300.5	0.385078	5728.37	13989	10169	2200000	50242.3	365310	0	115.19	0.052987	24.0889	3405.96	0	504194	951.539	76	2200000	444949	97542.6	1	0	0	1	97542.6	453	67	0	0	0	0	0	0	1	0	0	0	0	2.6539
2019	哈尔滨市	1	哈尔滨市	黑龙江省	2019哈尔滨市	2019黑龙江省	1.13067	278	8300	1	5249.43		4642.75	5472	7531	20000000	31357	33953	78888	104.665	445.361	1.83269	4265.8	82385	423688	951.336	84	1300000	1200000	0.324248	1	0	0	1	0.324248	278	8300	0	0	0	0	0	0	0	1	0	0	0	3.34368
2020	哈尔滨市	1	哈尔滨市	黑龙江省	2020哈尔滨市	2020黑龙江省	1.15668	299	8689	1	5183.83		4481.65	1652	7469	11000000	36910.1	34149	76901	107.052	404.465	1.86262	4343.21	84796	404505	1000.1	57	1200000	1400000	0.511191	1	0	0	1	0.511191	299	8689	0	0	0	0	0	0	0	0	1	0	0	3.39677
2021	哈尔滨市	1	哈尔滨市	黑龙江省	2021哈尔滨市	2021黑龙江省	1.16362	302	9277	1	5351.7		4599.19	2328	8685	2800000	28696.6	27760	77916	97.0962	404.788	1.772	4667.02	89586.7	381782	943.165	0	1700000	1700000	0.329218	1	0	0	1	0.329218	302	8750	0	0	0	0	0	0	0	0	0	1	0	3.66755
2012	130200	130000	唐山市	河北省	2012唐山市	2012河北省	1	1	32	0	5861.64	0.220569	5861.64	14500	41649	635356	34279.7	123024	28198	95.6	0.01637	37.9717	1596	45230	125531	766.851	21	2100000	3000000	100968	0	1	0	1	100968	1	32	1	0	0	0	0	0	0	0	0	0	0	1.08962
2013	130200	130000	唐山市	河北省	2013唐山市	2013河北省	1.03	10	38	0	6121.21	0.21521	5942.93	14035	47879	923559	35330.8	135178	38278	96.7	0.014499	37.8472	1599	48270.1	111758	770.8	16	2400000	3100000	100329	0	1	0	1	100329	10	38	0	1	0	0	0	0	0	0	0	0	0	1.22279
2014	130200	130000	唐山市	河北省	2014唐山市	2014河北省	1.04751	6	49	0	6225.3	0.211593	5942.95	4267	38207	1200000	35736.2	140687	36881	93.6556	0.014243	37.5904	1612	51214.1	110646	776.82	20	2400000	3600000	99859.6	0	1	0	1	99859.6	6	49	0	0	1	0	0	0	0	0	0	0	0	1.23973
2015	130200	130000	唐山市	河北省	2015唐山市	2015河北省	1.05694	11	103	0	6103.06	0.204759	5774.29	4267	39136.3	1600000	36794	124376	37631	89.4361	0.014283	37.5891	1612	55565	111421	780.12	23	1900000	3300000	97933.7	0	1	0	1	97933.7	11	103	0	0	0	1	0	0	0	0	0	0	0	1.20833
2016	130200	130000	唐山市	河北省	2016唐山市	2016河北省	1.07279	18	151	0	6354.87	0.198153	5923.67	4267	37415.3	1900000	36969.9	148301	38587	88.069	0.014774	42.929	1594	59623	115879	784.36	26	1600000	3100000	95516.1	0	1	0	1	95516.1	18	151	0	0	0	0	1	0	0	0	0	0	0	1.24825
2017	130200	130000	唐山市	河北省	2017唐山市	2017河北省	1.09103	39	307	0	6530.15	0.191971	5985.31	2838	7170	2200000	38188.2	160669	39923	54.1897	0.015612	47.2455	1841.81	0	123287	789.7	0	1800000	3100000	89634.7	0	1	0	1	89634.7	39	307	0	0	0	0	0	1	0	0	0	0	0	1.4389
2019	唐山市	1	唐山市	河北省	2019唐山市	2019河北省	1.15073	50	645	0	6890		5987.5	2768	42220	14000000	20314.5	180386	37131	77.9209	1102.21	1.95295	2012.86	77990	877822	796.42	0	0	0	0.674828	0	1	0	1	0.674828	50	645	0	0	0	0	0	0	0	1	0	0	0	1.18868
2020	唐山市	1	唐山市	河北省	2020唐山市	2020河北省	1.1749	220	660	0	7210.9		6137.48	799	42295	11000000	20741.3	194548	39068	77.1803	1155.98	1.94811	2049.28	82483	892184	771.798	0	6700000	3500000	0.060079	0	1	0	1	0.060079	220	660	0	0	0	0	0	0	0	0	1	0	0	1.30106
2021	唐山市	1	唐山市	河北省	2021唐山市	2021河北省	1.18664	125	586	0	8230.63		6936.06	527	47925	14000000	21394.6	206275	26503	77.2233	991.938	1.97251	2140.61	90049	763495	769.7	0	10000000	4200000	0.055533	0	1	0	1	0.05944	125	586	0	0	0	0	0	0	0	0	0	1	0	1.35471
2012	411400	410000	商丘市	河南省	2012商丘市	2012河南省	1	0	172	0	1397.28	0.047207	1397.28	15312	24322	237250	31398.2	24596	22922	45.8	0.029262	35.643	380	30925	76802	262.465	15	2200000	3000000	0.175236	0	0	0	0	0.175236	0	172	1	0	0	0	0	0	0	0	0	0	0	-0.124182
2013	411400	410000	商丘市	河南省	2013商丘市	2013河南省	1.029	0	148	0	1538.22	0.047784	1494.87	17229	27514	342451	31413.3	27649	27223	55.5	0.02883	38.0079	380	36656.1	75419	261.599	8	2400000	3600000	4962.89	0	0	0	0	4962.89	0	148	0	1	0	0	0	0	0	0	0	0	0	-0.063582
2014	411400	410000	商丘市	河南省	2014商丘市	2014河南省	1.04855	0	204	0	1697.64	0.04859	1619.03	11734	15398	459874	31430.3	30897	28190	62.4606	0.008577	38.5588	389	44168.4	77593	904.7	54	2600000	3900000	8148.25	0	0	0	0	8148.25	0	204	0	0	1	0	0	0	0	0	0	0	0	-0.031164
2015	411400	410000	商丘市	河南省	2015商丘市	2015河南省	1.06218	2	353	0	1812.16	0.048974	1706.07	8230.5	13493.5	590638	33578	33346	30604	70.2036	0.009259	37.5381	401	43845	84205	909.47	54	3100000	4300000	100666	0	0	0	1	100666	2	353	0	0	0	1	0	0	0	0	0	0	0	0.011685
2016	411400	410000	商丘市	河南省	2016商丘市	2016河南省	1.08236	1	629	0	1989.15	0.049149	1837.79	8230.5	13493.5	731541	32533	36249	31448	77.0841	0.009956	37.5381	401	47508	91113	915.124	7	2800000	4300000	98186.6	1	0	0	1	98186.6	1	629	0	0	0	0	1	0	0	0	0	0	0	0.030554
2017	411400	410000	商丘市	河南省	2017商丘市	2017河南省	1.09752	1	701	0	2195.55	0.04928	2000.47	7500.23	15802.5	863613	34589	36393	34278	588.315	0.010612	43.5936	439.27	52128	97740	921.01	0	3100000	4700000	97466.4	1	0	0	1	97466.4	1	701	0	0	0	0	0	1	0	0	0	0	0	0.088003
2018	411400	410000	商丘市	河南省	2018商丘市	2018河南省	1.12276	2	1146	0	2389.04	0.049714	2127.83	7528	18570	1000000	34123.6	38474	36740	570.01	0.011279	42.0227	462.77	57361	104459	926.17	0	2900000	5400000	93427.1	1	0	0	1	93427.1	2	1146	0	0	0	0	0	0	1	0	0	0	0	0.152745
2019	商丘市	1	商丘市	河南省	2019商丘市	2019河南省	1.15644	64	1700	0	2911.2		2517.38	7494	19362	11000000	29121.9	42108	27999	68.2299	1025.02	2.59365	502.06	59769	953676	930.4	0	0	0	0.602439	1	0	0	0	0.602439	64	1700	0	0	0	0	0	0	0	1	0	0	0	-0.372521
2020	商丘市	1	商丘市	河南省	2020商丘市	2020河南省	1.18882	23	1260	0	2925.33		2460.69	3853.18	14656.6	6100000	29182.4	45318	28098	65.8985	976.2	2.59412	503.55	60509	985771	1009.8	0	0	0	0.720379	1	0	0	0	0.720379	23	1260	0	0	0	0	0	0	0	0	1	0	0	-0.341896
2021	商丘市	1	商丘市	河南省	2021商丘市	2021河南省	1.19952	7	1962	0	3083.32		2570.46	2468.16	13487.6	1400000	33228.7	46730	37839	58.4422	981.914	2.71482	570.31	63359.1	994111	1012.42	0	0	0	0.864978	1	0	0	0	0.864977	7	1962	0	0	0	0	0	0	0	0	0	1	0	-0.195284
2012	611000	610000	商洛市	陕西省	2012商洛市	2012陕西省	1	0	56	0	387.205	0.026789	387.205	3815	639	73316.1	27628.2	10460	8180	14.8	0.005934	37.6369	108	0	14763	248.797	3	614677	865226	5413.6	0	0	0	0	5413.6	0	56	1	0	0	0	0	0	0	0	0	0	0	-0.564974
2013	611000	610000	商洛市	陕西省	2013商洛市	2013陕西省	1.03	0	76	0	468.482	0.028909	454.837	3991	823	113919	28393.6	4642	9331	18.9	0.006571	37.6369	134	33278.7	16469	250.635	0	990240	1000000	2114.78	0	0	0	0	2114.78	0	76	0	1	0	0	0	0	0	0	0	0	0	-0.524857
2014	611000	610000	商洛市	陕西省	2014商洛市	2014陕西省	1.04648	0	104	0	525.903	0.029729	502.545	4167	3439	163281	28925.9	4800	9947	21.95	0.006818	36.4162	136	39962.5	17165	251.745	1	1300000	1400000	409.54	0	0	0	0	409.54	0	104	0	0	1	0	0	0	0	0	0	0	0	-0.505878
2016	611000	610000	商洛市	陕西省	2016商洛市	2016陕西省	1.07069	0	10	0	621.07	0.032015	580.068	3815	639	292304	29949.4	4800	11765	19.8222	0.007162	35.5076	140	47481	18117	252.953	0	1400000	1600000	3848.45	0	0	0	0	3848.45	0	10	0	0	0	0	1	0	0	0	0	0	0	-0.477275
2017	611000	610000	商洛市	陕西省	2017商洛市	2017陕西省	1.08782	0	10	0	677.525	0.030939	622.831	3991	823	370110	30812.6	1544	0	20.5282	0.007066	34.6073	142.91	0	17900	253.332	1	1600000	2500000	2637.96	0	0	0	0	2637.96	0	10	0	0	0	0	0	1	0	0	0	0	0	-0.616763
2018	611000	610000	商洛市	陕西省	2018商洛市	2018陕西省	1.11066	0	7	0	775.332	0.031726	698.082	4167	3439	329546	27973.5	2007	0	20.4401	0.006498	33.79	155	0	16312	251.027	1	2200000	3200000	0.190083	0	0	0	0	0.190083	0	7	0	0	0	0	0	0	1	0	0	0	0	-0.589409
2019	商洛市	0	商洛市	陕西省	2019商洛市	2019陕西省	1.14287	0	0	0	837.214		732.554	3929	2701	6400000	10513.9	5061	14986	19.3336	1098.66	1.52715	164.11	59950	274898	250.213	2	2554	176411	0.233318	0	0	0	0	0.233318	0	0	0	0	0	0	0	0	0	1	0	0	0	-0.843926
2020	商洛市	0	商洛市	陕西省	2020商洛市	2020陕西省	1.17144	0	0	0	739.46		631.24	1906.4	2854	11000000	11633.6	5268	11376	17.7835	1130.74	1.42844	199	61124	282473	249.813	3	16166	148485	0.097215	0	0	0	0	0.097215	0	0	0	0	0	0	0	0	0	0	1	0	0	-0.868701
2021	商洛市	0	商洛市	陕西省	2021商洛市	2021陕西省	1.18901	0	0	0	852.292		716.807	829.286	3028.7	3100000	12322.4	8959	12045	17.2923	1153.07	1.43638	201.2	64605	286841	248.763	1	128084	78854	0.419494	0	0	0	0	0.419494	0	0	0	0	0	0	0	0	0	0	0	1	0	-0.862151
2012	330400	330000	嘉兴市	浙江省	2012嘉兴市	2012浙江省	1	4	270	0	2890.57	0.083385	2890.57	12343	16876	301693	25001.2	178159	16967	79.2	0.017634	33.6419	753	48329.3	60753	344.52	234	8800000	22000000	90834.3	0	1	0	1	90834.3	4	270	1	0	0	0	0	0	0	0	0	0	0	0.75928
2013	330400	330000	嘉兴市	浙江省	2013嘉兴市	2013浙江省	1.023	3	471	0	3147.66	0.083367	3076.89	12579	17267	459700	25800.7	220676	18398	79.8	0.018423	33.8623	801	53965.7	63731	345.93	248	8700000	25000000	82242.4	0	1	0	1	82242.4	3	471	0	1	0	0	0	0	0	0	0	0	0	0.951747
2014	330400	330000	嘉兴市	浙江省	2014嘉兴市	2014浙江省	1.04448	29	776	0	3352.6	0.083454	3209.82	10780	18185	630157	25744.4	249577	19989	80.0755	0.018878	35.2847	820	60309.6	65722	348.138	246	8200000	27000000	69561.4	0	1	0	1	69561.4	29	776	0	0	1	0	0	0	0	0	0	0	0	1.07871
2015	330400	330000	嘉兴市	浙江省	2015嘉兴市	2015浙江省	1.05911	50	1341	0	3517.81	0.082026	3321.49	10068	18477.1	819105	26300	268427	22148	80.9112	0.015083	38.4515	846	67689	52713	349.478	249	7000000	28000000	46973.1	1	1	0	1	46973.1	50	1341	0	0	0	1	0	0	0	0	0	0	0	1.17707
2016	330400	330000	嘉兴市	浙江省	2016嘉兴市	2016浙江省	1.07923	56	2343	0	3862.11	0.081735	3578.58	3048	20068	1000000	26273	269240	23283	80.5458	0.018585	38.7208	892	73836	65441	352.117	275	6900000	27000000	7904.95	1	1	0	1	7904.95	56	2343	0	0	0	0	1	0	0	0	0	0	0	1.21388
2017	330400	330000	嘉兴市	浙江省	2017嘉兴市	2017浙江省	1.10189	106	4043	0	4380.52	0.084618	3975.45	3063.99	21941	1200000	27714	299452	0	332.45	0.019405	32.1933	931.9	0	69153	356.371	360	9100000	29000000	0.842737	1	1	0	1	0.842737	106	4043	0	0	0	0	0	1	0	0	0	0	0	1.0647
2018	330400	330000	嘉兴市	浙江省	2018嘉兴市	2018浙江省	1.12724	106	5206	0	4871.98	0.086694	4322.06	3217.56	16133	1400000	26769.6	313980	0	335.5	0.019618	24.6301	1109.43	0	70711	360.437	350	11000000	32000000	0.568593	1	1	0	1	0.568593	106	5206	0	0	0	0	0	0	1	0	0	0	0	1.29205
2019	嘉兴市	1	嘉兴市	浙江省	2019嘉兴市	2019浙江省	1.15993	93	1361	0	5370.32		4629.88	2971	14534	73000000	25035.5	412541	23744	73.9692	830.908	1.73284	1250.97	97767	302200	363.699	339	7300000	21000000	0.295175	1	1	0	1	0.295175	93	1361	0	0	0	0	0	0	0	1	0	0	0	1.41037
2020	嘉兴市	1	嘉兴市	浙江省	2020嘉兴市	2020浙江省	1.1866	138	1318	0	5510		4643.5	1359	16934	8200000	26818.8	1800000	24206	73.361	1106.21	1.6267	1397.28	107614	406400	367.38	344	7800000	23000000	0.121477	1	1	0	1	0.121477	138	1318	0	0	0	0	0	0	0	0	1	0	0	4.48243
2021	嘉兴市	1	嘉兴市	浙江省	2021嘉兴市	2021浙江省	1.2044	347	1587	0	6355.28		5276.7	673	18154	3900000	28481.6	2000000	24972	77.9354	1144.55	1.80586	1451.94	117155	425600	371.849	0	9800000	28000000	0.403581	1	1	0	1	0.403581	347	1587	0	0	0	0	0	0	0	0	0	1	0	4.89321
2022	嘉兴市	1	嘉兴市	浙江省	2022嘉兴市	2022浙江省	1.2309	347	1694	0	6739		5474.85	276	16339	3900000	31127.2	315760	25405	0	1185.02	1.80622	1465.39	0	444200	374.846	0	12000000	32000000	0.634775	1	1	0	1	0.634775	347	1694	0	0	0	0	0	0	0	0	0	0	1	1.33693
2012	220300	220000	四平市	吉林省	2012四平市	2012吉林省	1	0	5	0	1122.8	0.094043	1122.8	5837	6901	195552	22704.3	8049	12649	20.5	0.010439	29.6984	353	32054.9	35106	336.31	5	1900000	598268	0.198233	0	0	0	0	0.198233	0	5	1	0	0	0	0	0	0	0	0	0	0	-0.300879
2013	220300	220000	四平市	吉林省	2013四平市	2013吉林省	1.029	0	13	0	1210.34	0.092772	1176.23	2809	6072	238177	23430.8	26700	13095	21.8	0.010938	29.6984	353	34888.2	35920	328.4	2	1900000	673891	6836.88	0	0	0	0	6836.88	0	13	0	1	0	0	0	0	0	0	0	0	0	-0.254599
2014	220300	220000	四平市	吉林省	2014四平市	2014吉林省	1.04958	0	26	0	1210.31	0.087684	1153.14	2854	6553	282955	23543.6	30407	13431	21.78	0.011375	11.1726	664	37870.3	37323	328.11	3	2100000	577759	9542.2	0	0	0	0	9542.2	0	26	0	0	1	0	0	0	0	0	0	0	0	0.02082
2015	220300	220000	四平市	吉林省	2015四平市	2015吉林省	1.06742	0	100	0	1233.25	0.087694	1155.35	2854	6553	333908	23877	26000	13754	19.8127	0.01175	21.3894	361	45948	38353	326.41	0	1400000	461375	6908.77	0	0	0	0	6908.77	0	100	0	0	0	1	0	0	0	0	0	0	0	-0.230974
2012	140200	140000	大同市	山西省	2012大同市	2012山西省	1	1	22	0	931.388	0.076893	931.388	3390	19537	276023	27826.1	21015	14184	44.6	0	22.864	896	48210.1	37084	0	3	802707	701604	103801	0	0	0	1	103801	1	22	1	0	0	0	0	0	0	0	0	0	0	0.176078
2013	140200	140000	大同市	山西省	2013大同市	2013山西省	1.031	1	32	0	967.431	0.076385	938.342	3572	20274	348934	36084.7	16455	15879	46.5	0	23.1066	921	51577.4	30001	0	2	779541	799557	103698	0	0	0	1	103698	1	32	0	1	0	0	0	0	0	0	0	0	0	0.191953
2014	140200	140000	大同市	山西省	2014大同市	2014山西省	1.04853	2	34	0	1001.73	0.078496	955.365	3416	21967	418373	29809.1	18159	16086	41.9697	0	23.4726	936	56135.5	29962	0	1	729194	894087	103687	0	0	0	1	103687	2	34	0	0	1	0	0	0	0	0	0	0	0	0.224127
2019	大同市	1	大同市	山西省	2019大同市	2019山西省	1.12719	226	1136	0	1311.21		1163.25	0	0	14000000	74441.1	7002.63	18904	38.3258	0	2.2645	1105.78	70638	140718	0	0	169700	346889	93491.3	0	0	0	1	93491.3	226	1136	0	0	0	0	0	0	0	1	0	0	0	0.308257
2020	大同市	1	大同市	山西省	2020大同市	2020山西省	1.15988	61	1051	0	1369.91		1181.08	0	0	4200000	76801.4	4926.2	19265	37.8036	0	2.23349	1082.88	75145	135462	0	0	69818	363632	94153.8	0	0	0	1	94153.8	61	1051	0	0	0	0	0	0	0	0	1	0	0	0.288512
2021	大同市	1	大同市	山西省	2021大同市	2021山西省	1.17148	61	1401	0	1686.05		1439.25	0	0	5700000	85924.7	9080.2	17886	37.5162	0	2.25257	1096.23	82386.9	136812	0	0	235228	461695	90923.7	0	0	0	1	90923.7	61	1401	0	0	0	0	0	0	0	0	0	1	0	0.283703
2022	大同市	1	大同市	山西省	2022大同市	2022山西省	1.19608	8	1516	0	1842.52		1540.47	0	0	5700000	92473.1	6347	15972	36.2264	0	2.53338	1023.14	89478.6	0	0	0	156583	361019	89742.9	0	0	0	1	89742.9	8	1516	0	0	0	0	0	0	0	0	0	0	1	0.192223
2012	230600	230000	大庆市	黑龙江省	2012大庆市	2012黑龙江省	1	0	57	0	4001.07	0.292228	4001.07	2642	5014	710822	40537.8	50307	13503	54.1	0.023173	24.41	2482	56391.3	65281	281.714	4	2300000	1400000	8742.13	0	0	0	0	8742.13	0	57	1	0	0	0	0	0	0	0	0	0	0	1.45975
2013	230600	230000	大庆市	黑龙江省	2013大庆市	2013黑龙江省	1.022	0	67	0	4181.5	0.289279	4091.49	2611	8392	785491	45193.8	60032	14745	53.1	0.024774	23.1258	2482	64305	70010	282.6	5	2300000	1600000	12465.3	0	0	0	0	12465.3	0	67	0	1	0	0	0	0	0	0	0	0	0	1.49462
2014	230600	230000	大庆市	黑龙江省	2014大庆市	2014黑龙江省	1.03733	0	83	0	4077.5	0.271122	3930.76	2626	5361	791379	45619.4	68000	15263	53.0564	0.022448	22.8715	2482	67671.3	62407	278.005	6	2200000	1700000	21682.5	1	0	0	0	21682.5	0	83	0	0	1	0	0	0	0	0	0	0	0	1.52018
2016	230600	230000	大庆市	黑龙江省	2016大庆市	2016黑龙江省	1.06447	0	300	0	2610	0.169634	2451.92	0	0	734155	50222	68000	17025	51.6746	0.021918	21.9415	2478	72459	60889	277.798	0	1200000	503553	21732.4	1	0	0	0	21732.4	0	300	0	0	0	0	1	0	0	0	0	0	0	1.51213
2017	230600	230000	大庆市	黑龙江省	2017大庆市	2017黑龙江省	1.07831	0	345	0	2680.5	0.168556	2485.83	0	0	711103	53800	37596	0	50.7948	0.016704	22.1205	2227.46	0	46404	277.8	1	1400000	520925	0.186812	1	0	0	0	0.186812	0	345	0	0	0	0	0	1	0	0	0	0	0	1.02826
2018	230600	230000	大庆市	黑龙江省	2018大庆市	2018黑龙江省	1.09988	0	520	0	2801.2	0.171206	2546.83	0	0	633166	50242.3	39551	0	49.1708	0.022703	22.3206	2232.63	0	62551	275.517	8	2200000	444949	392.871	1	0	0	0	392.871	0	520	0	0	0	0	0	0	1	0	0	0	0	1.04125
2019	大庆市	1	大庆市	黑龙江省	2019大庆市	2019黑龙江省	1.13067	0	2558	0	2568.26		2271.44	891	4274	20000000	7725.29	7225	16982	46.9182	462.565	1.64206	2252.5	100781	127067	274.701	11	10000000	415918	33963.6	1	0	0	0	33963.6	0	2558	0	0	0	0	0	0	0	1	0	0	0	1.1175
2020	大庆市	1	大庆市	黑龙江省	2020大庆市	2020黑龙江省	1.15668	0	2836	0	2301.07		1989.38	460	3868	9300000	9093.37	5299	16900	42.667	440.018	1.67362	2253.2	96088	122369	278.1	7	7100000	418079	33950	1	0	0	0	33950	0	2836	0	0	0	0	0	0	0	0	1	0	0	1.11768
2021	大庆市	1	大庆市	黑龙江省	2021大庆市	2021黑龙江省	1.16362	0	3182	0	2620		2251.6	476	4728	3800000	7069.86	6033	16990	36.904	431.094	1.67416	2255.92	101289	117152	271.755	0	9900000	505601	31716.4	1	0	0	0	31716.4	0	3182	0	0	0	0	0	0	0	0	0	1	0	1.13418
2012	210200	210000	大连市	辽宁省	2012大连市	2012辽宁省	1	26	101	0	7002.83	0.281845	7002.83	14395	38913	1200000	24603.8	1200000	34595	111.5	0.044671	58.1552	2942	54821.1	263692	590.3	283	4600000	5800000	79586.8	0	1	0	1	79586.8	26	101	1	0	0	0	0	0	0	0	0	0	0	4.56288
2013	210200	210000	大连市	辽宁省	2013大连市	2013辽宁省	1.024	37	140	0	7650.79	0.281142	7471.47	13293	40557	1700000	24507.7	1400000	36931	131.4	0.046715	62.2967	3025	59062.7	276275	591.4	240	5000000	6500000	74527.9	0	1	0	1	74527.9	37	140	0	1	0	0	0	0	0	0	0	0	0	5.09042
2014	210200	210000	大连市	辽宁省	2014大连市	2014辽宁省	1.04141	60	185	0	7655.58	0.267429	7351.18	13580	43676	2200000	24582.7	1400000	40772	121.287	0.048162	62.5136	3053	63609.4	286224	594.3	223	5500000	5900000	72473.5	1	1	0	1	72473.5	60	185	0	0	1	0	0	0	0	0	0	0	0	5.14434
2019	大连市	1	大连市	辽宁省	2019大连市	2019辽宁省	1.14186	248	220	0	7001.72		6131.83	7402	30014	8700000	57037.1	64617	45356	99.9016	289.901	1.75459	3487.99	95442	173564	598.7	241	3500000	2800000	61637.3	1	1	0	1	61637.3	248	220	0	0	0	0	0	0	0	1	0	0	0	2.5169
2020	大连市	1	大连市	辽宁省	2020大连市	2020辽宁省	1.16927	266	298	0	7030.4		6012.65	4321	17317	36000000	62555	443049	45415	104.764	213.163	1.86575	3297.91	98812	128239	601.6	247	3100000	2400000	59735.5	1	1	0	1	59735.5	266	298	0	0	0	0	0	0	0	0	1	0	0	3.20253
2021	大连市	1	大连市	辽宁省	2021大连市	2021辽宁省	1.18213	286	236	0	7825.95		6620.21	3612.31	18405.6	6900000	66307.3	1100000	46875	100.31	216.758	1.99113	4078.65	107390	130835	603.6	0	3600000	3000000	50601.3	1	1	0	1	50601.3	286	236	0	0	0	0	0	0	0	0	0	1	0	5.20431
2012	620500	620000	天水市	甘肃省	2012天水市	2012甘肃省	1	3	6	0	412.875	0.073073	412.875	6081	2245	117543	31085.8	129	10349	21.1	0.009375	20.6399	305	34728.4	34588	368.951	0	532721	357355	104460	0	0	0	1	104329	3	6	1	0	0	0	0	0	0	0	0	0	0	-0.385036
2013	620500	620000	天水市	甘肃省	2013天水市	2013甘肃省	1.032	1	6	0	454.336	0.071767	440.249	6503	3152	148789	31192	129	11132	23	0.011422	20.6801	305	38325.4	41460	362.997	0	555879	467732	104413	0	0	0	1	104329	1	6	0	1	0	0	0	0	0	0	0	0	0	-0.373385
2014	620500	620000	天水市	甘肃省	2014天水市	2014甘肃省	1.05367	1	12	0	522.823	0.076472	496.191	4623	2717	186189	31377	14	11186	22.7899	0.010438	20.8419	305	40725.9	38047	364.497	0	331113	532948	104258	0	0	0	1	104258	1	12	0	0	1	0	0	0	0	0	0	0	0	-0.371133
2018	620500	620000	天水市	甘肃省	2018天水市	2018甘肃省	1.12162	6	226	0	652.054	0.079075	581.349	4623	2717	270573	36099.9	14	15313	0	0.010437	20.7143	331.68	6.3194	38820	371.938	0	380223	221080	102777	1	0	0	1	102777	6	226	0	0	0	0	0	0	1	0	0	0	0	-0.34542
2020	天水市	1	天水市	甘肃省	2020天水市	2020甘肃省	1.17037	10	2131	0	666.899		569.82	3065	2221	8200000	32667.2	12	15873	23.6411	1559.52	1.99995	382	68500	465465	298.466	2	152466	240500	0.53025	1	0	0	1	0.53025	10	2131	0	0	0	0	0	0	0	0	1	0	0	-0.909257
2012	120000	120000	天津市	天津市	2012天津市	2012天津市	1	39	33	1	13087.2	1.01499	13087.2	28462	46475	2600000	3105.53	1500000	48896	289.1	0.047635	24.2931	6462	65398.4	473114	993.2	632	6700000	4800000	76875.9	0	1	0	1	76875.9	39	33	1	0	0	0	0	0	0	0	0	0	0	8.16425
2013	120000	120000	天津市	天津市	2013天津市	2013天津市	1.031	99	48	1	14659.8	1.01508	14219.1	29519	50322	3300000	3480.5	1700000	53062	302.4	0.048797	23.622	6933	68863.5	489919	1004	564	7900000	4900000	72202.6	0	1	0	1	72202.6	99	48	0	1	0	0	0	0	0	0	0	0	0	9.00767
2014	120000	120000	天津市	天津市	2014天津市	2014天津市	1.05059	291	55	1	15964.5	1.01511	15195.8	19600	49751	4100000	3480.89	1900000	59490	299.96	0.049749	23.574	7275	84833.1	505795	1016.7	674	8100000	5300000	66344.2	1	1	0	1	66344.2	291	55	0	0	1	0	0	0	0	0	0	0	0	9.78579
2015	120000	120000	天津市	天津市	2015天津市	2015天津市	1.06845	417	114	1	16794.7	1.01551	15718.7	19775	53179	5000000	3714	2100000	62495	294.78	0.049942	25.0148	7636	84187	512854	1026.9	1035	6300000	5100000	59380.8	1	1	0	1	59380.8	417	114	0	0	0	1	0	0	0	0	0	0	0	10.5222
2016	120000	120000	天津市	天津市	2016天津市	2016天津市	1.09089	527	169	1	17837.9	0.997344	16351.7	19193	52992	5500000	3776.36	3100000	61764	286.045	0.049219	24.4072	7888	87806	513842	1044	1106	5800000	4400000	39026	1	1	0	1	39026	527	169	0	0	0	0	1	0	0	0	0	0	0	12.8533
2017	120000	120000	天津市	天津市	2017天津市	2017天津市	1.1138	842	346	1	18549.2	1	16654	19193	52992	6000000	4135.36	1100000	64285	269.48	0.049017	25.0814	7941.61	96965	514669	1049.99	951	6900000	4400000	62848.6	1	1	0	1	62848.6	842	346	0	0	0	0	0	1	0	0	0	0	0	8.62389
2018	120000	120000	天津市	天津市	2018天津市	2018天津市	1.13607	804	326	1	18809.6	1	16556.7	19250	53548	6400000	4146.27	485104	64603	259.99	0.048385	24.9115	8241.63	103931	523349	1081.63	1088	7400000	4900000	74443.4	1	1	0	1	74443.4	804	326	0	0	0	0	0	0	1	0	0	0	0	7.55077
2012	140100	140000	太原市	山西省	2012太原市	2012山西省	1	20	3	1	2311.43	0.190825	2311.43	5357	14225	608447	27826.1	78232	32518	103.5	0	32.8457	1870	48904.7	358202	0	14	802707	701604	102920	0	0	0	1	102920	20	3	1	0	0	0	0	0	0	0	0	0	0	1.2341
2013	140100	140000	太原市	山西省	2013太原市	2013山西省	1.031	27	6	1	2412.87	0.190511	2340.32	5530	15342	708087	36084.7	94426	33515	96.7	0	27.0549	1980	51036.1	378728	0	18	779541	799557	102497	0	0	0	1	102497	27	6	0	1	0	0	0	0	0	0	0	0	0	1.36001
2014	140100	140000	太原市	山西省	2014太原市	2014山西省	1.04853	32	4	1	2531.09	0.198338	2413.95	4441	18540	805808	29809.1	107673	34650	107.824	0	24.5717	2015	57770.6	400915	0	20	729194	894087	102233	0	0	0	1	102233	32	4	0	0	1	0	0	0	0	0	0	0	0	1.4467
2019	太原市	1	太原市	山西省	2019太原市	2019山西省	1.12719	610	1136	1	4016.19		3563	0	0	13000000	209097	9716.63	38039	101.481	0	2.35232	2659.91	82860	98775	0	0	4700000	6500000	91679.5	1	0	0	1	91679.5	610	1136	0	0	0	0	0	0	0	1	0	0	0	1.59018
2020	太原市	1	太原市	山西省	2020太原市	2020山西省	1.15988	540	1052	1	4153.25		3580.76	0	0	4200000	215727	10199.5	41821	101.363	0	2.42174	2776.91	88650	97943	0	0	4900000	7200000	92392.5	1	0	0	1	92392.5	540	1052	0	0	0	0	0	0	0	0	1	0	0	1.72388
2021	太原市	1	太原市	山西省	2021太原市	2021山西省	1.17148	468	1402	1	5121.61		4371.91	335	0	5500000	241353	17260.4	43777	100.442	0	2.43755	2802.1	98098.7	94771	0	0	7000000	12000000	88790.1	1	0	0	1	88790.1	468	1402	0	0	0	0	0	0	0	0	0	1	0	1.81534
2022	太原市	1	太原市	山西省	2022太原市	2022山西省	1.19608	385	1517	1	5571.17		4657.86	0	0	5500000	259747	1028	44472	97.7704	0	2.47109	2880.46	105242	0	0	0	5000000	9700000	87792.6	1	0	0	1	87792.6	385	1517	0	0	0	0	0	0	0	0	0	0	1	1.7845
2012	431300	430000	娄底市	湖南省	2012娄底市	2012湖南省	1	0	70	0	1002.65	0.045258	1002.65	10972	16702	139678	36418.7	19800	12443	29	0	93.9719	232	34914.2	24460	0	4	934653	1300000	0.180303	0	0	0	0	0.180303	0	70	1	0	0	0	0	0	0	0	0	0	0	-0.458172
2013	431300	430000	娄底市	湖南省	2013娄底市	2013湖南省	1.025	0	85	0	1118.17	0.045414	1090.9	11481	17836	202092	38410.7	28100	12678	30.4	0	91.2217	239	39422.6	28191	0	1	1000000	1500000	6538.81	0	0	0	0	6538.81	0	85	0	1	0	0	0	0	0	0	0	0	0	-0.426886
2014	431300	430000	娄底市	湖南省	2014娄底市	2014湖南省	1.04447	0	156	0	1210.86	0.044785	1159.3	9436	14610	272413	38778.1	29186	16293	30.3096	0	90.6067	242	41296.2	28316	0	9	1100000	2000000	6374.17	0	0	0	0	6374.17	0	156	0	0	1	0	0	0	0	0	0	0	0	-0.376196
2015	431300	430000	娄底市	湖南省	2015娄底市	2015湖南省	1.0591	0	270	0	1291.66	0.044691	1219.59	0	0	352943	40875	34501	19273	29.1192	0	83.6714	261	43986	27771	0	12	1000000	1900000	3078.52	0	0	0	0	3078.52	0	270	0	0	0	1	0	0	0	0	0	0	0	-0.31504
2016	431300	430000	娄底市	湖南省	2016娄底市	2016湖南省	1.07922	0	357	0	1400.14	0.044376	1297.36	0	0	433727	41526	39800	21787	29.733	0	91.3333	374	48530	28728	0	16	855093	1800000	7642	0	0	0	0	7642	0	357	0	0	0	0	1	0	0	0	0	0	0	-0.198867
2017	431300	430000	娄底市	湖南省	2017娄底市	2017湖南省	1.09433	0	802	0	1411.81	0.041643	1290.11	0	0	516437	49655	46200	23518	12.0649	0	21.6558	291.3	0	29162	0	20	1300000	2300000	12293	0	0	0	0	12293	0	802	0	0	0	0	0	1	0	0	0	0	0	-0.185644
2018	431300	430000	娄底市	湖南省	2018娄底市	2018湖南省	1.11622	0	939	0	1540.41	0.042289	1380.03	0	0	459836	41796.6	53900	25689	11.27	0	11.531	610.4	0	34000	0	10	1600000	3100000	16971.2	0	0	0	0	16971.2	0	939	0	0	0	0	0	0	1	0	0	0	0	0.139848
2012	420900	420000	孝感市	湖北省	2012孝感市	2012湖北省	1	0	71	0	1105.16	0.049669	1105.16	9077	5752	174138	27685.9	23773	11681	70.9	0.005215	6.91869	369	28179.8	27479	526.94	21	1300000	1900000	0.179266	0	0	0	0	0.179266	0	71	1	0	0	0	0	0	0	0	0	0	0	-0.228339
2013	420900	420000	孝感市	湖北省	2013孝感市	2013湖北省	1.028	0	120	0	1238.93	0.049973	1205.18	9881	6387	280532	28124.7	33724	14484	79.7	0.007148	6.82451	467	31601.9	37700	527.43	27	1400000	2300000	9790.83	0	0	0	0	9790.83	0	120	0	1	0	0	0	0	0	0	0	0	0	-0.094252
2014	420900	420000	孝感市	湖北省	2014孝感市	2014湖北省	1.04856	0	252	0	1354.72	0.04948	1291.98	7428	6033	402036	30344.3	31061	17097	80.6182	0.007462	12.7094	470	35649	39230	525.72	29	1600000	2700000	3366.76	0	0	0	0	3366.76	0	252	0	0	1	0	0	0	0	0	0	0	0	-0.072963
2015	420900	420000	孝感市	湖北省	2015孝感市	2015湖北省	1.06429	0	518	0	1457.2	0.049313	1369.18	6856	3195	541529	31706	34501	18124	81.513	0.00832	12.4724	508	39315	43805	526.48	24	1600000	2900000	8957.86	0	0	0	0	8957.86	0	518	0	0	0	1	0	0	0	0	0	0	0	-0.022222
2016	420900	420000	孝感市	湖北省	2016孝感市	2016湖北省	1.0877	0	608	0	1576.69	0.048268	1449.56	6941.49	3287.04	671988	32372.5	37269	18856	82.5944	0.008352	12.6136	529	42666	43700	523.21	14	1300000	2600000	12415.4	0	0	0	0	12415.4	0	608	0	0	0	0	1	0	0	0	0	0	0	0.003511
2017	420900	420000	孝感市	湖北省	2017孝感市	2017湖北省	1.10402	0	846	0	1742.23	0.049107	1578.08	6831	3287.04	791075	32335.6	31500	0	83.4151	0.006602	15.0717	544.82	0	34278	519.19	0	1600000	3000000	9282.64	0	0	0	0	9282.64	0	846	0	0	0	0	0	1	0	0	0	0	0	-0.211149
2018	420900	420000	孝感市	湖北省	2018孝感市	2018湖北省	1.12499	0	1032	0	1912.9	0.048592	1700.36	6527.33	3287.04	917753	29055	34979	0	83.9471	0.006883	14.372	582.6	0	35624	517.54	0	1900000	3400000	12248.3	0	0	0	0	12248.3	0	1032	0	0	0	0	0	0	1	0	0	0	0	-0.161394
2012	350900	350000	宁德市	福建省	2012宁德市	2012福建省	1	0	244	0	1075.06	0.054567	1075.06	8058	2678	127387	21753.2	12008	10054	26.2	0.002565	39.404	158	43504.3	8780	342.3	18	5800000	9800000	10913.6	0	1	0	0	10913.6	0	244	1	0	0	0	0	0	0	0	0	0	0	-0.328572
2013	350900	350000	宁德市	福建省	2013宁德市	2013福建省	1.025	0	346	0	1238.72	0.056644	1208.51	7844	3837	204364	21692.1	14432	11149	27.7	0.002644	38.253	167	47019.5	9178	347.18	20	6300000	11000000	11571.9	0	1	0	0	11571.9	0	346	0	1	0	0	0	0	0	0	0	0	0	-0.282691
2014	350900	350000	宁德市	福建省	2014宁德市	2014福建省	1.0455	0	454	0	1376.09	0.057204	1316.2	8141	4417	294678	22471.1	17463	11750	29.6856	0.002801	33.1376	184	50097.1	9868	352.24	21	6400000	11000000	14785.4	0	1	0	0	14785.4	0	454	0	0	1	0	0	0	0	0	0	0	0	-0.250336
2015	350900	350000	宁德市	福建省	2015宁德市	2015福建省	1.06327	0	837	0	1487.36	0.057251	1398.85	7278.34	4196.06	390379	23278	21006	12150	31.0076	0.002953	33.1722	192	56625	10304	348.92	18	5600000	11000000	16357.4	0	1	0	0	16357.4	0	837	0	0	0	1	0	0	0	0	0	0	0	-0.229954
2016	350900	350000	宁德市	福建省	2016宁德市	2016福建省	1.08135	3	981	0	1623.11	0.056337	1501	7099.82	4450.94	470133	24281.8	23120	12179	31.5122	0.002972	31.7797	202	61309	10452	351.64	10	5300000	10000000	65782.8	0	1	0	1	65782.8	3	981	0	0	0	0	1	0	0	0	0	0	0	-0.230422
2017	350900	350000	宁德市	福建省	2017宁德市	2017福建省	1.09433	0	2118	0	1756.26	0.054573	1604.88	7160.15	4795.2	540545	25343.8	6708	12208	31.7039	0.003195	30.6185	210.75	0	11206	350.72	20	6600000	10000000	6795.3	0	1	0	0	6795.3	0	2118	0	0	0	0	0	1	0	0	0	0	0	-0.295608
2018	350900	350000	宁德市	福建省	2018宁德市	2018福建省	1.11074	7	2972	0	1942.8	0.054262	1749.1	6234.85	4802.03	481301	23476.7	1814	12237	27.038	0.003248	28.0352	280.09	0	11490	353.78	25	7200000	12000000	0.396662	0	1	0	1	0.396662	7	2972	0	0	0	0	0	0	1	0	0	0	0	-0.214004
2019	宁德市	0	宁德市	福建省	2019宁德市	2019福建省	1.13962	5	0	0	2451.7		2151.33	5324	5142	23000000	4590.01	2080	11299	27.4055	1185.33	1.92614	336.84	82982	421538	355.63	20	1400000	2800000	33129	0	1	0	0	33129	5	0	0	0	0	0	0	0	0	1	0	0	0	-0.726155
2020	宁德市	0	宁德市	福建省	2020宁德市	2020福建省	1.16469	5	0	0	2619		2248.66	3211	5418	4400000	4566.82	2148	12197	26.7954	1237.43	2.05719	361.62	92223	440700	356.14	27	1700000	3400000	0.064811	0	1	0	0	0.064811	5	0	0	0	0	0	0	0	0	0	1	0	0	-0.705314
2021	宁德市	0	宁德市	福建省	2021宁德市	2021福建省	1.17284	6	0	0	3151.08		2686.7	2100	6945	13000000	43960.3	2120	12481	26.5573	1284.25	2.0442	373.99	97889.8	456754	355.658	23	3100000	6000000	0.222462	0	1	0	0	0.222463	6	0	0	0	0	0	0	0	0	0	0	1	0	-0.737402
2022	宁德市	0	宁德市	福建省	2022宁德市	2022福建省	1.19513	4	0	0	3554.62		2974.26	0	0	13000000	45660.7	5466	14295	24.98	1314.06	2.0594	389.75	105184	466770	355.211	29	3000000	9900000	0.157952	0	1	0	0	0.157952	4	0	0	0	0	0	0	0	0	0	0	0	1	-0.649483
2012	330200	330000	宁波市	浙江省	2012宁波市	2012浙江省	1	49	225	0	6582.21	0.189879	6582.21	29997	33286	600638	25001.2	285252	26311	174.7	0.025161	44.3643	1526	56255.5	145358	577.71	262	8800000	22000000	90150.8	0	1	0	1	90150.8	49	225	1	0	0	0	0	0	0	0	0	0	0	1.67953
2013	330200	330000	宁波市	浙江省	2013宁波市	2013浙江省	1.023	68	406	0	7128.87	0.188811	6968.59	26354	36145	877206	25800.7	327483	28053	171.4	0.025675	43.3297	1582	63151.5	148954	580.15	442	8700000	25000000	82162.1	0	1	0	1	82162.1	68	406	0	1	0	0	0	0	0	0	0	0	0	1.88301
2014	330200	330000	宁波市	浙江省	2014宁波市	2014浙江省	1.04448	51	754	0	7610.28	0.189438	7286.17	16722	40406	1200000	25744.4	402514	29652	171.706	0.025841	40.6774	1606	70227.6	150854	583.777	468	8200000	27000000	67462.2	0	1	0	1	67462.2	51	754	0	0	1	0	0	0	0	0	0	0	0	2.11835
2015	330200	330000	宁波市	浙江省	2015宁波市	2015浙江省	1.05911	115	1276	0	8003.61	0.186623	7556.95	13670.7	42071.5	1500000	26300	423375	31700	166.833	0.026555	41.5739	1650	74989	155767	586.573	444	7000000	28000000	46063.7	0	1	0	1	46063.7	115	1276	0	0	0	1	0	0	0	0	0	0	0	2.23501
2016	330200	330000	宁波市	浙江省	2016宁波市	2016浙江省	1.07923	193	2206	0	8686.49	0.183836	8048.79	5762.3	43879.1	1800000	26273	451333	33412	151.863	0.026253	39.0384	2069	83656	155144	590.963	458	6900000	27000000	8602.46	0	1	0	1	8602.46	193	2206	0	0	0	0	1	0	0	0	0	0	0	2.63149
2017	330200	330000	宁波市	浙江省	2017宁波市	2017浙江省	1.10189	371	3778	0	9842.06	0.190118	8931.96	5427.26	50073	2100000	27714	402995	0	532	0.026152	45.116	2070.16	0	156110	596.931	555	9100000	29000000	0.542615	0	1	0	1	0.542615	371	3778	0	0	0	0	0	1	0	0	0	0	0	2.15914
2018	330200	330000	宁波市	浙江省	2018宁波市	2018浙江省	1.12724	528	4784	0	10745.5	0.19121	9532.57	5220	58759.6	2400000	26769.6	432017	0	540.62	0.024845	37.0839	2002.66	0	149804	602.957	623	11000000	32000000	0.09853	0	1	0	1	0.09853	528	4784	0	0	0	0	0	0	1	0	0	0	0	2.22729
2019	宁波市	1	宁波市	浙江省	2019宁波市	2019浙江省	1.15993	528	1620	0	11985.1		10332.7	3829	37036	68000000	130452	236341	37354	158.146	911.465	2.07579	2028.15	110878	554600	608.471	737	32000000	60000000	0.498463	0	1	0	1	0.498463	528	1620	0	0	0	0	0	0	0	1	0	0	0	2.17983
2020	宁波市	1	宁波市	浙江省	2020宁波市	2020浙江省	1.1866	761	1709	0	12409		10457.6	2426.4	38860	7300000	139745	1700000	38420	164.794	1291.44	2.45451	2578.56	111286	792500	613.656	486	34000000	64000000	0.269715	0	1	0	1	0.269715	761	1709	0	0	0	0	0	0	0	0	1	0	0	5.65342
2021	宁波市	1	宁波市	浙江省	2021宁波市	2021浙江省	1.2044	1029	2079	0	14594.9		12118	1427	43923	3800000	148409	2100000	39686	165.65	1265.5	2.26948	2808.42	127011	782500	618.332	0	43000000	76000000	0.533285	0	1	0	1	0.533285	1029	2079	0	0	0	0	0	0	0	0	0	1	0	6.92263
2022	宁波市	1	宁波市	浙江省	2022宁波市	2022浙江省	1.2309	835	2112	0	15704		12758.1	1104.39	45310	3800000	162195	372658	41423	0	1369.41	2.3076	2868.77	0	850500	621.069	0	44000000	82000000	0.488977	0	1	0	1	0.488977	835	2112	0	0	0	0	0	0	0	0	0	0	1	3.19584
2012	340800	340000	安庆市	安徽省	2012安庆市	2012安徽省	1	0	55	0	1359.7	0.078997	1359.7	8541	26134	219033	26332.9	32667	16085	27.3	0.006551	35.8144	529	38195.2	40644	620.43	5	1300000	2700000	0.183996	0	0	0	0	0.183996	0	55	1	0	0	0	0	0	0	0	0	0	0	-0.052364
2013	340800	340000	安庆市	安徽省	2013安庆市	2013安徽省	1.024	0	105	0	1418.24	0.073754	1385	10321	30001	313421	28367.1	45178	17056	34.9	0.006578	33.3053	580	39330.2	40896	621.662	10	1700000	2800000	10392.8	0	0	0	0	10392.8	0	105	0	1	0	0	0	0	0	0	0	0	0	0.02584
2014	340800	340000	安庆市	安徽省	2014安庆市	2014安徽省	1.04038	0	150	0	1544.32	0.074073	1484.38	16419	25201	418114	29536.8	26666	17873	35.3842	0.006731	32.8487	612	44270.6	41794	620.879	13	1800000	3100000	19189.4	1	0	0	0	19189.4	0	150	0	0	1	0	0	0	0	0	0	0	0	0.025479
2015	340800	340000	安庆市	安徽省	2015安庆市	2015安徽省	1.05391	0	350	0	1417.43	0.064412	1344.93	6193	11560	515324	30944	18253	18683	33.4413	0.007897	31.6721	620	49802	41497	525.48	11	1600000	3200000	3503.87	1	0	0	0	3503.87	0	350	0	0	0	1	0	0	0	0	0	0	0	0.02569
2016	340800	340000	安庆市	安徽省	2016安庆市	2016安徽省	1.07288	0	740	0	1531.18	0.062734	1427.17	5664	12075	612248	32221.5	18074	17405	34.1438	0.007579	60.2609	656	52954	40103	529.1	7	1600000	2800000	2475.94	1	0	0	0	2475.94	0	740	0	0	0	0	1	0	0	0	0	0	0	0.00025
2017	340800	340000	安庆市	安徽省	2017安庆市	2017安徽省	1.08575	1	1014	0	1708.83	0.063248	1573.86	4977.7	14084.4	706342	38899.4	19339	0	334.1	0.007064	68.9647	483.02	55491	37475	530.5	15	2300000	3100000	94925.6	1	0	0	1	94925.6	1	1014	0	0	0	0	0	1	0	0	0	0	0	-0.325206
2018	340800	340000	安庆市	安徽省	2018安庆市	2018安徽省	1.10747	8	1469	0	1917.59	0.063905	1731.51	4222.1	14267.6	811800	35275.3	25494	0	334.2	0.00708	35.0318	540.48	65253	37413	528.44	17	2700000	3600000	90677.6	1	0	0	1	90677.6	8	1469	0	0	0	0	0	0	1	0	0	0	0	-0.207558
2019	安庆市	1	安庆市	安徽省	2019安庆市	2019安徽省	1.13737	25	52	0	2380.52		2093	3934	12118	21000000	42304.4	31000	17915	37.8649	772.702	2.61413	564.72	71841	408435	528.58	17	41888	124075	24211	1	0	0	0	24211	25	52	0	0	0	0	0	0	0	1	0	0	0	-0.354819
2020	安庆市	1	安庆市	安徽省	2020安庆市	2020安徽省	1.16808	16	58	0	2467.68		2112.6	2156.7	8707	11000000	44535	34421	21707	34.3328	768.255	2.61031	608.17	79459	406084	528.58	17	39367	148201	24458.8	1	0	0	0	24458.8	16	58	0	0	0	0	0	0	0	0	1	0	0	-0.271892
2021	安庆市	1	安庆市	安徽省	2021安庆市	2021安徽省	1.17859	28	60	0	2656.88		2254.28	1648.9	8321.2	30000000	47437.9	38021	21782	32.9403	962.198	1.92565	1336.66	90185	401333	417.1	23	65726	184819	4434.91	1	0	0	0	4434.91	28	60	0	0	0	0	0	0	0	0	0	1	0	0.22264
2012	610900	610000	安康市	陕西省	2012安康市	2012陕西省	1	0	56	0	483.613	0.03346	483.613	8214	6992	78952.6	27628.2	704	9579	14.8	0.006346	43.7475	193	41845.4	19422	306.036	3	614677	865226	4927.12	0	0	0	0	4927.12	0	56	1	0	0	0	0	0	0	0	0	0	0	-0.487649
2013	610900	610000	安康市	陕西省	2013安康市	2013陕西省	1.03	0	76	0	603.037	0.037212	585.473	8548	7502	117605	28393.6	3002	10920	17.2	0.006536	43.1219	201	42757.3	20150	308.274	2	990240	1000000	7254.46	0	0	0	0	7254.46	0	76	0	1	0	0	0	0	0	0	0	0	0	-0.460706
2014	610900	610000	安康市	陕西省	2014安康市	2014陕西省	1.04648	0	104	0	680.143	0.038448	649.934	5160	6712	164624	28925.9	3000	12206	17.6259	0.006823	44.3622	202	43912.7	20894	306.207	1	1300000	1400000	0.184948	0	0	0	0	0.184948	0	104	0	0	1	0	0	0	0	0	0	0	0	-0.442171
2016	610900	610000	安康市	陕西省	2016安康市	2016陕西省	1.07069	0	10	0	825.076	0.042531	770.606	8214	6992	291592	29949.4	3000	13976	18.7663	0.006898	45.0761	232	52195	21001	304.429	0	1400000	1600000	8754.52	0	0	0	0	8754.52	0	10	0	0	0	0	1	0	0	0	0	0	0	-0.395241
2017	610900	610000	安康市	陕西省	2017安康市	2017陕西省	1.08782	0	10	0	948.876	0.04333	872.276	8548	7502	368781	30812.6	1563	0	19.7809	0.007374	43.4983	235.68	0	22491	305.018	3	1600000	2500000	8813.47	0	0	0	0	8813.47	0	10	0	0	0	0	0	1	0	0	0	0	0	-0.554826
2018	610900	610000	安康市	陕西省	2018安康市	2018陕西省	1.11066	0	7	0	1065.17	0.043586	959.038	5160	6712	328362	27973.5	3559	0	20.1745	0.007571	44.5778	243.38	0	22992	303.703	7	2200000	3200000	1986.06	0	0	0	0	1986.06	0	7	0	0	0	0	0	0	1	0	0	0	0	-0.529812
2012	410500	410000	安阳市	河南省	2012安阳市	2012河南省	1	1	171	0	1566.9	0.052937	1566.9	9330	22652	260247	31398.2	31573	20881	51.1	0.033961	28.6919	440	33921.7	56866	167.447	14	2200000	3000000	102427	0	0	0	1	102427	1	171	1	0	0	0	0	0	0	0	0	0	0	-0.073383
2013	410500	410000	安阳市	河南省	2013安阳市	2013河南省	1.029	1	147	0	1683.65	0.052301	1636.2	9711	25397	368749	31413.3	38057	22286	57.2	0.037037	28.6663	440	34613	62282	168.161	20	2400000	3600000	102589	0	0	0	1	102589	1	147	0	1	0	0	0	0	0	0	0	0	0	-0.035207
2014	410500	410000	安阳市	河南省	2014安阳市	2014河南省	1.04855	1	203	0	1791.81	0.051285	1708.85	4221	9655	489332	31430.3	42839	23085	58.8928	0.011602	28.2969	450	38875.8	67227	579.43	22	2600000	3900000	101922	0	0	0	1	101923	1	203	0	0	1	0	0	0	0	0	0	0	0	-0.001286
2015	410500	410000	安阳市	河南省	2015安阳市	2015河南省	1.06218	2	353	0	1872.35	0.050601	1762.74	5445.6	10624.4	626511	33578	49050	23043	58.9509	0.012509	29.1294	459	41379	72862	582.495	23	3100000	4300000	100486	0	0	0	1	100486	2	353	0	0	0	1	0	0	0	0	0	0	0	0.021739
2016	410500	410000	安阳市	河南省	2016安阳市	2016河南省	1.08236	2	628	0	2029.85	0.050155	1875.39	5445.6	10624.4	769870	32533	50076	26346	57.4901	0.013369	28.5734	477	45734	78308	585.755	12	2800000	4300000	97940.1	0	0	0	1	97940	2	628	0	0	0	0	1	0	0	0	0	0	0	0.076783
2017	410500	410000	安阳市	河南省	2017安阳市	2017河南省	1.09752	2	700	0	2249.85	0.050499	2049.95	5247.35	13348	900150	34589	50217	27350	378.288	0.014245	28.1854	483.54	50363	83951	589.349	0	3100000	4700000	97280.8	0	0	0	1	97280.8	2	700	0	0	0	0	0	1	0	0	0	0	0	0.098377
2018	410500	410000	安阳市	河南省	2018安阳市	2018河南省	1.12276	2	1146	0	2393.22	0.049801	2131.55	4237	16597	973870	34123.6	52723	28224	360.091	0.015295	27.176	541.71	59643	90587	592.27	0	2900000	5400000	93153.6	0	0	0	1	93153.6	2	1146	0	0	0	0	0	0	1	0	0	0	0	0.176573
2019	安阳市	1	安阳市	河南省	2019安阳市	2019河南省	1.15644	7	2696	0	2229.29		1927.72	3981	17646	15000000	12113.2	55175	23702	49.2443	1090.6	2.49631	597.21	62727	648680	594.79	0	0	0	0.573387	0	0	0	1	0.573387	7	2696	0	0	0	0	0	0	0	1	0	0	0	-0.311193
2020	安阳市	1	安阳市	河南省	2020安阳市	2020河南省	1.18882	37	2014	0	2300.48		1935.09	2258.14	12629	170000000	12138.4	58511	23888	47.6302	1028.06	2.47095	635.89	67048	648692	630.985	0	0	0	0.458293	0	0	0	1	0.458293	37	2014	0	0	0	0	0	0	0	0	1	0	0	-0.242245
2021	安阳市	1	安阳市	河南省	2021安阳市	2021河南省	1.19952	47	2868	0	2435.47		2030.37	1665.99	17844.9	17000000	13821.4	62037	24577	45.9599	1007.76	2.24404	735.9	73955.5	635441	630.546	0	0	0	0.795308	0	0	0	1	0.795308	47	2868	0	0	0	0	0	0	0	0	0	1	0	-0.139431
2012	520400	520000	安顺市	贵州省	2012安顺市	2012贵州省	1	1	31	0	367.62	0.05365	367.62	6600	2752	77183.9	35282.9	5162	6993	15.2	0.004616	40.548	192	39066.4	13127	284.36	8	167933	495223	104078	0	0	0	1	104078	1	31	1	0	0	0	0	0	0	0	0	0	0	-0.522349
2013	520400	520000	安顺市	贵州省	2013安顺市	2013贵州省	1.025	1	48	0	429.16	0.053069	418.693	8409	3418	97859.7	35096.8	8037	8567	16.9	0.004585	35.6746	219	45936.3	13095	285.62	2	140413	688598	103816	0	0	0	1	103816	1	48	0	1	0	0	0	0	0	0	0	0	0	-0.46589
2014	520400	520000	安顺市	贵州省	2014安顺市	2014贵州省	1.0496	1	52	0	520.06	0.056123	495.484	8313	5451	129418	36251.9	10002	9311	17.2146	0.004529	35.7309	239	49195.6	13134	289.98	17	137407	939726	103674	0	0	0	1	103674	1	52	0	0	1	0	0	0	0	0	0	0	0	-0.434655
2015	520400	520000	安顺市	贵州省	2015安顺市	2015贵州省	1.06849	7	107	0	625.41	0.059548	585.32	9487	6572.67	169653	35562	12141	10161	18.3036	0.004676	33.7143	325	61092	13865	296.49	16	227279	994862	103062	0	0	0	1	103062	7	107	0	0	0	1	0	0	0	0	0	0	0	-0.342853
2019	安顺市	1	安顺市	贵州省	2019安顺市	2019贵州省	1.13959	2	75	0	923.94		810.766	9102	7005	5700000	44411.2	12000	11097	20.1784	1451.45	2.58665	436.94	81854	445701	307.073	31	0	0	0.340045	0	0	0	1	0.340044	2	75	0	0	0	0	0	0	0	1	0	0	0	-0.859488
2012	621100	620000	定西市	甘肃省	2012定西市	2012甘肃省	1	0	9	0	223.271	0.039516	223.271	4952	3327	78557.9	31085.8	42	10368	11.6	0.002409	25.5514	87	36835.6	7136	296.262	3	532721	357355	2377.5	0	0	0	0	2377.5	0	9	1	0	0	0	0	0	0	0	0	0	0	-0.559359
2013	621100	620000	定西市	甘肃省	2013定西市	2013甘肃省	1.032	0	7	0	252.218	0.039841	244.397	4918	4379	111131	31192	79	11443	16.2	0.001824	24.3406	92	36968.1	5475	300.119	3	555879	467732	1691	0	0	0	0	1691	0	7	0	1	0	0	0	0	0	0	0	0	0	-0.54135
2014	621100	620000	定西市	甘肃省	2014定西市	2014甘肃省	1.05367	0	13	0	290.164	0.042441	275.384	4306	4830	148945	31377	41	12775	16.2786	0.001733	22.4636	98	40823.5	5222	301.382	0	331113	532948	0.180284	0	0	0	0	0.180284	0	13	0	0	1	0	0	0	0	0	0	0	0	-0.517952
2016	621100	620000	定西市	甘肃省	2016定西市	2016甘肃省	1.08445	0	95	0	331.077	0.045981	305.295	4952	3327	231611	33408.9	41	13484	15.5716	0.001733	22.2222	102	54735	4030.33	303.115	0	277042	406256	4141.08	0	0	0	0	4141.08	0	95	0	0	0	0	1	0	0	0	0	0	0	-0.504561
2017	621100	620000	定西市	甘肃省	2017定西市	2017甘肃省	1.09963	0	135	0	327.31	0.043876	297.655	4918	4379	240090	35762.1	5	15521	16.2786	0.001733	23.9093	107.08	6.1813	4030.33	303.148	0	311655	170979	2999.4	0	0	0	0	2999.4	0	135	0	0	0	0	0	1	0	0	0	0	0	-0.522238
2018	621100	620000	定西市	甘肃省	2018定西市	2018甘肃省	1.12162	0	232	0	356.261	0.043204	317.63	4306	4830	213776	36099.9	123	15945	15.5716	0.001733	25.1297	110.3	6.6545	4030.33	304.266	1	380223	221080	693.992	0	0	0	0	693.992	0	232	0	0	0	0	0	0	1	0	0	0	0	-0.516367
2012	511500	510000	宜宾市	四川省	2012宜宾市	2012四川省	1	1	79	0	1242.76	0.052058	1242.76	17219	7078	154483	54614.2	4536	20288	36.5	0.0043	98.6045	254	40372.6	23505	546.6	2	2100000	3800000	103422	0	0	0	1	103422	1	79	1	0	0	0	0	0	0	0	0	0	0	-0.388126
2013	511500	510000	宜宾市	四川省	2013宜宾市	2013四川省	1.028	2	220	0	1342.89	0.050882	1306.31	15498	7228	230740	56157.2	4549	22779	35.8	0.004364	101.713	306	45278.9	24020	550.4	3	2300000	4200000	102134	0	0	0	1	102134	2	220	0	1	0	0	0	0	0	0	0	0	0	-0.319218
2019	宜宾市	1	宜宾市	四川省	2019宜宾市	2019四川省	1.14965	17	399	0	2601.89		2263.2	3136	6222	14000000	87806.4	6585	26470	38.7919	1181.22	2.16203	916.1	85622	651326	551.4	7	504780	906454	0.927907	1	0	0	1	0.927907	17	399	0	0	0	0	0	0	0	1	0	0	0	-0.281835
2012	420500	420000	宜昌市	湖北省	2012宜昌市	2012湖北省	1	1	70	0	2509	0.112762	2509	13964	15669	333019	27685.9	22876	19112	70	0.014184	16.1197	1075	28696.7	56588	398.97	11	1300000	1900000	103553	0	0	0	1	103553	1	70	1	0	0	0	0	0	0	0	0	0	0	0.385291
2013	420500	420000	宜昌市	湖北省	2013宜昌市	2013湖北省	1.028	1	119	0	2818.07	0.113669	2741.31	16887	17355	506209	28124.7	27002	21821	85	0.014943	16.2552	1129	33030.2	59781	400.07	18	1400000	2300000	102956	0	0	0	1	102956	1	119	0	1	0	0	0	0	0	0	0	0	0	0.471884
2014	420500	420000	宜昌市	湖北省	2014宜昌市	2014湖北省	1.04856	2	250	0	3132.21	0.114401	2987.15	11688	14051	705351	30344.3	31151	23075	87.78	0.014778	15.0218	1164	39475.8	59173	400.4	8	1600000	2700000	101693	0	0	0	1	101693	2	250	0	0	1	0	0	0	0	0	0	0	0	0.528611
2015	420500	420000	宜昌市	湖北省	2015宜昌市	2015湖北省	1.06429	16	502	0	3384.8	0.114544	3180.34	10187	8843	938380	31706	35450	24008	93.4399	0.014597	13.6407	1187	43282	58123	398.18	10	1600000	2900000	99232.1	1	0	0	1	99232.1	16	502	0	0	0	1	0	0	0	0	0	0	0	0.569972
2016	420500	420000	宜昌市	湖北省	2016宜昌市	2016湖北省	1.0877	7	601	0	3709.36	0.113556	3410.27	10899	8760.57	1200000	32372.5	39149	24949	94.2579	0.014739	14.5899	1240	47193	58116	394.31	12	1300000	2600000	98307.3	1	0	0	1	98307.3	7	601	0	0	0	0	1	0	0	0	0	0	0	0.624165
2017	420500	420000	宜昌市	湖北省	2017宜昌市	2017湖北省	1.10402	9	837	0	3857.17	0.10872	3493.76	11038	8760.57	1300000	32335.6	25600	0	87.6621	0.014591	15.1071	1287.77	0	57233	392.26	0	1600000	3000000	96892.8	1	0	0	1	96892.8	9	837	0	0	0	0	0	1	0	0	0	0	0	0.354978
2018	420500	420000	宜昌市	湖北省	2018宜昌市	2018湖北省	1.12499	12	1020	0	4064.18	0.103239	3612.62	10565.5	8760.57	1400000	29055	27696	0	87.7219	0.014714	15.881	1391.46	0	57661	391.87	0	1900000	3400000	95272.4	1	0	0	1	95272.4	12	1020	0	0	0	0	0	0	1	0	0	0	0	0.451391
2012	360900	360000	宜春市	江西省	2012宜春市	2012江西省	1	1	15	0	1247.6	0.096348	1247.6	8663	15714	343068	21492.1	47667	16669	35.6	0.006498	35.9413	322	32740.6	35507	546.463	24	830104	2500000	103679	0	0	0	1	103679	1	15	1	0	0	0	0	0	0	0	0	0	0	-0.173539
2013	360900	360000	宜春市	江西省	2013宜春市	2013江西省	1.025	3	26	0	1387.07	0.096256	1353.24	5987	19387	417455	18223.9	53208	18551	42.3	0.008031	34.4173	356	37752.8	43994	547.775	25	857998	2800000	103435	0	0	0	1	103435	3	26	0	1	0	0	0	0	0	0	0	0	0	-0.100715
2019	宜春市	1	宜春市	江西省	2019宜春市	2019江西省	1.16334	0	0	0	2687.57		2310.22	3583	26029	20000000	17190.7	90763	20889	43.7942	1210.81	2.44575	714.55	65679	675947	558.262	18	173562	1900000	0.49339	0	0	0	1	0.49339	0	0	0	0	0	0	0	0	0	1	0	0	0	-0.201283
2020	宜春市	1	宜春市	江西省	2020宜春市	2020江西省	1.19359	2	40	0	2789.87		2337.38	2624	27247	7700000	19635.4	97529	21742	44.0303	1326.79	2.436	720.97	70644	664419	500.77	0	155833	2300000	0.677156	0	0	0	1	0.677156	2	40	0	0	0	0	0	0	0	0	1	0	0	-0.218397
2021	宜春市	1	宜春市	江西省	2021宜春市	2021江西省	1.20433	1	33	0	3191.28		2649.83	1168	51481	12000000	21391.3	105481	23624	43.9233	1312.13	2.44142	732.57	73200.2	652272	497.11	60	248265	2900000	0.024702	0	0	0	1	0.05944	1	33	0	0	0	0	0	0	0	0	0	1	0	-0.158738
2012	610300	610000	宝鸡市	陕西省	2012宝鸡市	2012陕西省	1	6	50	0	1225.95	0.08482	1225.95	9999	8933	238335	27628.2	6015	15854	31.8	0.007773	43.9303	490	39905.8	29839	383.903	8	614677	865226	103959	0	0	0	1	103959	6	50	1	0	0	0	0	0	0	0	0	0	0	-0.182075
2013	610300	610000	宝鸡市	陕西省	2013宝鸡市	2013陕西省	1.03	7	69	0	1374.51	0.084818	1334.48	10458	9946	375901	28393.6	7006	17202	39.1	0.009603	45.9289	493	45125.6	37030	385.627	5	990240	1000000	103724	0	0	0	1	103724	7	69	0	1	0	0	0	0	0	0	0	0	0	-0.162266
2014	610300	610000	宝鸡市	陕西省	2014宝鸡市	2014陕西省	1.04648	14	90	0	1468.38	0.083007	1403.16	7939	10055	543011	28925.9	80028	19048	40.23	0.008527	46.3876	515	45333.8	32731	383.839	13	1300000	1400000	102249	0	0	0	1	102249	14	90	0	0	1	0	0	0	0	0	0	0	0	0.035741
2019	宝鸡市	1	宝鸡市	陕西省	2019宝鸡市	2019陕西省	1.14287	31	1241	0	2223.81		1945.81	8435	13018	6300000	6582.76	11088	20860	40.2399	0	2.53682	546.35	66984	257321	0	9	401885	437951	93183.9	0	0	0	1	93183.9	31	1241	0	0	0	0	0	0	0	1	0	0	0	0.018284
2020	宝鸡市	1	宝鸡市	陕西省	2020宝鸡市	2020陕西省	1.17144	5	2281	0	2276.95		1943.72	4881.71	10998	4900000	7283.76	12916	21970	37.9266	685.346	2.53664	549.05	73028	256667	374.507	18	439150	355190	14006	0	0	0	1	14006	5	2281	0	0	0	0	0	0	0	0	1	0	0	-0.261087
2021	宝鸡市	1	宝鸡市	陕西省	2021宝鸡市	2021陕西省	1.18901	12	1961	0	2548.71		2143.55	1208.9	11658.9	3200000	7715.06	21322	22577	37.1916	670.081	2.21043	760.22	78680	250226	373.427	11	455807	424802	18134.3	0	0	0	1	18134.3	12	1961	0	0	0	0	0	0	0	0	0	1	0	-0.06155
2022	宝鸡市	1	宝鸡市	陕西省	2022宝鸡市	2022陕西省	1.21398	10	2174	0	2743.1		2259.59	644.66	11503.9	3200000	8225.18	776	23210	36.4641	0	2.20367	765.98	0	0	372.858	8	528874	614840	85800	0	0	0	1	85800	10	2174	0	0	0	0	0	0	0	0	0	0	1	0.151668
2012	341800	340000	宣城市	安徽省	2012宣城市	2012安徽省	1	1	54	0	757.46	0.044008	757.46	12132	15540	147558	26332.9	43625	8648	54.7	0.003034	20.4526	317	46408.3	8483	279.572	21	1300000	2700000	103204	0	0	0	1	103204	1	54	1	0	0	0	0	0	0	0	0	0	0	-0.247132
2013	341800	340000	宣城市	安徽省	2013宣城市	2013安徽省	1.024	1	104	0	842.8	0.043829	823.047	13482	17906	229057	28367.1	57303	9374	56.3	0.00402	21.4243	341	56664.6	11265	280.207	17	1700000	2800000	102384	0	0	0	1	102384	1	104	0	1	0	0	0	0	0	0	0	0	0	-0.188593
2014	341800	340000	宣城市	安徽省	2014宣城市	2014安徽省	1.04038	1	149	0	917.63	0.044014	882.011	7099	20534	317612	29536.8	69002	9905	16.2805	0.002046	20.4128	361	53633.6	5726	279.844	14	1800000	3100000	101841	0	0	0	1	101841	1	149	0	0	1	0	0	0	0	0	0	0	0	-0.140355
2015	341800	340000	宣城市	安徽省	2015宣城市	2015安徽省	1.05391	10	340	0	971.46	0.044146	921.768	3988	7795	415285	30944	79606	10561	16.0428	0.002376	20.4414	404	56767	6653	279.95	16	1600000	3200000	99913.2	0	0	0	1	99913.2	10	340	0	0	0	1	0	0	0	0	0	0	0	-0.076387
2016	341800	340000	宣城市	安徽省	2016宣城市	2016安徽省	1.07288	35	705	0	1057.82	0.04334	985.964	3384	8202	512323	32221.5	85976	11192	16.2916	0.002426	20.9466	443	63622	6802	280.4	13	1600000	2800000	96510.1	0	0	0	1	96510.1	35	705	0	0	0	0	1	0	0	0	0	0	0	-0.030894
2017	341800	340000	宣城市	安徽省	2017宣城市	2017安徽省	1.08575	47	968	0	1185.56	0.04388	1091.92	2764.9	9469.6	603335	38899.4	92386	0	203.7	0.002584	22.4236	457.9	64163	7246	280.44	15	2300000	3100000	94010.6	0	0	0	1	94010.6	47	968	0	0	0	0	0	1	0	0	0	0	0	-0.128164
2018	341800	340000	宣城市	安徽省	2018宣城市	2018安徽省	1.10747	62	1415	0	1317.2	0.043897	1189.38	2262.5	9586	709688	35275.3	112397	0	204	0.002574	22.1324	477.32	69907	7180	278.94	19	2700000	3600000	89624.2	0	0	0	1	89624.2	62	1415	0	0	0	0	0	0	1	0	0	0	0	-0.052042
2019	宣城市	0	宣城市	安徽省	2019宣城市	2019安徽省	1.13737	3	0	0	1561.34		1372.76	2223	7405	15000000	83810	120265	11741	20.9644	545.299	2.24792	558.53	77407	152013	278.77	18	12559	174156	45848.2	0	0	0	1	45848.2	3	0	0	0	0	0	0	0	0	1	0	0	0	-0.1997
2020	宣城市	0	宣城市	安徽省	2020宣城市	2020安徽省	1.16808	3	0	0	1607.54		1376.22	1106.6	11581.3	7000000	88229.2	128842	12576	22.3895	565.387	2.20433	582.55	82058	157613	278.77	23	14339	179644	43568.5	0	0	0	1	43568.5	3	0	0	0	0	0	0	0	0	0	1	0	0	-0.167527
2021	宣城市	0	宣城市	安徽省	2021宣城市	2021安徽省	1.17859	19	0	0	1833.92		1556.03	727.9	12667.3	22000000	93980.1	138615	12184	23.9715	637.463	2.19804	584.87	87762	158537	248.7	20	22265	260578	35964.5	0	0	0	1	35964.5	19	0	0	0	0	0	0	0	0	0	0	1	0	-0.185364
2012	341300	340000	宿州市	安徽省	2012宿州市	2012安徽省	1	0	55	0	914.95	0.053158	914.95	7024	21650	141808	26332.9	37049	15896	24.9	0.005153	31.5891	572	38334.4	33582	651.664	6	1300000	2700000	0.183612	0	0	0	0	0.183612	0	55	1	0	0	0	0	0	0	0	0	0	0	-0.00635
2013	341300	340000	宿州市	安徽省	2013宿州市	2013安徽省	1.024	0	105	0	1014.33	0.052749	990.557	7718	26654	203480	28367.1	48830	16168	32	0.003185	34.6804	583	36597.1	20446	641.933	6	1700000	2800000	5439.5	0	0	0	0	5439.5	0	105	0	1	0	0	0	0	0	0	0	0	0	0.023725
2014	341300	340000	宿州市	安徽省	2014宿州市	2014安徽省	1.04038	0	150	0	1140.53	0.054705	1096.26	8209	30115	275466	29536.8	58966	17200	31.9076	0.003096	32	728	39008.1	19887	642.325	10	1800000	3100000	10679.2	0	0	0	0	10679.2	0	150	0	0	1	0	0	0	0	0	0	0	0	0.176302
2015	341300	340000	宿州市	安徽省	2015宿州市	2015安徽省	1.05391	0	350	0	1235.83	0.05616	1172.62	5171	20791	362276	30944	67623	18848	76.5	0.00348	31.4206	763	45658	22604	649.51	10	1600000	3200000	22170.2	0	0	0	0	22170.2	0	350	0	0	0	1	0	0	0	0	0	0	0	0.242792
2016	341300	340000	宿州市	安徽省	2016宿州市	2016安徽省	1.07288	3	737	0	1351.82	0.055385	1259.99	4683	22115	450580	32221.5	73033	20168	77.5	0.003633	32.0876	771	49356	23764	654.05	11	1600000	2800000	96525.4	1	0	0	1	96525.4	3	737	0	0	0	0	1	0	0	0	0	0	0	0.267038
2017	341300	340000	宿州市	安徽省	2017宿州市	2017安徽省	1.08575	0	1015	0	1466.45	0.054277	1350.63	3670.6	25227	531827	38899.4	78510	0	380.4	0.004314	29.4452	836.35	53461	28280	655.47	10	2300000	3100000	36006.3	1	0	0	0	36006.3	0	1015	0	0	0	0	0	1	0	0	0	0	0	0.122285
2018	341300	340000	宿州市	安徽省	2018宿州市	2018安徽省	1.10747	0	1477	0	1630.22	0.054328	1472.02	3270	25497	623844	35275.3	91805	0	389.2	0.003823	31.4819	839.1	61692	25102	656.56	10	2700000	3600000	45320.5	1	0	0	0	45320.5	0	1477	0	0	0	0	0	0	1	0	0	0	0	0.169738
2012	321300	320000	宿迁市	江苏省	2012宿迁市	2012江苏省	1	1	313	0	1522.03	0.028155	1522.03	10945	7685	178855	32819.7	45194	16187	24.4	0.003057	35.1381	732	35902	17128	560.26	68	22000000	33000000	91513	0	1	0	1	91513	1	313	1	0	0	0	0	0	0	0	0	0	0	0.599701
2013	321300	320000	宿迁市	江苏省	2013宿迁市	2013江苏省	1.023	2	385	0	1706.28	0.028555	1667.92	6668	5497	287749	29981.4	50895	18951	54.4	0.003064	32.6636	799	43244.9	17531	572.11	84	22000000	33000000	88540.6	0	1	0	1	88540.6	2	385	0	1	0	0	0	0	0	0	0	0	0	0.704613
2014	321300	320000	宿迁市	江苏省	2014宿迁市	2014江苏省	1.04551	3	612	0	1930.68	0.029662	1846.65	6789	5930	410453	36249.4	66480	20138	51.68	0.003033	32.3596	857	47393.1	17616	580.74	71	22000000	34000000	79359.8	0	1	0	1	79359.8	3	612	0	0	1	0	0	0	0	0	0	0	0	0.803125
2015	321300	320000	宿迁市	江苏省	2015宿迁市	2015江苏省	1.06328	11	1572	0	2126.19	0.030324	1999.65	5967	5980	556668	38840	29839	23188	51.8529	0.003111	32.0865	879	52161	18242	586.28	27	21000000	34000000	42528.8	0	1	0	1	42528.9	11	1572	0	0	0	1	0	0	0	0	0	0	0	0.771281
2016	321300	320000	宿迁市	江苏省	2016宿迁市	2016江苏省	1.08774	9	2208	0	2351.12	0.030381	2161.48	5909	6023	704138	39083.3	44988	25266	48.58	0.003356	32.3614	898	55844	19852	591.6	46	19000000	32000000	17564.7	0	1	0	1	17564.7	9	2208	0	0	0	0	1	0	0	0	0	0	0	0.809807
2017	321300	320000	宿迁市	江苏省	2017宿迁市	2017江苏省	1.10623	11	3597	0	2610.94	0.030406	2360.22	5265	6584	830908	43110.1	36400	27100	285	0.003551	33.1803	921.54	59279	20984	591.01	0	23000000	36000000	0.884233	0	1	0	1	0.884233	11	3597	0	0	0	0	0	1	0	0	0	0	0	0.88557
2019	宿迁市	0	宿迁市	江苏省	2019宿迁市	2019江苏省	1.16675	17	0	0	3099.23		2656.29	4644	9688	65000000	32129.6	44600	29154	41.1116	1043.96	2.21822	939.21	72473	618400	592.36	0	53800	288800	25488	0	1	0	1	25488	17	0	0	0	0	0	0	0	0	1	0	0	0	-0.015671
2020	宿迁市	0	宿迁市	江苏省	2020宿迁市	2020江苏省	1.19592	53	0	0	3262.37		2727.92	3339.64	10151.4	6900000	34844	55600	30781	39.6893	1088.37	2.21703	978.1	78697	644426	592.1	0	445225	2900000	99640	0	1	0	1	99640	53	0	0	0	0	0	0	0	0	0	1	0	0	0.075767
2021	宿迁市	0	宿迁市	江苏省	2021宿迁市	2021江苏省	1.21505	59	0	0	3719.01		3060.77	303	10547	61000000	36318.2	85231	32406	30.4134	1106.93	2.24725	1119.82	85099	654040	590.86	0	574224	3900000	0.161717	0	1	0	1	0.161717	59	0	0	0	0	0	0	0	0	0	0	1	0	0.275426
2022	宿迁市	0	宿迁市	江苏省	2022宿迁市	2022江苏省	1.24179	108	0	0	4111.98		3311.34	132	8482	61000000	37182.2	117062	11180	0	1111.09	2.25564	1199.98	0	653352	588.03	0	570929	5100000	0.550491	0	1	0	1	0.550491	108	0	0	0	0	0	0	0	0	0	0	0	1	0.154365
2012	430600	430000	岳阳市	湖南省	2012岳阳市	2012湖南省	1	19	51	0	2199.92	0.0993	2199.92	12586	19921	299724	36418.7	22690	16384	48.9	0	30.2227	656	30995.7	39505	0	7	934653	1300000	103638	0	0	0	1	103638	19	51	1	0	0	0	0	0	0	0	0	0	0	-0.009209
2013	430600	430000	岳阳市	湖南省	2013岳阳市	2013湖南省	1.025	18	67	0	2435.5	0.098917	2376.1	14146	21935	413460	38410.7	27503	17718	52.9	0	59.293	682	38362.7	40212	0	14	1000000	1500000	103349	0	0	0	1	103349	18	67	0	1	0	0	0	0	0	0	0	0	0	0.005148
2014	430600	430000	岳阳市	湖南省	2014岳阳市	2014湖南省	1.04447	14	142	0	2669.34	0.098728	2555.67	12553	26772	544443	38778.1	32918	19990	52.04	0	41.8964	695	41555.1	48701	0	21	1100000	2000000	102542	0	0	0	1	102542	14	142	0	0	1	0	0	0	0	0	0	0	0	0.079602
2015	430600	430000	岳阳市	湖南省	2015岳阳市	2015湖南省	1.0591	7	263	0	2886.28	0.099864	2725.23	0	0	699363	40875	36307	19489	48.3506	0	44.2606	730	45757	43783	0	13	1000000	1900000	101329	1	0	0	1	101329	7	263	0	0	0	1	0	0	0	0	0	0	0	0.103552
2016	430600	430000	岳阳市	湖南省	2016岳阳市	2016湖南省	1.07922	16	341	0	3100.87	0.09828	2873.25	0	0	853435	41526	41538	27589	46.904	0	42.5025	760	49009	45171	0	9	855093	1800000	100458	1	0	0	1	100458	16	341	0	0	0	0	1	0	0	0	0	0	0	0.222222
2017	430600	430000	岳阳市	湖南省	2017岳阳市	2017湖南省	1.09433	26	776	0	3119.74	0.09202	2850.82	0	0	1000000	49655	48118	29485	18.6427	0	29.3397	820	0	48536	0	39	1300000	2300000	96992.5	1	0	0	1	96992.5	26	776	0	0	0	0	0	1	0	0	0	0	0	0.282407
2018	430600	430000	岳阳市	湖南省	2018岳阳市	2018湖南省	1.11622	35	904	0	3411.01	0.093643	3055.87	0	0	898522	41796.6	55872	31380	17.24	0	23.7425	941	0	50008	0	14	1600000	3100000	95821.7	1	0	0	1	95821.7	35	904	0	0	0	0	0	0	1	0	0	0	0	0.44556
2019	岳阳市	1	岳阳市	湖南省	2019岳阳市	2019湖南省	1.14859	46	1922	0	3780.41		3291.36	7660	11537	7000000	37936	63861	23796	50.6588	0	2.144	962.76	64825	610763	0	9	200714	277580	86000.3	1	0	0	1	86000.3	46	1922	0	0	0	0	0	0	0	1	0	0	0	0.428251
2020	岳阳市	1	岳阳市	湖南省	2020岳阳市	2020湖南省	1.175	50	2183	0	4001.55		3405.56	3118	0	9700000	40036.3	74273	27064	48.0139	0	2.12995	989.3	68050	616644	0	0	338472	266349	83366.5	1	0	0	1	83366.5	50	2183	0	0	0	0	0	0	0	0	1	0	0	0.502815
2021	岳阳市	1	岳阳市	湖南省	2021岳阳市	2021湖南省	1.18088	82	3037	0	4402.98		3728.56	3110	14534	6600000	43945.5	4113	34073	45.5831	1205.05	2.12175	1145.4	70210	677236	562	0	457205	491432	0.971897	1	0	0	1	0.971897	82	3037	0	0	0	0	0	0	0	0	0	1	0	0.019553
2012	451400	450000	崇左市	广西壮族自治区	2012崇左市	2012广西壮族自治区	1	0	15	0	530.51	0.040699	530.51	2730	4718	129638	34845.7	3609	5634	14.2	0.012872	43.5484	169	29967.1	30653	238.13	4	1400000	1500000	1189.57	0	0	0	0	1189.57	0	15	1	0	0	0	0	0	0	0	0	0	0	-0.549817
2013	451400	450000	崇左市	广西壮族自治区	2013崇左市	2013广西壮族自治区	1.022	0	23	0	584.629	0.040459	572.044	1634	4143	160491	37890.5	4577	6540	13.7	0.014235	45.4895	170	34972.1	35093	246.52	1	1400000	1900000	0.178719	0	0	0	0	0.178719	0	23	0	1	0	0	0	0	0	0	0	0	0	-0.535981
2014	451400	450000	崇左市	广西壮族自治区	2014崇左市	2014广西壮族自治区	1.04346	0	29	0	649.724	0.041455	622.661	1639	4443	196917	38472.2	6329	6891	13.6039	0.015668	45.4895	170	39559.4	38886	248.18	5	1600000	2400000	1258.92	0	0	0	0	1258.92	0	29	0	0	1	0	0	0	0	0	0	0	0	-0.519024
2015	451400	450000	崇左市	广西壮族自治区	2015崇左市	2015广西壮族自治区	1.05911	0	141	0	682.82	0.040637	644.709	1639	4443	245346	38953	7373	7659	13.695	0.017182	41.1622	184	47630	42750	248.8	8	2300000	2800000	2505.57	0	0	0	0	2505.57	0	141	0	0	0	1	0	0	0	0	0	0	0	-0.482694
2012	150800	150000	巴彦淖尔市	内蒙古自治区	2012巴彦淖尔市	2012内蒙古自治区	1	0	5	0	783.34	0.049327	783.34	1914	3515	178390	56936.6	26000	8510	15.9	0.004056	13.2141	400	41539	7572	186.7	0	728882	397016	15539.1	0	0	0	0	15539.1	0	5	1	0	0	0	0	0	0	0	0	0	0	-0.305839
2013	150800	150000	巴彦淖尔市	内蒙古自治区	2013巴彦淖尔市	2013内蒙古自治区	1.032	0	11	0	834.9	0.049354	809.012	1766	3367	239494	57760.1	8275	7573	15.1	0.004388	22.2874	542	46856.9	8041	183.24	0	790201	409256	3454.44	0	0	0	0	3454.44	0	11	0	1	0	0	0	0	0	0	0	0	0	-0.251565
2014	150800	150000	巴彦淖尔市	内蒙古自治区	2014巴彦淖尔市	2014内蒙古自治区	1.04851	0	32	0	838.56	0.047189	799.762	2100	8720	271428	66744.3	10044	10759	15.17	0.005131	21.9286	549	47486.6	8581	167.23	7	816277	639355	0.195216	0	0	0	0	0.195216	0	32	0	0	1	0	0	0	0	0	0	0	0	-0.220977
2015	150800	150000	巴彦淖尔市	内蒙古自治区	2015巴彦淖尔市	2015内蒙古自治区	1.06005	0	40	0	887.43	0.049768	837.162	2112.67	10405.7	309471	71490	15289	8426	14.9266	0.005636	21.4284	629	51169	9843	174.659	6	708114	565001	2232.92	0	0	0	0	2232.92	0	40	0	0	0	1	0	0	0	0	0	0	0	-0.177867
2012	320400	320000	常州市	江苏省	2012常州市	2012江苏省	1	14	300	0	3969.87	0.073437	3969.87	17257	17154	468794	32819.7	336073	18552	48.9	0.024189	49.9971	1892	55761.2	88233	364.77	298	22000000	33000000	86642.3	0	1	0	1	86642.3	14	300	1	0	0	0	0	0	0	0	0	0	0	2.14767
2013	320400	320000	常州市	江苏省	2013常州市	2013江苏省	1.023	18	369	0	4360.93	0.072982	4262.88	8445	11712	701150	29981.4	353000	19157	71.5	0.029052	49.0503	1956	73034.5	106303	365.91	255	22000000	33000000	83489.1	0	1	0	1	83489.1	18	369	0	1	0	0	0	0	0	0	0	0	0	2.25645
2014	320400	320000	常州市	江苏省	2014常州市	2014江苏省	1.04551	17	598	0	4901.87	0.075311	4688.51	8777	12837	951740	36249.4	240919	21528	71.74	0.029448	51.6914	2111	67397.1	108557	368.64	332	22000000	34000000	76509.1	0	1	0	1	76509.1	17	598	0	0	1	0	0	0	0	0	0	0	0	2.15882
2015	320400	320000	常州市	江苏省	2015常州市	2015江苏省	1.06328	21	1562	0	5273.15	0.075206	4959.33	6425	30465	1200000	38840	172065	22103	69.8933	0.027772	53.9443	2444	70850	102994	370.85	255	21000000	34000000	40152.4	0	1	0	1	40152.4	21	1562	0	0	0	1	0	0	0	0	0	0	0	2.27099
2016	320400	320000	常州市	江苏省	2016常州市	2016江苏省	1.08774	109	2108	0	5773.86	0.074609	5308.15	5989	28976	1400000	39083.3	250020	23408	68.5	0.033026	51.59	2553	81058	123815	374.9	269	19000000	32000000	16506.5	0	1	0	1	16506.5	109	2108	0	0	0	0	1	0	0	0	0	0	0	2.51376
2017	320400	320000	常州市	江苏省	2017常州市	2017江苏省	1.10623	237	3371	0	6618.42	0.077075	5982.88	5158	33420	1600000	43110.1	221600	24714	281.7	0.027103	54.2836	2616.43	83909	102676	378.84	0	23000000	36000000	0.535002	0	1	0	1	0.535002	237	3371	0	0	0	0	0	1	0	0	0	0	0	2.57003
2019	常州市	1	常州市	江苏省	2019常州市	2019江苏省	1.16675	299	1274	0	7400.86		6343.13	4063	10258	9100000	115690	262800	23036	64.5999	179.211	1.8756	2653.7	104539	69000	385.02	0	859400	2500000	27469.2	0	1	0	1	27469.2	299	1274	0	0	0	0	0	0	0	1	0	0	0	2.01149
2020	常州市	1	常州市	江苏省	2020常州市	2020江苏省	1.19592	187	1066	0	7805.32		6526.62	2873.37	10948.4	5900000	125464	287800	23860	67.1577	182.906	1.98385	2822.43	113273	70717	386.63	0	6200000	18000000	35780.9	0	1	0	1	35780.9	187	1066	0	0	0	0	0	0	0	0	1	0	0	2.436
2021	常州市	1	常州市	江苏省	2021常州市	2021江苏省	1.21505	404	1133	0	8807.58		7248.71	1862	11558	7700000	130772	307147	25818	64.97	187.366	1.83091	2803.65	123485	72728	388.16	0	8200000	22000000	29952	0	1	0	1	29952	404	1133	0	0	0	0	0	0	0	0	0	1	0	2.54113
2022	常州市	1	常州市	江苏省	2022常州市	2022江苏省	1.24179	338	1008	0	9550.06		7690.58	1533	9770	7700000	133883	283099	23098	0	191.172	1.84756	2844.2	0	74406	389.21	0	7200000	25000000	36749.7	0	1	0	1	36749.7	338	1008	0	0	0	0	0	0	0	0	0	0	1	2.45989
2012	430700	430000	常德市	湖南省	2012常德市	2012湖南省	1	1	69	0	2038.5	0.092014	2038.5	14294	11661	269345	36418.7	41038	20466	39.6	0	45.1759	587	34048.9	39101	0	28	934653	1300000	103153	0	0	0	1	103153	1	69	1	0	0	0	0	0	0	0	0	0	0	0.002551
2013	430700	430000	常德市	湖南省	2013常德市	2013湖南省	1.025	1	84	0	2264.94	0.09199	2209.69	16532	12263	366555	38410.7	50784	22965	42.4	0	45.3634	608	38198.4	39521	0	33	1000000	1500000	102707	0	0	0	1	102707	1	84	0	1	0	0	0	0	0	0	0	0	0	0.067344
2014	430700	430000	常德市	湖南省	2014常德市	2014湖南省	1.04447	1	155	0	2514.15	0.092988	2407.1	11294	13341	478805	38778.1	60649	26496	42.14	0	37.5903	639	42842.3	41761	0	32	1100000	2000000	101958	0	0	0	1	101958	1	155	0	0	1	0	0	0	0	0	0	0	0	0.167881
2015	430700	430000	常德市	湖南省	2015常德市	2015湖南省	1.0591	7	263	0	2709.02	0.09373	2557.85	0	0	611361	40875	74116	29408	41.3595	0	36.6188	649	48655	44724	0	43	1000000	1900000	100685	0	0	0	1	100685	7	263	0	0	0	1	0	0	0	0	0	0	0	0.233756
2016	430700	430000	常德市	湖南省	2016常德市	2016湖南省	1.07922	8	349	0	2953.82	0.093619	2736.99	0	0	744169	41526	88889	31211	41.7351	0	61.0536	587	55317	46921	0	6	855093	1800000	99590.8	0	0	0	1	99590.8	8	349	0	0	0	0	1	0	0	0	0	0	0	0.208359
2017	430700	430000	常德市	湖南省	2017常德市	2017湖南省	1.09433	13	789	0	3099.85	0.091433	2832.65	0	0	879890	49655	107180	33253	18.7	0	54.2781	610.99	0	50097	0	50	1300000	2300000	95829.5	0	0	0	1	95829.5	13	789	0	0	0	0	0	1	0	0	0	0	0	0.255948
2018	430700	430000	常德市	湖南省	2018常德市	2018湖南省	1.11622	20	919	0	3394.2	0.093181	3040.81	0	0	783454	41796.6	125001	35493	20.27	0	48.1797	744.9	0	52994	0	14	1600000	3100000	94463.3	0	0	0	1	94463.3	20	919	0	0	0	0	0	0	1	0	0	0	0	0.454919
2019	常德市	1	常德市	湖南省	2019常德市	2019湖南省	1.14859	43	1623	0	3624.2		3155.35	6803	17430	7000000	55423.7	141929	25350	47.2685	0	2.11808	779.22	72037	1000000	0	10	19988.2	171228	87120.9	0	0	0	1	87120.9	43	1623	0	0	0	0	0	0	0	1	0	0	0	0.441204
2020	常德市	1	常德市	湖南省	2020常德市	2020湖南省	1.175	55	1996	0	3749.13		3190.74	3597	0	10000000	58492.2	169799	26383	44.2086	0	2.19637	822.13	73745	535990	0	0	27402.9	200645	83253.2	0	0	0	1	83253.2	55	1996	0	0	0	0	0	0	0	0	1	0	0	0.541173
2021	常德市	1	常德市	湖南省	2021常德市	2021湖南省	1.18088	48	2633	0	4054.15		3433.16	3067	19726	6200000	64203.5	5132	38331	44.0833	1001.65	2.44493	1053.62	76413	592975	592	0	35216.1	260588	0.848397	0	0	0	1	0.848397	48	2633	0	0	0	0	0	0	0	0	0	1	0	0.046526
2012	620800	620000	平凉市	甘肃省	2012平凉市	2012甘肃省	1	0	9	0	324.509	0.057433	324.509	3606	4375	100223	31085.8	2511.33	8845	15.3	0.002948	31.3136	168	43424.4	6825	231.517	0	532721	357355	813.942	0	0	0	0	813.942	0	9	1	0	0	0	0	0	0	0	0	0	0	-0.509307
2013	620800	620000	平凉市	甘肃省	2013平凉市	2013甘肃省	1.032	0	7	0	341.078	0.053877	330.501	3314	4776	133364	31192	2511.33	10159	15.6	0.002813	30.3155	175	49159.2	6550	232.854	0	555879	467732	0.198355	0	0	0	0	0.198355	0	7	0	1	0	0	0	0	0	0	0	0	0	-0.48429
2014	620800	620000	平凉市	甘肃省	2014平凉市	2014甘肃省	1.05367	0	13	0	350.553	0.051274	332.697	3504	5305	172434	31377	2511.33	11546	18.26	0.002532	30.3371	186	49062.4	5917	233.68	0	331113	532948	438.791	0	0	0	0	438.791	0	13	0	0	1	0	0	0	0	0	0	0	0	-0.460923
2012	410400	410000	平顶山市	河南省	2012平顶山市	2012河南省	1	0	172	0	1495.8	0.050535	1495.8	10515	18937	251582	31398.2	37358	22703	51.8	0.039837	43.5826	266	40896.7	61476	154.32	8	2200000	3000000	0.185394	0	0	0	0	0.185394	0	172	1	0	0	0	0	0	0	0	0	0	0	-0.191135
2013	410400	410000	平顶山市	河南省	2013平顶山市	2013河南省	1.029	2	146	0	1556.88	0.048363	1513	11405	21422	350335	31413.3	45318	23707	57.3	0.038386	41.792	279	42493.1	59307	154.5	12	2400000	3600000	102368	0	0	0	1	102368	2	146	0	1	0	0	0	0	0	0	0	0	0	-0.141152
2014	410400	410000	平顶山市	河南省	2014平顶山市	2014河南省	1.04855	1	203	0	1637.17	0.046859	1561.37	12258	12202	459705	31430.3	36493	25386	57.247	0.010445	40.8622	288	44120.4	56458	540.53	5	2600000	3900000	101973	0	0	0	1	101973	1	203	0	0	1	0	0	0	0	0	0	0	0	-0.129193
2015	410400	410000	平顶山市	河南省	2015平顶山市	2015河南省	1.06218	2	353	0	1686.01	0.045565	1587.3	7781.08	11749.4	576011	33578	40633	26507	55.8658	0.010148	37.3089	334	45046	55169	543.626	1	3100000	4300000	100569	0	0	0	1	100569	2	353	0	0	0	1	0	0	0	0	0	0	0	-0.065727
2016	410400	410000	平顶山市	河南省	2016平顶山市	2016河南省	1.08236	4	626	0	1825.14	0.045097	1686.26	7781.08	11749.4	689917	32533	43221	27006	54.9946	0.010585	35.8114	347	46759	57913	547.127	4	2800000	4300000	98052.9	0	0	0	1	98052.9	4	626	0	0	0	0	1	0	0	0	0	0	0	-0.040345
2017	410400	410000	平顶山市	河南省	2017平顶山市	2017河南省	1.09752	7	695	0	1994.66	0.044771	1817.43	7561.39	12966.8	797293	34589	44082	26188	342.953	0.01458	34.7421	358.55	51860	80085	549.276	0	3100000	4700000	97382.4	0	0	0	1	97382.4	7	695	0	0	0	0	0	1	0	0	0	0	0	-0.030841
2018	410400	410000	平顶山市	河南省	2018平顶山市	2018河南省	1.12276	9	1139	0	2135.23	0.044432	1901.77	7135	13532	917091	34123.6	45901	28546	327.9	0.013097	33.8007	372.14	59454	72370	552.55	0	2900000	5400000	93323.5	0	0	0	1	93323.5	9	1139	0	0	0	0	0	0	1	0	0	0	0	0.025225
2019	平顶山市	1	平顶山市	河南省	2019平顶山市	2019河南省	1.15644	14	2703	0	2372.64		2051.67	6336	13644	15000000	7732.9	50488	25204	49.5686	1190.86	3.66772	408.21	62154	661141	555.18	0	0	0	0.924763	0	0	0	0	0.924763	14	2703	0	0	0	0	0	0	0	1	0	0	0	-0.490831
2020	平顶山市	1	平顶山市	河南省	2020平顶山市	2020河南省	1.18882	5	2051	0	2455.84		2065.77	2758.59	6894.58	160000000	7748.96	54997	25558	47.837	1152.06	3.59357	433.14	65272	657373	570.605	0	0	0	0.195784	0	0	0	0	0.195784	5	2051	0	0	0	0	0	0	0	0	1	0	0	-0.439317
2021	平顶山市	1	平顶山市	河南省	2021平顶山市	2021河南省	1.19952	2	2915	0	2694.16		2246.03	1622.98	11532.4	17000000	8823.4	58311	27400	47.4727	1111.53	2.73451	627.02	68921.9	634115	570.491	0	0	0	0.659484	0	0	0	0	0.659484	2	2915	0	0	0	0	0	0	0	0	0	1	0	-0.24339
2012	510800	510000	广元市	四川省	2012广元市	2012四川省	1	0	80	0	468.66	0.019632	468.66	14136	6746	73771.1	54614.2	3708	13442	14.6	0.001894	57.3259	293	40151.9	5905	311.7	3	2100000	3800000	0.202181	0	0	0	0	0.202181	0	80	1	0	0	0	0	0	0	0	0	0	0	-0.381391
2013	510800	510000	广元市	四川省	2013广元市	2013四川省	1.028	0	222	0	518.75	0.019656	504.621	14161	6770	119590	56157.2	4678	14418	16.8	0.002755	53.1816	340	44549.7	8547	310.2	3	2300000	4200000	1280.78	0	0	0	0	1280.78	0	222	0	1	0	0	0	0	0	0	0	0	0	-0.321634
2012	511600	510000	广安市	四川省	2012广安市	2012四川省	1	0	80	0	752.22	0.031509	752.22	10546	5040	100601	54614.2	3967	10821	11.9	0.001434	39.3252	113	39976.1	6720	468.5	3	2100000	3800000	0.204345	0	0	0	0	0.204345	0	80	1	0	0	0	0	0	0	0	0	0	0	-0.526941
2013	511600	510000	广安市	四川省	2013广安市	2013四川省	1.028	0	222	0	835.14	0.031644	812.393	11820	5598	156560	56157.2	4104	11421	13	0.001689	35.1481	159	46898.2	7945	470.4	1	2300000	4200000	3311.65	0	0	0	0	3311.65	0	222	0	1	0	0	0	0	0	0	0	0	0	-0.472054
2019	广安市	1	广安市	四川省	2019广安市	2019四川省	1.14965	3	396	0	1250.44		1087.67	3820	4115	15000000	13266.4	3976	20626	33.7436	947.818	2.10536	573.74	62055	434859	458.8	3	20131	323795	4152.41	0	0	0	0	4152.41	3	396	0	0	0	0	0	0	0	1	0	0	0	-0.405813
2012	440100	440000	广州市	广东省	2012广州市	2012广东省	1	181	871	1	13551.2	0.237458	13551.2	76069	75175	776580	49064.9	474312	66721	326.9	0.114217	18.7131	7100	67515	939208	822.3	1095	41000000	57000000	59718.3	0	1	0	1	59718.3	181	871	1	0	0	0	0	0	0	0	0	0	0	7.38855
2013	440100	440000	广州市	广东省	2013广州市	2013广东省	1.025	229	1073	1	15420.1	0.246822	15044	89269	88289	1100000	49890.2	480385	66721	324.6	0.118111	19.4241	7127	73749.7	983051	832.31	1092	46000000	64000000	51223.6	0	1	0	1	51223.6	229	1073	0	1	0	0	0	0	0	0	0	0	0	7.53447
2014	440100	440000	广州市	广东省	2014广州市	2014广东省	1.04858	326	1623	1	16706.9	0.246378	15932.9	98061	95645	1500000	50649.5	510707	70565	326.398	0.120996	20.9097	7176	74246.1	1000000	842.42	1155	43000000	65000000	28342.5	1	1	0	1	28342.5	326	1623	0	0	1	0	0	0	0	0	0	0	0	7.69014
2015	440100	440000	广州市	广东省	2015广州市	2015广东省	1.0643	717	2822	1	18100.4	0.248589	17006.8	85170	94303	1900000	56136	541634	75138	927.91	0.12213	25.1676	7462	0	1000000	854.19	1429	38000000	64000000	0.586289	1	1	0	1	0.586289	717	2822	0	0	0	1	0	0	0	0	0	0	0	7.9517
2016	440100	440000	广州市	广东省	2016广州市	2016广东省	1.08878	861	4259	1	19547.4	0.241759	17953.5	23879	103083	2200000	58120.3	570120	80767	980.04	0.121458	28.9731	7559	0	1100000	870.49	1757	36000000	60000000	0.14709	1	1	0	1	0.14709	861	4259	0	0	0	0	1	0	0	0	0	0	0	8.07508
2017	440100	440000	广州市	广东省	2017广州市	2017广东省	1.10511	1844	7158	1	21503.2	0.239709	19457.9	25482	114595	2600000	55187.7	628868	0	1037.17	0.118874	25.8142	7819.31	9.8612	1100000	897.87	2458	38000000	62000000	0.814357	1	1	0	1	0.814357	1844	7158	0	0	0	0	0	1	0	0	0	0	0	7.61929
2019	广州市	1	广州市	广东省	2019广州市	2019广东省	1.16783	2652	2316	1	23628.6		20233	25625	88352	40000000	247807	4600000	90940	400.218	261.064	1.33966	14028	123498	248982	953.72	3446	47000000	53000000	0.292083	1	1	0	1	0.292083	2652	2316	0	0	0	0	0	0	0	1	0	0	0	21.4235
2020	广州市	1	广州市	广东省	2020广州市	2020广东省	1.19819	3178	2590	1	25019.1		20880.7	18054	46966	12000000	273619	4900000	93067	419.364	267.619	1.35192	14162.8	135138	263634	985.11	2695	41000000	54000000	0.513314	1	1	0	1	0.513314	2871	2590	0	0	0	0	0	0	0	0	1	0	0	22.264
2021	广州市	1	广州市	广东省	2021广州市	2021广东省	1.20778	3604	2486	1	28232		23375.2	6531	53204	3100000	295698	5400000	97117	426.938	279.006	1.49572	14871.1	144288	282223	1011.53	4048	45000000	63000000	0.429131	1	1	0	1	0.429131	2871	2486	0	0	0	0	0	0	0	0	0	1	0	24.0264
2022	广州市	1	广州市	广东省	2022广州市	2022广东省	1.23435	4026	2512	1	28839		23363.8	0	0	3100000	318291	5700000	100490	403.47	0	1.49651	14975.7	0	0	1034.91	3442	48000000	62000000	0.790791	1	1	0	1	0.790791	2871	2512	0	0	0	0	0	0	0	0	0	0	1	24.7864
2012	621000	620000	庆阳市	甘肃省	2012庆阳市	2012甘肃省	1	0	9	0	529.364	0.093689	529.364	3483	3363	171178	31085.8	1035	7354	10.5	0.005486	29.5061	150	37930.6	14387	262.251	1	532721	357355	0.179804	0	0	0	0	0.179804	0	9	1	0	0	0	0	0	0	0	0	0	0	-0.542903
2013	621000	620000	庆阳市	甘肃省	2013庆阳市	2013甘肃省	1.032	0	7	0	605.367	0.095624	586.596	3734	4601	231860	31192	1035	7474	17.4	0.005927	27.4312	151	43942.2	15715	265.156	1	555879	467732	176.355	0	0	0	0	176.355	0	7	0	1	0	0	0	0	0	0	0	0	0	-0.533339
2014	621000	620000	庆阳市	甘肃省	2014庆阳市	2014甘肃省	1.05367	0	13	0	668.861	0.097832	634.79	2786	3102	303149	31377	1035	7895	18.5227	0.006113	26.1379	158	47917.6	16235	265.58	0	331113	532948	206.673	0	0	0	0	206.673	0	13	0	0	1	0	0	0	0	0	0	0	0	-0.518999
2017	621000	620000	庆阳市	甘肃省	2017庆阳市	2017甘肃省	1.09963	0	135	0	585.499	0.078486	532.451	2786	3102	448130	35762.1	1035	9794	11.6	0.006623	23.9327	168.93	6.8699	17875	269.879	0	311655	170979	1593.98	0	0	0	0	1593.98	0	135	0	0	0	0	0	1	0	0	0	0	0	-0.530382
2012	131000	130000	廊坊市	河北省	2012廊坊市	2012河北省	1	0	33	0	1794.33	0.067519	1794.33	3620	11175	226888	34279.7	62018	15375	42.1	0.02367	37.1346	472	45426.4	105079	443.933	541	2100000	3000000	0.192812	0	1	0	0	0.192812	0	33	1	0	0	0	0	0	0	0	0	0	0	-0.047263
2013	131000	130000	廊坊市	河北省	2013廊坊市	2013河北省	1.03	0	48	0	1943.13	0.068317	1886.54	3333	12821	356261	35330.8	68532	15547	43.9	0.019507	37.2636	472	49630.6	87167	446.84	289	2400000	3100000	3442.9	0	1	0	0	3442.9	0	48	0	1	0	0	0	0	0	0	0	0	0	-0.029395
2014	131000	130000	廊坊市	河北省	2014廊坊市	2014河北省	1.04751	0	55	0	2175.96	0.073959	2077.27	5392	10513	502061	35736.2	71719	17958	45.2307	0.019687	36.4659	483	0	89021	452.18	535	2400000	3600000	14918.3	0	1	0	0	14918.3	0	55	0	0	1	0	0	0	0	0	0	0	0	-0.010783
2015	131000	130000	廊坊市	河北省	2015廊坊市	2015河北省	1.05694	0	114	0	2473.86	0.082999	2340.6	3620	11175	664838	36794	75593	18073	44.4543	0.034226	34.8784	504	64724	156178	456.32	501	1900000	3300000	13904.2	0	1	0	0	13904.2	0	114	0	0	0	1	0	0	0	0	0	0	0	0.048906
2016	131000	130000	廊坊市	河北省	2016廊坊市	2016河北省	1.07279	0	169	0	2720.46	0.084828	2535.87	3333	12821	839282	36969.9	80207	19385	45.9488	0.034226	35.2958	504	72744	156178	461.5	28	1600000	3100000	16385.6	0	1	0	0	16385.6	0	169	0	0	0	0	1	0	0	0	0	0	0	0.073064
2017	131000	130000	廊坊市	河北省	2017廊坊市	2017河北省	1.09103	0	346	0	2881.01	0.084695	2640.63	5392	10513	993885	38188.2	98838	21316	35.6953	0.025908	37.7756	512.01	0	122827	474.09	0	1800000	3100000	38414.7	0	1	0	0	38414.7	0	346	0	0	0	0	0	1	0	0	0	0	0	0.090765
2019	廊坊市	1	廊坊市	河北省	2019廊坊市	2019河北省	1.15073	33	1	0	3196		2777.37	1842	3870	13000000	20025.6	110554	20252	39.0771	1473.03	2.21068	525.31	91534	724803	492.05	0	0	0	78415	0	1	0	0	78415	33	1	0	0	0	0	0	0	0	1	0	0	0	-0.445849
2020	廊坊市	1	廊坊市	河北省	2020廊坊市	2020河北省	1.1749	14	1	0	3301.1		2809.7	954	3873	4000000	20446.3	87399	21716	39.1681	1417.13	2.08057	629.11	92653	774333	546.409	0	2200000	1700000	73488	0	1	0	0	73488	14	1	0	0	0	0	0	0	0	0	1	0	0	-0.348628
2021	廊坊市	1	廊坊市	河北省	2021廊坊市	2021河北省	1.18664	87	1	0	3553.06		2994.21	748	4061	21000000	21090.3	107342	5960	46.3767	1287.5	2.16258	684.15	99955	713041	553.82	0	2700000	2400000	0.07821	0	1	0	0	0.07821	87	1	0	0	0	0	0	0	0	0	0	1	0	-0.353352
2012	610600	610000	延安市	陕西省	2012延安市	2012陕西省	1	0	56	0	1261.85	0.087303	1261.85	8210	7496	216011	27628.2	2000	9543	24.6	0.012338	136.523	113	49441.3	29045	235.409	5	614677	865226	12011.3	0	0	0	0	12011.3	0	56	1	0	0	0	0	0	0	0	0	0	0	-0.651399
2013	610600	610000	延安市	陕西省	2013延安市	2013陕西省	1.03	0	76	0	1354.2	0.083565	1314.76	8685	8246	321837	28393.6	802	10492	31.8	0.011245	124.468	127	55517	26739	237.776	2	990240	1000000	12961.8	0	0	0	0	12961.8	0	76	0	1	0	0	0	0	0	0	0	0	0	-0.61488
2014	610600	610000	延安市	陕西省	2014延安市	2014陕西省	1.04648	0	104	0	1402.46	0.07928	1340.17	3372	7793	439024	28925.9	2000	11371	34.8333	0.011004	102.996	134	57958.1	25786	234.336	3	1300000	1400000	2217.66	0	0	0	0	2217.66	0	104	0	0	1	0	0	0	0	0	0	0	0	-0.565955
2015	610600	610000	延安市	陕西省	2015延安市	2015陕西省	1.05694	0	10	0	1195.85	0.066356	1131.42	8210	7496	556545	29199	802	12252	33.6201	0.010399	77.0816	140	61274	24489	235.502	1	1600000	1500000	15414.1	0	0	0	0	15414.1	0	10	0	0	0	1	0	0	0	0	0	0	0	-0.52151
2016	610600	610000	延安市	陕西省	2016延安市	2016陕西省	1.07069	0	10	0	1081.2	0.055733	1009.82	8685	8246	631685	29949.4	2000	12983	33.6518	0.009753	65	174	63562	23146	237.322	1	1400000	1600000	17579.3	0	0	0	0	17579.3	0	10	0	0	0	0	1	0	0	0	0	0	0	-0.46923
2017	610600	610000	延安市	陕西省	2017延安市	2017陕西省	1.08782	0	10	0	1308.11	0.059734	1202.51	3372	7793	684356	30812.6	1553	0	33.3459	0.013309	64.45	177.5	0	31623	237.613	3	1600000	2500000	4659.05	0	0	0	0	4659.05	0	10	0	0	0	0	0	1	0	0	0	0	0	-0.624651
2018	610600	610000	延安市	陕西省	2018延安市	2018陕西省	1.11066	0	7	0	1555.33	0.063643	1400.36	1917.67	8142	609350	27973.5	2332	0	30.6899	0.010483	34.7366	287.09	0	24540	234.097	5	2200000	3200000	0.194121	0	0	0	0	0.194121	0	7	0	0	0	0	0	0	1	0	0	0	0	-0.486902
2019	延安市	1	延安市	陕西省	2019延安市	2019陕西省	1.14287	138	1132	0	1663.89		1455.89	2956	4961	5600000	4900.98	3887	11460	34.846	960.585	2.05959	281.1	74830	224449	233.659	9	228762	13156	0.887578	0	0	0	0	0.887577	138	1132	0	0	0	0	0	0	0	1	0	0	0	-0.715886
2020	延安市	1	延安市	陕西省	2020延安市	2020陕西省	1.17144	75	2198	0	1601.48		1367.1	1613.2	3940.8	5000000	5422.88	4819	11959	33.6911	1003.71	2.06087	289.8	79799	234651	233.783	0	242269	8863	0.36091	0	0	0	0	0.36091	75	2198	0	0	0	0	0	0	0	0	1	0	0	-0.718763
2021	延安市	1	延安市	陕西省	2021延安市	2021陕西省	1.18901	24	1879	0	2004.58		1685.92	791.337	4202.4	3200000	5743.99	20184	11973	34.3498	1011.14	2.38233	412.76	85306	235832	233.235	4	41912	11609	0.661323	0	0	0	0	0.661323	24	1879	0	0	0	0	0	0	0	0	0	1	0	-0.590616
2022	延安市	1	延安市	陕西省	2022延安市	2022陕西省	1.21398	20	2082	0	2231.92		1838.52	477.631	4165.28	3200000	6123.79	832	12073	34.2508	0	2.38475	412.76	0	0	233.007	4	164437	9345	86687.4	0	0	0	0	86687.4	20	2082	0	0	0	0	0	0	0	0	0	0	1	-0.243317
2012	410200	410000	开封市	河南省	2012开封市	2012河南省	1	0	172	0	1207.05	0.04078	1207.05	8446	8841	184474	31398.2	24770	16803	40.9	0.052469	25.124	448	26798.4	81610	155.538	13	2200000	3000000	7531.64	0	0	0	0	7531.64	0	172	1	0	0	0	0	0	0	0	0	0	0	-0.123532
2013	410200	410000	开封市	河南省	2013开封市	2013河南省	1.029	0	148	0	1363.54	0.042357	1325.11	9041	9816	262262	31413.3	43898	20005	47.7	0.05553	24.2798	464	35320.2	86625	155.997	13	2400000	3600000	22460.9	0	0	0	0	22460.9	0	148	0	1	0	0	0	0	0	0	0	0	0	-0.021718
2014	410200	410000	开封市	河南省	2014开封市	2014河南省	1.04855	0	204	0	1492.06	0.042706	1422.97	8871	9523	350531	31430.3	49728	21894	47.3007	0.02336	24.1431	471	35749.4	120078	514.04	13	2600000	3900000	27308.3	0	0	0	0	27308.3	0	204	0	0	1	0	0	0	0	0	0	0	0	0.020706
2015	410200	410000	开封市	河南省	2015开封市	2015河南省	1.06218	0	355	0	1605.84	0.043399	1511.83	3629.74	3317.76	450846	33578	60956	23164	48.9413	0.017287	22.0677	596	43535	89321	516.691	3	3100000	4300000	29849.1	0	0	0	0	29849.1	0	355	0	0	0	1	0	0	0	0	0	0	0	0.164851
2016	410200	410000	开封市	河南省	2016开封市	2016河南省	1.08236	3	627	0	1755.1	0.043366	1621.54	3629.74	3317.76	558260	32533	16755	19298	53.7488	0.017542	22.5616	632	48807	91191	519.846	5	2800000	4300000	98490.7	0	0	0	1	98490.7	3	627	0	0	0	0	1	0	0	0	0	0	0	0.062725
2017	410200	410000	开封市	河南省	2017开封市	2017河南省	1.09752	2	700	0	1887.55	0.042367	1719.84	3144.24	3666.17	654723	34589	66426	25705	288.359	0.01825	21.4824	678.72	51642	95453	523.044	0	3100000	4700000	96932.5	0	0	0	1	96932.5	2	700	0	0	0	0	0	1	0	0	0	0	0	0.277087
2018	410200	410000	开封市	河南省	2018开封市	2018河南省	1.12276	0	1148	0	2002.23	0.041665	1783.31	2905	4001	752939	34123.6	69026	27156	320.17	0.018989	20.9631	708.03	56599	99813	525.64	0	2900000	5400000	47748.6	0	0	0	0	47748.6	0	1148	0	0	0	0	0	0	1	0	0	0	0	0.335748
2019	开封市	1	开封市	河南省	2019开封市	2019河南省	1.15644	1	2703	0	2364.14		2044.33	3297	3978	24000000	25381	71810	24098	37.5188	927.351	2.79736	755.97	59288	489428	527.77	0	0	0	0.98303	0	0	0	0	0.98303	1	2703	0	0	0	0	0	0	0	1	0	0	0	-0.102243
2020	开封市	1	开封市	河南省	2020开封市	2020河南省	1.18882	3	2053	0	2371.83		1995.11	1739.47	3409.21	160000000	25433.7	77930	24953	37.3545	869.781	2.8154	786.46	60758	490401	563.821	0	0	0	0.775878	0	0	0	0	0.775878	3	2053	0	0	0	0	0	0	0	0	1	0	0	-0.03081
2021	开封市	1	开封市	河南省	2021开封市	2021河南省	1.19952	1	2928	0	2557.03		2131.71	1608.99	5680.6	18000000	28960.2	81712	25265	34.0479	1071.09	2.8076	809.42	67381	604675	564.542	0	0	0	0.688165	0	0	0	0	0.688165	1	2928	0	0	0	0	0	0	0	0	0	1	0	-0.091268
2012	130700	130000	张家口市	河北省	2012张家口市	2012河北省	1	0	33	0	1233.55	0.046418	1233.55	4860	9310	184731	34279.7	24960	12005	40.3	0.010356	16.9078	523	35658.1	45501	439.383	12	2100000	3000000	0.18837	0	1	0	0	0.18837	0	33	1	0	0	0	0	0	0	0	0	0	0	-0.103842
2013	130700	130000	张家口市	河北省	2013张家口市	2013河北省	1.03	0	48	0	1317.02	0.046304	1278.66	5235	9780	291766	35330.8	27685	19279	39	0.003567	16.6808	534	36290.6	15741	441.33	3	2400000	3100000	3420.3	0	1	0	0	3420.3	0	48	0	1	0	0	0	0	0	0	0	0	0	-0.014694
2014	130700	130000	张家口市	河北省	2014张家口市	2014河北省	1.04751	0	55	0	1348.97	0.04585	1287.79	3521	7122	399709	35736.2	32518	19006	38.063	0.010506	16.4367	548	39399.6	46448	442.09	27	2400000	3600000	6540.54	0	1	0	0	6540.54	0	55	0	0	1	0	0	0	0	0	0	0	0	0.013129
2015	130700	130000	张家口市	河北省	2015张家口市	2015河北省	1.05694	0	114	0	1363.54	0.045747	1290.09	4860	9310	514545	36794	33262	19790	37.6079	0.015335	16.3411	552	48892	67806	442.17	8	1900000	3300000	9279.33	0	1	0	0	9279.33	0	114	0	0	0	1	0	0	0	0	0	0	0	0.025047
2016	130700	130000	张家口市	河北省	2016张家口市	2016河北省	1.07279	0	169	0	1465.99	0.045712	1366.52	5235	9780	622246	36969.9	46003	22151	36.9595	0.003969	16.5802	671	52277	17565	442.51	20	1600000	3100000	19756.1	0	1	0	0	19756.1	0	169	0	0	0	0	1	0	0	0	0	0	0	0.16757
2017	130700	130000	张家口市	河北省	2017张家口市	2017河北省	1.09103	0	346	0	1427.02	0.041951	1307.95	3521	7122	707588	38188.2	40965	23116	17.7757	0.012174	25.8085	659.78	34605.8	53969	443.31	0	1800000	3100000	14954.2	0	1	0	0	14954.2	0	346	0	0	0	0	0	1	0	0	0	0	0	0.134427
2019	张家口市	1	张家口市	河北省	2019张家口市	2019河北省	1.15073	35	53	0	1551.1		1347.93	1383	13770	12000000	5568.08	46557.7	20921	35.3951	1061.17	2.27185	884.23	70937	469389	442.33	0	0	0	0.562355	0	1	0	0	0.562355	35	53	0	0	0	0	0	0	0	1	0	0	0	-0.105173
2020	张家口市	1	张家口市	河北省	2020张家口市	2020河北省	1.1749	37	71	0	1600.1		1361.91	525	13798	11000000	5685.05	48940.3	21554	34.7318	1126.53	2.35706	891.72	73958	464009	411.891	0	84779.7	306320	0.206439	0	1	0	0	0.206439	37	71	0	0	0	0	0	0	0	0	1	0	0	-0.109822
2021	张家口市	1	张家口市	河北省	2021张家口市	2021河北省	1.18664	57	61	0	1727.81		1456.05	371	15116	19000000	5864.12	40418	12628	34.161	950.775	2.33575	901.94	77528	389751	409.93	0	76157	438385	3659.22	0	1	0	0	3659.22	57	61	0	0	0	0	0	0	0	0	0	1	0	-0.131096
2012	430800	430000	张家界市	湖南省	2012张家界市	2012湖南省	1	0	70	0	338.986	0.015301	338.986	7303	2083	45731.2	36418.7	5313	6098	9	0	23.6568	304	34466.3	12140	0	10	934653	1300000	12952.9	0	0	0	0	12952.9	0	70	1	0	0	0	0	0	0	0	0	0	0	-0.416203
2013	430800	430000	张家界市	湖南省	2013张家界市	2013湖南省	1.025	0	85	0	365.651	0.014851	356.732	6902	2189	61526.3	38410.7	6701	6505	8.9	0	8.11467	305	37955.8	11938	0	7	1000000	1500000	12946.8	0	0	0	0	12946.8	0	85	0	1	0	0	0	0	0	0	0	0	0	-0.388365
2014	430800	430000	张家界市	湖南省	2014张家界市	2014湖南省	1.04447	0	156	0	410.019	0.015165	392.56	6681	3149	79492.5	38778.1	8100	6966	9.2001	0	25.3446	309	40375.1	11920	0	8	1100000	2000000	12485.4	0	0	0	0	12485.4	0	156	0	0	1	0	0	0	0	0	0	0	0	-0.388968
2015	430800	430000	张家界市	湖南省	2015张家界市	2015湖南省	1.0591	0	270	0	447.7	0.01549	422.719	0	0	100302	40875	9250	7266	8.6737	0	23.0045	311	46340	12608	0	7	1000000	1900000	0.173606	0	0	0	0	0.173606	0	270	0	0	0	1	0	0	0	0	0	0	0	-0.380815
2016	430800	430000	张家界市	湖南省	2016张家界市	2016湖南省	1.07922	1	356	0	493.099	0.015628	456.903	0	0	119745	41526	10179	7739	8.6367	0	26.1521	311	65363	21431	0	3	855093	1800000	100830	0	0	0	1	100830	1	356	0	0	0	0	1	0	0	0	0	0	0	-0.369042
2017	430800	430000	张家界市	湖南省	2017张家界市	2017湖南省	1.09433	0	802	0	538.24	0.015876	491.845	0	0	139869	49655	11800	8905	4.8347	0	28.87	321.61	0	13816	0	6	1300000	2300000	1992.57	0	0	0	0	1992.57	0	802	0	0	0	0	0	1	0	0	0	0	0	-0.393749
2018	430800	430000	张家界市	湖南省	2018张家界市	2018湖南省	1.11622	1	938	0	578.92	0.015893	518.645	0	0	124539	41796.6	13063	10117	4.63	0	32.4887	340.55	0	14905	0	5	1600000	3100000	96189.9	0	0	0	1	96189.9	1	938	0	0	0	0	0	0	1	0	0	0	0	-0.341817
2019	张家界市	1	张家界市	湖南省	2019张家界市	2019湖南省	1.14859	0	1588	0	552.096		480.675	7347	2026	7000000	231304	14689	6693	9.8876	0	1.38582	340.88	72258	152403	0	3	458.26	15055.2	87911.2	0	0	0	0	87911.2	0	1588	0	0	0	0	0	0	0	1	0	0	0	-0.672391
2020	张家界市	1	张家界市	湖南省	2020张家界市	2020湖南省	1.175	0	1959	0	556.68		473.769	2746	0	10000000	244109	17552	7069	9.3227	0	1.3839	343.58	79586	196413	0	0	635.574	14070.5	84306.3	0	0	0	0	84306.3	0	1959	0	0	0	0	0	0	0	0	1	0	0	-0.678241
2021	张家界市	1	张家界市	湖南省	2021张家界市	2021湖南省	1.18088	0	2576	0	580.29		491.405	2690	0	6300000	267945	2403	9856	9.1637	1124.48	1.38424	348.84	82221	188912	168	0	1099.99	18818.8	0.957784	0	0	0	0	0.957784	0	2576	0	0	0	0	0	0	0	0	0	1	0	-1.20676
2012	320300	320000	徐州市	江苏省	2012徐州市	2012江苏省	1	3	311	0	4016.58	0.074301	4016.58	23265	21821	473654	32819.7	170021	35703	63.5	0.011692	82.4958	2110	44067.5	115815	990.53	211	22000000	33000000	89232.3	0	1	0	1	89232.3	3	311	1	0	0	0	0	0	0	0	0	0	0	2.09076
2013	320300	320000	徐州市	江苏省	2013徐州市	2013江苏省	1.023	12	375	0	4435.82	0.074235	4336.09	16797	30960	729370	29981.4	150047	40179	109.8	0.013539	50.2776	2600	47014.9	136313	1006.85	171	22000000	33000000	86941.8	0	1	0	1	86941.8	12	375	0	1	0	0	0	0	0	0	0	0	0	2.51964
2014	320300	320000	徐州市	江苏省	2014徐州市	2014江苏省	1.04551	13	602	0	4963.91	0.076264	4747.85	17283	22927	1000000	36249.4	165786	43175	107.71	0.013409	63.1355	2699	49778.9	137239	1023.52	189	22000000	34000000	77824.8	0	1	0	1	77824.8	13	602	0	0	1	0	0	0	0	0	0	0	0	2.65272
2015	320300	320000	徐州市	江苏省	2015徐州市	2015江苏省	1.06328	58	1525	0	5319.88	0.075872	5003.27	13479	29604	1300000	38840	142788	44550	104.989	0.013379	65.7382	2722	54310	137631	1028.7	109	21000000	34000000	41789.3	0	1	0	1	41789.3	58	1525	0	0	0	1	0	0	0	0	0	0	0	2.63038
2016	320300	320000	徐州市	江苏省	2016徐州市	2016江苏省	1.08774	117	2100	0	5808.52	0.075057	5340.01	13366	32475	1700000	39083.3	150574	48926	99.82	0.01351	65.8685	2550	57228	140825	1042.4	166	19000000	32000000	18707.6	0	1	0	1	18707.6	117	2100	0	0	0	0	1	0	0	0	0	0	0	2.52745
2017	320300	320000	徐州市	江苏省	2017徐州市	2017江苏省	1.10623	276	3332	0	6605.95	0.07693	5971.61	11205	35005	2000000	43110.1	166000	51444	482.7	0.012435	65.6621	2577.15	62101	129254	1039.42	0	23000000	36000000	0.086545	0	1	0	1	0.086545	276	3332	0	0	0	0	0	1	0	0	0	0	0	2.66671
2019	徐州市	1	徐州市	江苏省	2019徐州市	2019江苏省	1.16675	233	1274	0	7151.35		6129.28	9434	27576	15000000	84608.6	209000	43616	74.2053	932.967	1.79474	2664.73	78568	971900	1041.73	0	223100	1100000	0.102173	0	1	0	1	0.102173	233	1274	0	0	0	0	0	0	0	1	0	0	0	1.80381
2020	徐州市	1	徐州市	江苏省	2020徐州市	2020江苏省	1.19592	185	1066	0	7319.77		6120.62	6671.77	29298.9	5700000	91756.5	220100	41628	74.7702	956.091	1.81432	2680.26	86138	992470	1038.05	0	2000000	8700000	0.466885	0	1	0	1	0.466885	185	1066	0	0	0	0	0	0	0	0	1	0	0	1.9213
2021	徐州市	1	徐州市	江苏省	2021徐州市	2021江苏省	1.21505	122	1133	0	8117.44		6680.72	3519	31424	7000000	95638.6	242250	42962	77.6114	962.128	1.80959	2602.71	96581	996081	1035.29	0	2000000	11000000	0.514759	0	1	0	1	0.514759	122	1133	0	0	0	0	0	0	0	0	0	1	0	1.95525
2022	徐州市	1	徐州市	江苏省	2022徐州市	2022江苏省	1.24179	135	1008	0	8457.84		6811.03	1498	26453	7000000	97913.8	122439	26747	0	957.93	1.78676	2670.55	0	988488	1031.9	0	1800000	11000000	0.99522	0	1	0	1	0.99522	135	1008	0	0	0	0	0	0	0	0	0	0	1	1.52514
2012	510600	510000	德阳市	四川省	2012德阳市	2012四川省	1	0	80	0	1280.2	0.053626	1280.2	12197	9876	153412	54614.2	19346	14663	25.7	0.013971	44.5758	264	46688.1	54697	391.5	11	2100000	3800000	0.205837	0	0	0	0	0.205837	0	80	1	0	0	0	0	0	0	0	0	0	0	-0.339101
2013	510600	510000	德阳市	四川省	2013德阳市	2013四川省	1.028	0	222	0	1395.94	0.052892	1357.92	12627	9793	217027	56157.2	20294	17022	35.7	0.014286	38.8942	275	50664.9	56002	392	11	2300000	4200000	2902.17	0	0	0	0	2902.17	0	222	0	1	0	0	0	0	0	0	0	0	0	-0.291763
2019	德阳市	1	德阳市	四川省	2019德阳市	2019四川省	1.14965	3	2326	0	2335.91		2031.84	2891	9861	11000000	19392.8	12400	18101	28.9074	829.066	2.68103	603.76	84108	318776	384.5	12	309817	1100000	0.761473	0	0	0	0	0.761473	3	2326	0	0	0	0	0	0	0	1	0	0	0	-0.324473
2012	140900	140000	忻州市	山西省	2012忻州市	2012山西省	1	0	23	0	620.944	0.051263	620.944	2307	12361	191979	27826.1	1963	11407	25.4	0	51.5034	171	34442.6	20691	0	3	802707	701604	639.905	0	0	0	0	639.905	0	23	1	0	0	0	0	0	0	0	0	0	0	-0.499793
2013	140900	140000	忻州市	山西省	2013忻州市	2013山西省	1.031	0	33	0	654.732	0.051695	635.046	2580	13249	252089	36084.7	494	12187	26.3	0	45.428	191	38303.8	18925	0	1	779541	799557	0.198529	0	0	0	0	0.198529	0	33	0	1	0	0	0	0	0	0	0	0	0	-0.482843
2014	140900	140000	忻州市	山西省	2014忻州市	2014山西省	1.04853	0	36	0	680.339	0.053312	648.853	2557	14307	321400	29809.1	4320	12187	25.3964	0	34.8333	219	40398.8	18930	0	2	729194	894087	2173	0	0	0	0	2173	0	36	0	0	1	0	0	0	0	0	0	0	0	-0.426757
2019	忻州市	1	忻州市	山西省	2019忻州市	2019山西省	1.12719	0	42	0	991.676		879.775	0	0	28000000	42982.8	3006.5	10244	23.9418	0	2.57224	304.14	65612	240451	0	0	29339	146866	103696	0	0	0	0	103696	0	42	0	0	0	0	0	0	0	1	0	0	0	-0.365131
2020	忻州市	1	忻州市	山西省	2020忻州市	2020山西省	1.15988	2	35	0	1034.56		891.956	0	0	15000000	44345.6	5943.5	10244	25.0353	0	2.57431	311.19	69414	233939	0	0	73002	115694	103642	0	0	0	0	103642	2	35	0	0	0	0	0	0	0	0	1	0	0	-0.353925
2021	忻州市	1	忻州市	山西省	2021忻州市	2021山西省	1.17148	2	26	0	1344.43		1147.63	0	0	36000000	49613.5	4459.94	12073	24.9909	0	2.57659	319.93	75122.7	220872	0	0	46592	132693	103641	0	0	0	0	103641	2	26	0	0	0	0	0	0	0	0	0	1	0	-0.337126
2022	忻州市	1	忻州市	山西省	2022忻州市	2022山西省	1.19608	3	22	0	1500.58		1254.58	0	0	36000000	53394.6	602	11685	25.7103	0	2.67021	349.19	82577.4	0	0	0	58496	177081	103618	0	0	0	0	103618	3	22	0	0	0	0	0	0	0	0	0	0	1	-0.328145
2012	431200	430000	怀化市	湖南省	2012怀化市	2012湖南省	1	0	70	0	1001.07	0.045186	1001.07	104902	5452	141391	36418.7	8179	25113	29.1	0	26.1084	241	35220.2	38855	0	6	934653	1300000	260424	0	0	0	0	104329	0	70	1	0	0	0	0	0	0	0	0	0	0	-0.267242
2013	431200	430000	怀化市	湖南省	2013怀化市	2013湖南省	1.025	0	85	0	1117.67	0.045394	1090.41	11759	5394	204985	38410.7	9415	22538	28.8	0	22.2477	249	36802.2	38145	0	16	1000000	1500000	25709.1	0	0	0	0	25709.1	0	85	0	1	0	0	0	0	0	0	0	0	0	-0.279527
2014	431200	430000	怀化市	湖南省	2014怀化市	2014湖南省	1.04447	17	139	0	1181.24	0.043689	1130.94	12459	5568	266362	38778.1	10906	26679	28.446	0	21.9775	258	43335.9	36614	0	19	1100000	2000000	102932	0	0	0	1	102932	17	139	0	0	1	0	0	0	0	0	0	0	0	-0.215544
2015	431200	430000	怀化市	湖南省	2015怀化市	2015湖南省	1.0591	11	259	0	1273.25	0.044054	1202.2	0	0	337557	40875	11394	27293	26.4173	0	31.9829	278	49006	37570	0	16	1000000	1900000	101784	0	0	0	1	101784	11	259	0	0	0	1	0	0	0	0	0	0	0	-0.206176
2016	431200	430000	怀化市	湖南省	2016怀化市	2016湖南省	1.07922	5	352	0	1400.34	0.044383	1297.54	0	0	408275	41526	4095	29703	26.3111	0	18.2008	258	54835	29202	0	0	855093	1800000	101024	0	0	0	1	101024	5	352	0	0	0	0	1	0	0	0	0	0	0	-0.195972
2017	431200	430000	怀化市	湖南省	2017怀化市	2017湖南省	1.09433	6	796	0	1401.28	0.041332	1280.49	0	0	480472	49655	5042	31687	6.747	0	42.0673	260.15	0	30465	0	10	1300000	2300000	97525.5	0	0	0	1	97525.5	6	796	0	0	0	0	0	1	0	0	0	0	0	-0.238794
2018	431200	430000	怀化市	湖南省	2018怀化市	2018湖南省	1.11622	5	934	0	1513.27	0.041544	1355.71	0	0	427812	41796.6	5640	33740	6.59	0	44.4252	444.45	0	31233	0	6	1600000	3100000	96402.5	0	0	0	1	96402.5	5	934	0	0	0	0	0	0	1	0	0	0	0	-0.049387
2019	怀化市	1	怀化市	湖南省	2019怀化市	2019湖南省	1.14859	15	33	0	1616.64		1407.51	10603	6403	36000000	50.9399	6508	27411	27.7761	0	1.86349	456.08	72946	632180	0	5	3637.37	11335.8	103998	0	0	0	0	103998	15	33	0	0	0	0	0	0	0	1	0	0	0	0.014027
2020	怀化市	1	怀化市	湖南省	2020怀化市	2020湖南省	1.175	11	38	0	1671.87		1422.86	6918	6403	11000000	53.7601	10634	28044	28.332	0	2.43625	281.12	76055	648696	0	0	3515.53	17394.3	103866	0	0	0	0	103866	11	38	0	0	0	0	0	0	0	0	1	0	0	-0.105677
2021	怀化市	1	怀化市	湖南省	2021怀化市	2021湖南省	1.18088	14	55	0	1817.8		1539.36	5241	6403	5200000	59.0093	2225	39849	25.9712	1374.28	2.48147	297.3	79735	713253	519	0	7147.14	23581.8	0.449645	0	0	0	0	0.449645	14	55	0	0	0	0	0	0	0	0	0	1	0	-0.585504
2012	441300	440000	惠州市	广东省	2012惠州市	2012广东省	1	44	1008	0	2367.55	0.041487	2367.55	16597	17344	187523	49064.9	172782	14485	89	0.007107	36.5706	1341	41507.6	24300	341.91	327	41000000	57000000	61644.8	0	1	0	1	61644.8	44	1008	1	0	0	0	0	0	0	0	0	0	0	1.683
2013	441300	440000	惠州市	广东省	2013惠州市	2013广东省	1.025	40	1262	0	2678.35	0.042871	2613.03	17301	19314	305206	49890.2	183417	16258	86.1	0.007867	37.4405	1432	47125.9	27012	343.37	284	46000000	64000000	51566.5	0	1	0	1	51566.5	40	1262	0	1	0	0	0	0	0	0	0	0	0	1.90616
2014	441300	440000	惠州市	广东省	2014惠州市	2014广东省	1.04858	68	1881	0	3000.37	0.044247	2861.38	7033	21765	430130	50649.5	196582	17098	91.8445	0.00866	39.7432	1335	53573.8	30183	348.52	314	43000000	65000000	26947.9	0	1	0	1	26947.9	68	1881	0	0	1	0	0	0	0	0	0	0	0	1.88308
2015	441300	440000	惠州市	广东省	2015惠州市	2015广东省	1.0643	72	3467	0	3140.03	0.043125	2950.31	6799	23435	571283	56136	110499	18937	299.28	0.009571	42.3937	1427	0	34174	357.07	234	38000000	64000000	0.667328	0	1	0	1	0.667328	72	3467	0	0	0	1	0	0	0	0	0	0	0	1.7281
2016	441300	440000	惠州市	广东省	2016惠州市	2016广东省	1.08878	79	5041	0	3412.17	0.042201	3133.93	6422	23455	712112	58120.3	114252	19383	306.76	0.010245	54.9854	1227	0	37322	364.31	154	36000000	60000000	0.35463	0	1	0	1	0.35463	79	5041	0	0	0	0	1	0	0	0	0	0	0	1.50366
2017	441300	440000	惠州市	广东省	2017惠州市	2017广东省	1.10511	192	8810	0	3830.58	0.042702	3466.23	6617	24693	846405	55187.7	114351	0	314.17	0.01062	54.4443	1295.24	7.089	39212	369.24	661	38000000	62000000	0.95124	0	1	0	1	0.95124	192	8750	0	0	0	0	0	1	0	0	0	0	0	1.39627
2019	惠州市	1	惠州市	广东省	2019惠州市	2019广东省	1.16783	157	442	0	4177.41		3577.08	4668	12506	13000000	40523.7	642549	16354	100.614	1470.06	1.95149	2396.41	83639	572940	389.74	390	8900000	18000000	0.450763	0	1	0	1	0.450763	157	442	0	0	0	0	0	0	0	1	0	0	0	2.36125
2020	惠州市	1	惠州市	广东省	2020惠州市	2020广东省	1.19819	315	358	0	4221.79		3523.47	911	7757	6500000	44744.8	556721	17438	103.018	1499.84	1.92906	2526.9	89840	596578	397.76	420	8000000	17000000	0.999924	0	1	0	1	0.999924	315	358	0	0	0	0	0	0	0	0	1	0	0	2.25708
2021	惠州市	1	惠州市	广东省	2021惠州市	2021广东省	1.20778	425	367	0	4977.36		4121.09	874	11108	5700000	48355.3	743862	18286	105.407	1503.8	1.66321	2859.74	99329	610409	405.91	410	9200000	21000000	0.801861	0	1	0	1	0.801862	425	367	0	0	0	0	0	0	0	0	0	1	0	2.98855
2022	惠州市	1	惠州市	广东省	2022惠州市	2022广东省	1.23435	346	244	0	5401.24		4375.78	0	0	5700000	52050	1000000	13473	100.81	0	1.71188	2995.14	0	0	415.77	364	10000000	20000000	73700.8	0	1	0	1	73700.8	346	244	0	0	0	0	0	0	0	0	0	0	1	4.25365
2012	510100	510000	成都市	四川省	2012成都市	2012四川省	1	67	13	1	8138.94	0.340929	8138.94	106874	39542	1100000	54614.2	859000	85000	212.3	0.058432	23.1681	2797	48302.3	685639	1173.4	226	2100000	3800000	89215.5	0	0	0	1	89215.5	67	13	1	0	0	0	0	0	0	0	0	0	0	4.1848
2013	510100	510000	成都市	四川省	2013成都市	2013四川省	1.028	170	52	1	9108.89	0.345137	8860.79	124059	43328	1600000	56157.2	1100000	100970	529.3	0.059066	26.0379	2707	58543.4	701701	1188	201	2300000	4200000	84637.5	0	0	0	1	84637.5	170	52	0	1	0	0	0	0	0	0	0	0	0	4.8025
2019	成都市	1	成都市	四川省	2019成都市	2019四川省	1.14965	1440	2674	1	17012.7		14798.1	9139	30540	10000000	233877	1300000	123762	649.334	1081.92	2.62335	4941.08	97519	1600000	1502.3	578	25000000	33000000	0.145064	1	0	0	1	0.145064	1440	2674	0	0	0	0	0	0	0	1	0	0	0	6.96753
2012	321000	320000	扬州市	江苏省	2012扬州市	2012江苏省	1	4	310	0	2933.2	0.05426	2933.2	8934	12244	329947	32819.7	213808	15853	42.9	0.01829	55.1421	1457	47796.9	83844	458.42	5096	22000000	33000000	88551.4	0	1	0	1	88551.4	4	310	1	0	0	0	0	0	0	0	0	0	0	1.50748
2013	321000	320000	扬州市	江苏省	2013扬州市	2013江苏省	1.023	5	382	0	3252.01	0.054424	3178.9	4967	10528	495396	29981.4	195880	17054	101.1	0.017771	53.6758	1512	52658.5	81717	459.84	191	22000000	33000000	86024	0	1	0	1	86024	5	382	0	1	0	0	0	0	0	0	0	0	0	1.5336
2014	321000	320000	扬州市	江苏省	2014扬州市	2014江苏省	1.04551	6	609	0	3697.91	0.056814	3536.96	5027	11596	680161	36249.4	138776	17475	113.28	0.017548	53.0511	1539	57141.2	80955	461.34	101	22000000	34000000	78031	0	1	0	1	78031	6	609	0	0	1	0	0	0	0	0	0	0	0	1.44439
2015	321000	320000	扬州市	江苏省	2015扬州市	2015江苏省	1.06328	12	1571	0	4016.84	0.057288	3777.78	4245	18331	902644	38840	84841	17864	108.425	0.017685	52.1118	1567	63891	81550	461.12	81	21000000	34000000	41429.4	1	1	0	1	41429.4	12	1571	0	0	0	1	0	0	0	0	0	0	0	1.3548
2016	321000	320000	扬州市	江苏省	2016扬州市	2016江苏省	1.08774	22	2195	0	4449.38	0.057494	4090.5	3995	20039	1100000	39083.3	120392	18421	102.13	0.017426	50.9867	1616	67611	80450	461.67	70	19000000	32000000	16407.9	1	1	0	1	16407.9	22	2195	0	0	0	0	1	0	0	0	0	0	0	1.44669
2017	321000	320000	扬州市	江苏省	2017扬州市	2017江苏省	1.10623	114	3494	0	5064.92	0.058984	4578.56	3611	22752	1400000	43110.1	108700	19764	265	0.01644	51.5991	1637.83	70497	75619	459.98	0	23000000	36000000	0.905518	1	1	0	1	0.905518	114	3494	0	0	0	0	0	1	0	0	0	0	0	1.50934
2019	扬州市	1	扬州市	江苏省	2019扬州市	2019江苏省	1.16675	138	653	0	5850.08		5013.99	2931	4898	10000000	47131	138800	17788	85.8104	349.783	1.68973	1723.2	81837	159900	457.14	0	294000	836500	38981.6	1	1	0	1	38981.6	138	653	0	0	0	0	0	0	0	1	0	0	0	0.971966
2020	扬州市	1	扬州市	江苏省	2020扬州市	2020江苏省	1.19592	87	577	0	6048.33		5057.47	2072.82	5228.19	9200000	51112.7	147000	18906	86.8544	351.123	1.69614	1762.9	87874	159659	454.71	0	1900000	5800000	42079.2	1	1	0	1	42079.2	87	577	0	0	0	0	0	0	0	0	1	0	0	1.10629
2021	扬州市	1	扬州市	江苏省	2021扬州市	2021江苏省	1.21505	62	500	0	6696.43		5511.22	667	5717	53000000	53275.2	173007	19624	87.4973	353.479	1.76303	1860.94	96754	159617	451.56	0	2600000	7100000	44509.6	1	1	0	1	44509.6	62	500	0	0	0	0	0	0	0	0	0	1	0	1.26687
2022	扬州市	1	扬州市	江苏省	2022扬州市	2022江苏省	1.24179	57	424	0	7104.98		5721.58	563	5039	53000000	54542.6	153456	13136	0	354.152	1.78512	1914.6	0	158823	448.46	0	2300000	8700000	48691.6	1	1	0	1	48691.6	57	424	0	0	0	0	0	0	0	0	0	0	1	1.16542
2012	130800	130000	承德市	河北省	2012承德市	2012河北省	1	4	29	0	1181.92	0.044475	1181.92	5421	8150	167259	34279.7	13043	16057	26.4	0.011767	30.3441	514	34605.8	41258	350.634	16	2100000	3000000	103088	0	1	0	1	103088	4	29	1	0	0	0	0	0	0	0	0	0	0	-0.111399
2013	130800	130000	承德市	河北省	2013承德市	2013河北省	1.03	2	46	0	1272.09	0.044724	1235.04	5935	9154	269221	35330.8	4137	15724	30.3	0.011866	35.2524	524	42323.1	41711	351.51	5	2400000	3100000	102509	0	1	0	1	102509	2	46	0	1	0	0	0	0	0	0	0	0	0	-0.127553
2014	130800	130000	承德市	河北省	2014承德市	2014河北省	1.04751	2	53	0	1342.55	0.045632	1281.66	2831	7865	379705	35736.2	14940	16572	29.9201	0.011501	32.9441	524	44512.7	40567	352.72	3	2400000	3600000	102025	0	1	0	1	102025	2	53	0	0	1	0	0	0	0	0	0	0	0	-0.084478
2015	130800	130000	承德市	河北省	2015承德市	2015河北省	1.05694	2	112	0	1358.73	0.045586	1285.53	5421	8150	492420	36794	15959	17215	29.9368	0.011655	32.9823	527	49071	41144	353.01	6	1900000	3300000	99654	0	1	0	1	99654	2	112	0	0	0	1	0	0	0	0	0	0	0	-0.077282
2016	130800	130000	承德市	河北省	2016承德市	2016河北省	1.07279	2	167	0	1438.57	0.044857	1340.96	5935	9154	600958	36969.9	20006	18791	29.6246	0.012193	37.5441	532	53449	43063	353.18	6	1600000	3100000	97415.8	0	1	0	1	97415.8	2	167	0	0	0	0	1	0	0	0	0	0	0	-0.054761
2017	130800	130000	承德市	河北省	2017承德市	2017河北省	1.09103	4	342	0	1465.45	0.043081	1343.18	2831	7865	697414	38188.2	3770	23750	13.4503	0.01259	33.1693	576.8	53449	44883	356.5	0	1800000	3100000	90828.8	0	1	0	1	90828.8	4	342	0	0	0	0	0	1	0	0	0	0	0	-0.001112
2019	承德市	1	承德市	河北省	2019承德市	2019河北省	1.15073	4	49	0	1471		1278.32	768	4623	12000000	10960.9	5455.57	17614	27.0923	1271.75	1.82244	642.36	69365	455629	358.27	0	0	0	0.583553	0	1	0	1	0.583553	4	49	0	0	0	0	0	0	0	1	0	0	0	-0.517117
2020	承德市	1	承德市	河北省	2020承德市	2020河北省	1.1749	1	70	0	1550.3		1319.52	320	4391	11000000	11191.2	21519.1	18273	27.3595	1345.33	1.91163	666.31	73929	451283	335.444	0	43833.9	119533	0.258924	0	1	0	1	0.258924	1	70	0	0	0	0	0	0	0	0	1	0	0	-0.485055
2021	承德市	1	承德市	河北省	2021承德市	2021河北省	1.18664	1	60	0	1697.03		1430.11	616	4700	20000000	11543.7	9513	6700	26.0189	1178.68	1.91272	673.21	82769	393244	333.63	0	40084.1	163540	0.908045	0	1	0	1	0.908045	1	60	0	0	0	0	0	0	0	0	0	1	0	-0.545991
2012	361000	360000	抚州市	江西省	2012抚州市	2012江西省	1	0	16	0	825.04	0.063715	825.04	4601	11942	238572	21492.1	19625	8604	29.8	0.006203	36.9091	424	32637.9	24495	394.888	46	830104	2500000	0.185584	0	0	0	0	0.185584	0	16	1	0	0	0	0	0	0	0	0	0	0	-0.237972
2013	361000	360000	抚州市	江西省	2013抚州市	2013江西省	1.025	0	29	0	940.641	0.065276	917.699	4418	13485	291502	18223.9	22089	9676	36.6	0.006289	52.6792	436	40311.7	24921	396.236	45	857998	2800000	349.341	0	0	0	0	349.341	0	29	0	1	0	0	0	0	0	0	0	0	0	-0.215797
2019	抚州市	1	抚州市	江西省	2019抚州市	2019江西省	1.16334	0	0	0	1510.92		1298.78	3744	19674	21000000	101104	41192	13844	34.4209	1003.82	2.395	811.8	67544	407583	406.032	31	125291	1400000	318.197	0	0	0	0	318.197	0	0	0	0	0	0	0	0	0	1	0	0	0	-0.367015
2020	抚州市	1	抚州市	江西省	2020抚州市	2020江西省	1.19359	40	0	0	1572.51		1317.46	2744	20595	8100000	115481	44087	14306	36.5519	1159.16	2.50797	877.98	71861	419019	361.487	0	111556	1600000	0.16035	0	0	0	0	0.16035	40	0	0	0	0	0	0	0	0	0	1	0	0	-0.391457
2021	抚州市	1	抚州市	江西省	2021抚州市	2021江西省	1.20433	33	0	0	1794.55		1490.08	1221	15682	12000000	125809	46970	15878	36.6927	1139.84	2.55792	928.63	76368.5	407991	357.937	35	164391	2000000	0.464417	0	0	0	0	0.464417	33	0	0	0	0	0	0	0	0	0	0	1	0	-0.330388
2012	210400	210000	抚顺市	辽宁省	2012抚顺市	2012辽宁省	1	0	127	0	1236.37	0.04976	1236.37	3473	10269	203178	24603.8	12635	9895	30.9	0.020221	28.4959	831	38754.4	44344	219.3	14	4600000	5800000	0.200322	0	1	0	0	0.200322	0	127	1	0	0	0	0	0	0	0	0	0	0	0.137376
2013	210400	210000	抚顺市	辽宁省	2013抚顺市	2013辽宁省	1.024	0	177	0	1340.45	0.049257	1309.03	3067	9719	291990	24507.7	52108	10433	32.8	0.020296	21.6039	854	42524	44246	218	24	5000000	6500000	28352.3	0	1	0	0	28352.3	0	177	0	1	0	0	0	0	0	0	0	0	0	0.267181
2014	210400	210000	抚顺市	辽宁省	2014抚顺市	2014辽宁省	1.04141	0	245	0	1276.58	0.044594	1225.82	3108	10452	352300	24582.7	35731	10856	30.7421	0.020409	20.3947	864	45622.3	44369	217.4	11	5500000	5900000	16769.3	0	1	0	0	16769.3	0	245	0	0	1	0	0	0	0	0	0	0	0	0.237741
2019	抚顺市	1	抚顺市	辽宁省	2019抚顺市	2019辽宁省	1.14186	0	105	0	847.083		741.842	1965	5761	14000000	29436.6	3040	11886	21.0786	201.988	1.60178	915.25	66686	41751	206.7	13	6410	48668	79427.8	0	1	0	0	79427.8	0	105	0	0	0	0	0	0	0	1	0	0	0	0.063901
2020	抚顺市	1	抚顺市	辽宁省	2020抚顺市	2020辽宁省	1.16927	0	108	0	827.8		707.964	1032	5162	38000000	32284.4	3610	10218	20.1419	215.973	1.60436	920.14	74909	43713	202.4	2	8189	44796	77714.2	0	1	0	0	77714.2	0	108	0	0	0	0	0	0	0	0	1	0	0	0.045688
2021	抚顺市	1	抚顺市	辽宁省	2021抚顺市	2021辽宁省	1.18213	0	134	0	870.067		736.016	1052.2	5436.21	7700000	34220.9	2108	10334	19.8868	212.849	1.86504	998.78	75893	42740	200.8	0	10621	65319	77110.6	0	1	0	0	77110.6	0	134	0	0	0	0	0	0	0	0	0	1	0	0.103505
2012	445200	440000	揭阳市	广东省	2012揭阳市	2012广东省	1	6	1046	0	1396.79	0.024476	1396.79	6076	2561	105455	49064.9	19000	9976	23	0.001552	48.7567	303	30636	10461	673.94	40	41000000	57000000	63387.1	0	1	0	1	63387.1	6	1046	1	0	0	0	0	0	0	0	0	0	0	0.476769
2013	445200	440000	揭阳市	广东省	2013揭阳市	2013广东省	1.025	14	1288	0	1605.35	0.025696	1566.2	6282	2939	175716	49890.2	22071	10742	39.1	0.00173	40.6538	380	41930.8	11813	682.68	38	46000000	64000000	53678.7	0	1	0	1	53678.7	14	1288	0	1	0	0	0	0	0	0	0	0	0	0.676327
2014	445200	440000	揭阳市	广东省	2014揭阳市	2014广东省	1.04858	28	1921	0	1780.44	0.026256	1697.97	2289	3702	264274	50649.5	23888	11869	40.9982	0.001764	41.0354	384	43621.3	12242	694.16	29	43000000	65000000	28842.9	0	1	0	1	28842.9	28	1921	0	0	1	0	0	0	0	0	0	0	0	0.709875
2015	445200	440000	揭阳市	广东省	2015揭阳市	2015广东省	1.0643	76	3463	0	1890.01	0.025957	1775.82	2041	3898	372909	56136	3929	14357	215.07	0.001711	72.3777	600	0	12007	701.68	14	38000000	64000000	0.095709	0	1	0	1	0.095709	76	3463	0	0	0	1	0	0	0	0	0	0	0	0.772759
2016	445200	440000	揭阳市	广东省	2016揭阳市	2016广东省	1.08878	136	4984	0	2006.9	0.024821	1843.25	2074	3795	480207	58120.3	3072	15685	205.47	0.001714	81.8847	537	0	11944	697.05	10	36000000	60000000	0.702168	0	1	0	1	0.702168	136	4984	0	0	0	0	1	0	0	0	0	0	0	0.657766
2017	445200	440000	揭阳市	广东省	2017揭阳市	2017广东省	1.10511	132	8870	0	1987.89	0.02216	1798.81	2221	4092	585991	55187.7	1680	0	196.29	0.001677	83.5095	579.86	0	11793	703.23	63	38000000	62000000	0.11186	0	1	0	1	0.11186	132	8750	0	0	0	0	0	1	0	0	0	0	0	0.562642
2019	揭阳市	1	揭阳市	广东省	2019揭阳市	2019广东省	1.16783	78	18	0	2101.77		1799.73	2398	4775	32000000	6046.78	12058	15272	23.1862	1059.72	2.24643	770.64	65614	749299	707.07	7	161452	3100000	0.392977	0	1	0	1	0.392977	78	18	0	0	0	0	0	0	0	1	0	0	0	-0.28005
2020	揭阳市	1	揭阳市	广东省	2020揭阳市	2020广东省	1.19819	40	10	0	2102.14		1754.43	1381	2384	7800000	6676.63	16096	16443	26.0765	1080.96	2.29393	792.36	69943	768770	711.19	9	132268	1800000	33885	0	1	0	1	33885	40	10	0	0	0	0	0	0	0	0	1	0	0	-0.270782
2021	揭阳市	1	揭阳市	广东省	2021揭阳市	2021广东省	1.20778	127	20	0	2265.43		1875.7	658	2830	9800000	7215.38	27368	17074	26.6462	1106.41	2.70082	1095.9	75450	788386	712.56	17	249860	1600000	0.125923	0	1	0	1	0.125923	127	20	0	0	0	0	0	0	0	0	0	1	0	-0.015941
2022	揭阳市	1	揭阳市	广东省	2022揭阳市	2022广东省	1.23435	55	6	0	2260.98		1831.72	0	0	9800000	7766.68	43405	18873	24.42	0	2.89751	1208.84	0	0	712.71	12	371981	1300000	103509	0	1	0	1	103509	55	6	0	0	0	0	0	0	0	0	0	0	1	0.554867
2012	510400	510000	攀枝花市	四川省	2012攀枝花市	2012四川省	1	0	80	0	740.03	0.030999	740.03	6134	14284	93091.2	54614.2	10382	7954	18.6	0.019344	49.3013	698	47457.8	21646	111.9	5	2100000	3800000	0.191289	0	0	0	0	0.191289	0	80	1	0	0	0	0	0	0	0	0	0	0	-0.093849
2013	510400	510000	攀枝花市	四川省	2013攀枝花市	2013四川省	1.028	0	222	0	800.88	0.030345	779.066	6488	15620	137256	56157.2	11130	8734	24.8	0.019503	46.7625	712	52702	21843	112	2	2300000	4200000	663.279	0	0	0	0	663.279	0	222	0	1	0	0	0	0	0	0	0	0	0	-0.063654
2019	攀枝花市	1	攀枝花市	四川省	2019攀枝花市	2019四川省	1.14965	13	2337	0	1010.13		878.641	2360	11966	11000000	41887.2	7370	9460	28.4337	1170.21	1.18707	851.09	88005	126851	108.4	0	183687	133543	0.140485	1	0	0	0	0.140485	13	2337	0	0	0	0	0	0	0	1	0	0	0	-0.429478
2012	410700	410000	新乡市	河南省	2012新乡市	2012河南省	1	1	171	0	1619.77	0.054723	1619.77	7296	11067	280303	31398.2	63600	25385	46	0.082248	27.5579	458	30285.1	140934	171.353	20	2200000	3000000	101965	0	0	0	1	101965	1	171	1	0	0	0	0	0	0	0	0	0	0	0.054676
2013	410700	410000	新乡市	河南省	2013新乡市	2013河南省	1.029	0	148	0	1766.1	0.054863	1716.32	7921	12264	409988	31413.3	74009	26904	72	0.081944	27.464	461	33539.7	141792	173.035	16	2400000	3600000	10044.1	0	0	0	0	10044.1	0	148	0	1	0	0	0	0	0	0	0	0	0	0.106402
2014	410700	410000	新乡市	河南省	2014新乡市	2014河南省	1.04855	2	202	0	1917.81	0.054891	1829.01	6382	16304	553670	31430.3	86988	28394	72.389	0.023697	27.37	461	37866.6	143053	603.67	15	2600000	3900000	101211	0	0	0	1	101211	2	202	0	0	1	0	0	0	0	0	0	0	0	0.156952
2015	410700	410000	新乡市	河南省	2015新乡市	2015河南省	1.06218	2	353	0	1975.03	0.053376	1859.41	5458.44	12335.8	694252	33578	95072	29755	68.5918	0.023611	27.273	465	40873	143288	606.873	7	3100000	4300000	99675.4	1	0	0	1	99675.4	2	353	0	0	0	1	0	0	0	0	0	0	0	0.195831
2016	410700	410000	新乡市	河南省	2016新乡市	2016河南省	1.08236	3	627	0	2166.97	0.053543	2002.07	5458.44	12335.8	824065	32533	102289	32942	66.3426	0.024707	26.8372	477	44237	150912	610.817	7	2800000	4300000	97053.7	1	0	0	1	97053.7	3	627	0	0	0	0	1	0	0	0	0	0	0	0.257598
2017	410700	410000	新乡市	河南省	2017新乡市	2017河南省	1.09752	4	698	0	2357.76	0.052921	2148.27	5390.18	14168.2	942420	34589	108748	34287	376.938	0.025243	28.8301	491.69	48279	155090	614.39	0	3100000	4700000	96312.3	1	0	0	1	96312.3	4	698	0	0	0	0	0	1	0	0	0	0	0	0.299483
2018	410700	410000	新乡市	河南省	2018新乡市	2018河南省	1.12276	3	1145	0	2526.55	0.052575	2250.31	5522	18016	1100000	34123.6	114141	35514	357.76	0.026486	28.5131	497.09	56840	163506	617.34	0	2900000	5400000	92222.3	1	0	0	1	92222.3	3	1145	0	0	0	0	0	0	1	0	0	0	0	0.345142
2019	新乡市	1	新乡市	河南省	2019新乡市	2019河南省	1.15644	0	2693	0	2918.18		2523.41	5599	20590	15000000	15729.7	121560	29147	47.6476	1271.36	2.16138	562.88	61149	787999	619.81	0	0	0	0.436	1	0	0	1	0.436	0	2693	0	0	0	0	0	0	0	1	0	0	0	-0.224939
2020	新乡市	1	新乡市	河南省	2020新乡市	2020河南省	1.18882	2	2007	0	3014.51		2535.71	3326.54	13665.7	71000000	15762.4	131875	32203	46.2685	1177.13	2.15827	566.7	63509	785353	667.174	0	0	0	0.480015	1	0	0	1	0.480015	2	2007	0	0	0	0	0	0	0	0	1	0	0	-0.126253
2021	新乡市	1	新乡市	河南省	2021新乡市	2021河南省	1.19952	1	2856	0	3232.53		2694.85	2453.12	15234.6	16000000	17947.9	139813	31362	44.9998	1146.64	2.15939	569.47	66862.5	766524	668.496	0	0	0	0.148797	1	0	0	1	0.148797	1	2856	0	0	0	0	0	0	0	0	0	1	0	-0.104179
2012	360500	360000	新余市	江西省	2012新余市	2012江西省	1	0	16	0	830.323	0.064123	830.323	2075	11634	248020	21492.1	54503	4380	11.4	0.025937	62.0628	419	42230.5	29853	115.096	60	830104	2500000	17429.5	0	0	0	0	17429.5	0	16	1	0	0	0	0	0	0	0	0	0	0	-0.233699
2013	360500	360000	新余市	江西省	2013新余市	2013江西省	1.025	0	29	0	845.069	0.058644	824.458	2117	13337	290946	18223.9	31414	4407	14.3	0.025221	61.1782	441	42640.9	29146	115.562	42	857998	2800000	0.195351	0	0	0	0	0.195351	0	29	0	1	0	0	0	0	0	0	0	0	0	-0.254234
2019	新余市	1	新余市	江西省	2019新余市	2019江西省	1.16334	44	55	0	971.576		835.161	57903	499	18000000	13674.8	50944	5245	12.6801	382.17	2.37488	509.89	78069	45609	119.342	67	736811	754697	63854.3	1	0	0	0	63854.3	44	55	0	0	0	0	0	0	0	1	0	0	0	-0.250609
2020	新余市	1	新余市	江西省	2020新余市	2020江西省	1.19359	25	207	0	1001.33		838.922	787	12095	4900000	15619.5	54348	5461	12.7349	376.499	2.38104	516.51	85324	45274	120.25	0	882911	789906	62983.7	1	0	0	0	62983.7	25	207	0	0	0	0	0	0	0	0	1	0	0	-0.231978
2021	新余市	1	新余市	江西省	2021新余市	2021江西省	1.20433	62	252	0	1154.6		958.706	350	15430	10000000	17016.3	57794	6761	12.1419	367.335	2.36469	524.69	90800.7	44159	120.215	76	1200000	918462	63381.8	1	0	0	0	63381.8	62	252	0	0	0	0	0	0	0	0	0	1	0	-0.198053
2012	320200	320000	无锡市	江苏省	2012无锡市	2012江苏省	1	51	263	0	7568.15	0.14	7568.15	24854	15519	756850	32819.7	400953	26603	88.1	0.023265	48.0554	3306	56884.1	109363	470.07	203	22000000	33000000	86502.9	0	1	0	1	86502.9	51	263	1	0	0	0	0	0	0	0	0	0	0	3.4741
2013	320200	320000	无锡市	江苏省	2013无锡市	2013江苏省	1.023	40	347	0	8070.18	0.135058	7888.74	9370	13950	1100000	29981.4	333886	29216	128.1	0.023588	49.5818	3358	60581.6	111391	472.23	236	22000000	33000000	84446.9	0	1	0	1	84447	40	347	0	1	0	0	0	0	0	0	0	0	0	3.40245
2014	320200	320000	无锡市	江苏省	2014无锡市	2014江苏省	1.04551	84	531	0	8205.31	0.126064	7848.17	9987	15323	1400000	36249.4	290438	31008	123.49	0.023943	48.5426	3422	68026	114240	477.14	237	22000000	34000000	77517.7	0	1	0	1	77517.7	84	531	0	0	1	0	0	0	0	0	0	0	0	3.38769
2015	320200	320000	无锡市	江苏省	2015无锡市	2015江苏省	1.06328	117	1466	0	8518.26	0.121487	8011.31	7244	104334	1800000	38840	320219	33647	118.79	0.023984	49.2751	3687	76019	115341	480.9	212	21000000	34000000	40206.6	0	1	0	1	40206.6	117	1466	0	0	0	1	0	0	0	0	0	0	0	3.68456
2016	320200	320000	无锡市	江苏省	2016无锡市	2016江苏省	1.08774	179	2038	0	9210.02	0.119011	8467.15	6852	111730	2100000	39083.3	341273	36150	113.34	0.023392	48.8688	3715	84931	113732	486.2	354	19000000	32000000	16864.7	1	1	0	1	16864.7	179	2038	0	0	0	0	1	0	0	0	0	0	0	3.75105
2017	320200	320000	无锡市	江苏省	2017无锡市	2017江苏省	1.10623	373	3235	0	10511.8	0.122416	9502.39	6949	124854	2300000	43110.1	366500	38327	388.3	0.022855	37.0921	3846.2	86780	112689	493.05	0	23000000	36000000	0.35202	1	1	0	1	0.35202	373	3235	0	0	0	0	0	1	0	0	0	0	0	4.00069
2019	无锡市	1	无锡市	江苏省	2019无锡市	2019江苏省	1.16675	656	1507	0	11852.3		10158.4	5148	17386	15000000	76144	362000	42210	122.348	540.342	1.84774	3929.98	105759	271700	502.83	0	3700000	5500000	0.983899	1	1	0	1	0.983899	656	1507	0	0	0	0	0	0	0	1	0	0	0	3.37515
2020	无锡市	1	无锡市	江苏省	2020无锡市	2020江苏省	1.19592	714	1251	0	12370.5		10343.9	3763.48	18472.3	5600000	82576.8	362100	42878	125.402	551.926	1.86258	3986.13	115748	280914	508.97	0	25000000	35000000	0.630784	1	1	0	1	0.630784	714	1251	0	0	0	0	0	0	0	0	1	0	0	3.88081
2021	无锡市	1	无锡市	江苏省	2021无锡市	2021江苏省	1.21505	778	1255	0	14003.2		11524.8	6393	19925	6500000	86070.5	380714	40632	123.482	563.961	1.88134	4048.71	122795	290581	515.25	0	26000000	42000000	0.682784	1	1	0	1	0.682784	778	1255	0	0	0	0	0	0	0	0	0	1	0	4.04989
2022	无锡市	1	无锡市	江苏省	2022无锡市	2022江苏省	1.24179	710	1143	0	14850.8		11959.2	5292	17444	6500000	88118.1	382613	29661	0	572.721	1.88389	4091.44	0	297248	519.01	0	25000000	49000000	0.415518	1	1	0	1	0.415518	710	1143	0	0	0	0	0	0	0	0	0	0	1	4.00504
2012	530100	530000	昆明市	云南省	2012昆明市	2012云南省	1	6	3	1	3011.14	0.292075	3011.14	15918	26193	476848	40168.4	158800	44500	119.8	0.055258	19.1538	1737	45093.5	361000	653.3	63	1100000	1000000	101495	0	0	0	1	101495	6	3	1	0	0	0	0	0	0	0	0	0	0	1.42307
2013	530100	530000	昆明市	云南省	2013昆明市	2013云南省	1.031	19	3	1	3415.31	0.288643	3312.62	17387	28173	714690	42468.3	179800	43443	137.3	0.058686	28.4334	1913	51060.8	386097	657.9	56	963218	1600000	101022	0	0	0	1	101022	19	3	0	1	0	0	0	0	0	0	0	0	0	1.59273
2014	530100	530000	昆明市	云南省	2014昆明市	2014云南省	1.05574	47	3	1	3712.99	0.289747	3516.94	13237	27703	947223	43675.9	223714	46538	121.61	0.061867	14.9609	3764	58153.4	409933	662.6	73	1100000	1900000	100030	0	0	0	1	100030	47	3	0	0	1	0	0	0	0	0	0	0	0	3.18356
2015	530100	530000	昆明市	云南省	2015昆明市	2015云南省	1.0758	68	0	1	3968.01	0.291355	3688.42	15918	26193	1200000	49361	226146	51146	132.826	0.065364	25.3368	2222	62033	436436	667.7	75	787565	1700000	100061	0	0	0	1	100061	68	0	0	0	0	1	0	0	0	0	0	0	0	2.01158
2016	530100	530000	昆明市	云南省	2016昆明市	2016云南省	1.09194	74	0	1	4300.08	0.290773	3938.02	17387	28173	1500000	51174.9	73996	53117	133.597	0.069183	19.8244	1878	68375	465464	672.8	70	841205	1100000	102612	0	0	0	1	102612	74	0	0	0	0	0	1	0	0	0	0	0	0	1.43409
2017	530100	530000	昆明市	云南省	2017昆明市	2017云南省	1.10177	159	0	1	4857.64	0.296625	4408.95	13237	27703	1700000	51489	73996	0	137.018	0.074235	40.8391	1850.49	7.635	503538	678.3	78	1200000	1100000	103221	0	0	0	1	103221	159	0	0	0	0	0	0	1	0	0	0	0	0	0.804096
2018	530100	530000	昆明市	云南省	2018昆明市	2018云南省	1.1194	195	0	1	5206.9	0.291195	4651.53	12833	28866.3	1500000	48060.2	73996	0	135.171	0.079894	40.3308	1934.15	8.0253	547277	685	112	1700000	1300000	103328	0	0	0	1	103328	195	0	0	0	0	0	0	0	1	0	0	0	0	0.878995
2019	昆明市	1	昆明市	云南省	2019昆明市	2019云南省	1.14738	215	167	1	6475.88		5644.05	4540	33377	5800000	113166	64900	56598	117.279	529.332	1.69851	2354.05	94063	367886	695	116	958300	360400	46279	0	0	0	1	46279.1	215	167	0	0	0	0	0	0	0	1	0	0	0	1.50786
2020	昆明市	1	昆明市	云南省	2020昆明市	2020云南省	1.18869	212	156	1	6733.79		5664.9	4172	35743	12000000	125555	66200	58293	112.637	436.406	2.1742	2364.62	102304	369330	846.3	165	831500	774500	55698.1	0	0	0	1	55698.1	212	156	0	0	0	0	0	0	0	0	1	0	0	1.56589
2021	昆明市	1	昆明市	云南省	2021昆明市	2021云南省	1.19106	251	260	1	7222.5		6063.91	4059	42627	4000000	133984	72200	57914	110	432.842	2.19094	2549.09	111460	368002	850.2	201	1200000	1400000	54821.7	0	0	0	1	54821.7	251	260	0	0	0	0	0	0	0	0	0	1	0	1.72082
2012	530600	530000	昭通市	云南省	2012昭通市	2012云南省	1	0	9	0	555.6	0.053892	555.6	2911	3708	87086.9	40168.4	900	14540	23.4	0.001128	24.625	137	37251.4	5975	529.6	1	1100000	1000000	1823.42	0	0	0	0	1823.42	0	9	1	0	0	0	0	0	0	0	0	0	0	-0.480282
2014	530600	530000	昭通市	云南省	2014昭通市	2014云南省	1.05574	0	50	0	669.51	0.052246	634.159	2267	4340	171904	43675.9	477	18245	22.4	0.001406	26.7744	147	44210.2	7576	538.7	0	1100000	1900000	0.20724	0	0	0	0	0.20724	0	50	0	0	1	0	0	0	0	0	0	0	0	-0.425826
2012	140700	140000	晋中市	山西省	2012晋中市	2012山西省	1	2	21	0	986.56	0.081447	986.56	3912	12703	278080	27826.1	12004	12036	34.6	0	40.3459	272	42683.1	68327	0	7	802707	701604	104055	0	0	0	1	104055	2	21	1	0	0	0	0	0	0	0	0	0	0	-0.375141
2013	140700	140000	晋中市	山西省	2013晋中市	2013山西省	1.031	2	31	0	1022.23	0.080711	991.492	4049	13397	341771	36084.7	18406	13033	36.7	0	29.8822	306	46371.8	119071	0	8	779541	799557	103763	0	0	0	1	103763	2	31	0	1	0	0	0	0	0	0	0	0	0	-0.323116
2014	140700	140000	晋中市	山西省	2014晋中市	2014山西省	1.04853	2	34	0	1042.31	0.081676	994.069	4049	13397	415369	29809.1	35303	13657	35.2346	0	39.3094	320	47246.9	139785	0	10	729194	894087	103518	0	0	0	1	103519	2	34	0	0	1	0	0	0	0	0	0	0	0	-0.267564
2019	晋中市	1	晋中市	山西省	2019晋中市	2019山西省	1.12719	4	65	0	1447.62		1284.27	0	0	29000000	60598.1	20830.9	13631	37.655	0	3.30689	454.53	69202	331463	0	0	35586	171430	102943	1	0	0	1	102943	4	65	0	0	0	0	0	0	0	1	0	0	0	-0.204028
2020	晋中市	1	晋中市	山西省	2020晋中市	2020山西省	1.15988	6	43	0	1468.77		1266.31	0	0	14000000	62519.5	24397.3	13537	36.1602	0	3.68785	491.49	74469	330600	0	0	30921	169231	102990	1	0	0	1	102990	6	43	0	0	0	0	0	0	0	0	1	0	0	-0.169212
2021	晋中市	1	晋中市	山西省	2021晋中市	2021山西省	1.17148	17	44	0	1843.45		1573.6	254	0	35000000	69946.2	28716.2	14422	38.515	0	3.63427	511.12	78952.8	323677	0	0	29788	308791	102725	1	0	0	1	102725	17	44	0	0	0	0	0	0	0	0	0	1	0	-0.143588
2022	晋中市	1	晋中市	山西省	2022晋中市	2022山西省	1.19608	8	37	0	2112.3		1766.02	0	0	35000000	75276.9	15101	14582	39.0961	0	3.36625	648.9	87352.1	0	0	0	60802	347303	102913	1	0	0	1	102913	8	37	0	0	0	0	0	0	0	0	0	0	1	-0.067244
2012	140500	140000	晋城市	山西省	2012晋城市	2012山西省	1	0	23	0	1012.81	0.083615	1012.81	2821	11110	270359	27826.1	25775	8323	28.9	0	27.5104	205	54470.5	5907	0	3	802707	701604	280.978	0	0	0	0	280.978	0	23	1	0	0	0	0	0	0	0	0	0	0	-0.413657
2013	140500	140000	晋城市	山西省	2013晋城市	2013山西省	1.031	0	33	0	1031.91	0.081476	1000.89	2143	12262	324122	36084.7	28400	9159	37.9	0	26.1821	210	54881.8	6168	0	0	779541	799557	128.808	0	0	0	0	128.808	0	33	0	1	0	0	0	0	0	0	0	0	0	-0.406616
2014	140500	140000	晋城市	山西省	2014晋城市	2014山西省	1.04853	0	36	0	1035.86	0.081171	987.923	2053	12812	386478	29809.1	28429	9509	37.7019	0	25.5507	217	55749.8	6376	0	1	729194	894087	0.194555	0	0	0	0	0.194555	0	36	0	0	1	0	0	0	0	0	0	0	0	-0.383849
2019	晋城市	1	晋城市	山西省	2019晋城市	2019山西省	1.12719	1	167	0	1355.16		1202.24	0	0	29000000	35827.1	30888.9	9842	37.0375	0	2.56818	289.61	68461	144717	0	0	625397	103645	102120	0	0	0	0	102120	1	167	0	0	0	0	0	0	0	1	0	0	0	-0.307115
2020	晋城市	1	晋城市	山西省	2020晋城市	2020山西省	1.15988	0	113	0	1425.72		1229.19	0	0	14000000	36963	31710.3	10839	35.6404	0	2.10164	403.86	73443	139882	0	0	544997	98195	102527	0	0	0	0	102527	0	113	0	0	0	0	0	0	0	0	1	0	0	-0.204697
2021	晋城市	1	晋城市	山西省	2021晋城市	2021山西省	1.17148	0	174	0	1912.42		1632.48	0	0	6300000	41353.9	38464.2	11244	35.4377	0	2.16933	426.14	79732.1	137174	0	0	398789	122415	101792	0	0	0	0	101792	0	174	0	0	0	0	0	0	0	0	0	1	0	-0.172275
2022	晋城市	1	晋城市	山西省	2022晋城市	2022山西省	1.19608	3	105	0	2305.44		1927.49	0	0	6300000	44505.5	14808	11246	35.5003	0	2.17786	435.23	89449.4	0	0	0	238569	181517	102639	0	0	0	0	102639	3	105	0	0	0	0	0	0	0	0	0	0	1	-0.214825
2012	530800	530000	普洱市	云南省	2012普洱市	2012云南省	1	0	9	0	366.85	0.035584	366.85	3294	3404	62330.2	40168.4	4980	7760	16.8	0.003319	41.75	83	31369.9	8547	257.5	3	1100000	1000000	2878.32	0	0	0	0	2878.32	0	9	1	0	0	0	0	0	0	0	0	0	0	-0.606365
2013	530800	530000	普洱市	云南省	2013普洱市	2013云南省	1.031	0	22	0	425.39	0.035952	412.599	3453	3520	97782.9	42468.3	4043	8132	17.3	0.003664	39.625	112	35334.7	9468	258.4	8	963218	1600000	2857.48	0	0	0	0	2857.48	0	22	0	1	0	0	0	0	0	0	0	0	0	-0.571686
2014	530800	530000	普洱市	云南省	2014普洱市	2014云南省	1.05574	0	50	0	476.95	0.037219	451.767	3474	3892	128431	43675.9	61	9189	17.48	0.003759	40.6481	112	39277.2	9750	259.4	0	1100000	1900000	0.18181	0	0	0	0	0.18181	0	50	0	0	1	0	0	0	0	0	0	0	0	-0.565668
2019	普洱市	1	普洱市	云南省	2019普洱市	2019云南省	1.14738	0	33	0	875.28		762.85	1192	4250	5900000	31244.8	700	12360	15.5133	1163.62	2.09016	214.4	89834	308615	265.22	1	82000	25800	0.773884	0	0	0	0	0.773884	0	33	0	0	0	0	0	0	0	1	0	0	0	-0.890524
2021	普洱市	1	普洱市	云南省	2021普洱市	2021云南省	1.19106	0	87	0	1029.15		864.059	419	4033	6700000	36992.5	100	13522	13.8366	1323.37	2.16181	222.18	101717	315094	238.1	4	99600	23200	0.528439	0	0	0	0	0.528439	0	87	0	0	0	0	0	0	0	0	0	1	0	-0.946358
2012	360200	360000	景德镇市	江西省	2012景德镇市	2012江西省	1	0	16	0	628.252	0.048518	628.252	1951	2241	176856	21492.1	11762	4968	19.3	0.014836	7.60578	357	34034.4	23885	160.997	17	830104	2500000	0.202634	0	0	0	0	0.202634	0	16	1	0	0	0	0	0	0	0	0	0	0	-0.309184
2013	360200	360000	景德镇市	江西省	2013景德镇市	2013江西省	1.025	2	27	0	680.285	0.047209	663.692	1962	2715	211119	18223.9	14042	6740	20.2	0.014305	70.2475	402	37323.6	23167	161.946	23	857998	2800000	104119	0	0	0	1	104119	2	27	0	1	0	0	0	0	0	0	0	0	0	-0.311895
2019	景德镇市	1	景德镇市	江西省	2019景德镇市	2019江西省	1.16334	5	113	0	926.106		796.074	1550	4365	24000000	46367	23675	8009	14.1605	1073.49	1.6355	907.81	71069	180403	168.052	13	10887	632159	0.14267	0	0	0	0	0.14267	5	113	0	0	0	0	0	0	0	1	0	0	0	-0.333568
2020	景德镇市	1	景德镇市	江西省	2020景德镇市	2020江西省	1.19359	14	245	0	957.136		801.899	798	4038	4500000	52960.8	25143	8300	14.5243	1115.97	1.63087	911.64	72319	180673	161.898	0	7780	656947	0.895414	0	0	0	0	0.895414	14	245	0	0	0	0	0	0	0	0	1	0	0	-0.353256
2021	景德镇市	1	景德镇市	江西省	2021景德镇市	2021江西省	1.20433	11	332	0	1102.31		915.293	505	2161	9000000	57696.9	27218	9301	14.2092	1123.95	1.60564	966.61	76537.2	182144	162.057	11	8967.21	826759	0.149276	0	0	0	0	0.149276	11	332	0	0	0	0	0	0	0	0	0	1	0	-0.302234
2012	530300	530000	曲靖市	云南省	2012曲靖市	2012云南省	1	1	8	0	1400.17	0.135814	1400.17	6616	11982	199724	40168.4	3956	23518	46.5	0.004407	29.6883	285	37294.8	26162	593.6	1	1100000	1000000	104294	0	0	0	1	104294	1	8	1	0	0	0	0	0	0	0	0	0	0	-0.272549
2013	530300	530000	曲靖市	云南省	2013曲靖市	2013云南省	1.031	1	21	0	1583.94	0.133866	1536.31	6892	13147	278857	42468.3	5766	24880	50.1	0.003989	34.0282	291	39568.4	23829	597.4	5	963218	1600000	104073	0	0	0	1	104073	1	21	0	1	0	0	0	0	0	0	0	0	0	-0.248324
2014	530300	530000	曲靖市	云南省	2014曲靖市	2014云南省	1.05574	1	49	0	1548.46	0.120836	1466.7	7003	2293	363652	43675.9	6024	19869	51.46	0.004053	26.1289	314	41677.3	24356	600.9	6	1100000	1900000	103752	0	0	0	1	103752	1	49	0	0	1	0	0	0	0	0	0	0	0	-0.267942
2019	曲靖市	1	曲靖市	云南省	2019曲靖市	2019云南省	1.14738	3	167	0	2637.59		2298.79	4317	21572	6000000	10188.2	300	26681	34.8104	1360.26	1.84406	874.75	79179	840325	617.77	9	1600	118400	0.767482	0	0	0	1	0.767482	3	167	0	0	0	0	0	0	0	1	0	0	0	-0.283923
2020	曲靖市	1	曲靖市	云南省	2020曲靖市	2020云南省	1.18869	7	156	0	2959.35		2489.6	4846	23184	12000000	11303.5	1200	28986	34.1226	1455.29	1.89466	903.58	89052	839118	576.6	4	2600	137300	0.789433	0	0	0	1	0.789433	7	156	0	0	0	0	0	0	0	0	1	0	0	-0.273092
2021	曲靖市	1	曲靖市	云南省	2021曲靖市	2021云南省	1.19106	2	260	0	3393.91		2849.48	5013	27094	4000000	12062.4	1900	29115	34.7069	1466.92	1.92687	927.64	92817	836293	570.1	12	9500	112000	0.199213	0	0	0	1	0.199213	2	260	0	0	0	0	0	0	0	0	0	1	0	-0.256092
2012	140600	140000	朔州市	山西省	2012朔州市	2012山西省	1	0	23	0	1007.12	0.083145	1007.12	3601	23858	256838	27826.1	13400	6207	20.4	0	39.4279	227	44783	328	0	2	802707	701604	0.202754	0	0	0	0	0.202754	0	23	1	0	0	0	0	0	0	0	0	0	0	-0.464438
2013	140600	140000	朔州市	山西省	2013朔州市	2013山西省	1.031	0	33	0	1026.4	0.081041	995.539	3689	23093	305812	36084.7	15420	6758	20.5	0	39.3394	236	47172.4	1002	0	0	779541	799557	3041.63	0	0	0	0	3041.63	0	33	0	1	0	0	0	0	0	0	0	0	0	-0.458765
2014	140600	140000	朔州市	山西省	2014朔州市	2014山西省	1.04853	0	36	0	1003.41	0.078628	956.971	3790	24072	354161	29809.1	15420	6665	20.2244	0	39.4117	238	55755.1	8916	0	1	729194	894087	2772.57	0	0	0	0	2772.57	0	36	0	0	1	0	0	0	0	0	0	0	0	-0.440709
2012	211300	210000	朝阳市	辽宁省	2012朝阳市	2012辽宁省	1	0	127	0	920.633	0.037053	920.633	4317	5110	151154	24603.8	18103	12729	30.9	0.001399	45.9558	257	36277	4766	340.6	12	4600000	5800000	1035.83	0	1	0	0	1035.83	0	127	1	0	0	0	0	0	0	0	0	0	0	-0.290992
2013	211300	210000	朝阳市	辽宁省	2013朝阳市	2013辽宁省	1.024	0	177	0	1002.86	0.036852	979.355	3136	5792	218732	24507.7	21020	13785	30.4	0.001459	48.1122	268	39093.7	4952	339.5	8	5000000	6500000	0.18453	0	1	0	0	0.18453	0	177	0	1	0	0	0	0	0	0	0	0	0	-0.254994
2014	211300	210000	朝阳市	辽宁省	2014朝阳市	2014辽宁省	1.04141	0	245	0	993.523	0.034706	954.019	3246	6203	279046	24582.7	25032	14575	30.2745	0.001606	48.9596	272	40510.9	5470	340.6	0	5500000	5900000	3329.96	0	1	0	0	3329.96	0	245	0	0	1	0	0	0	0	0	0	0	0	-0.244915
2012	210500	210000	本溪市	辽宁省	2012本溪市	2012辽宁省	1	0	127	0	1112.36	0.044769	1112.36	4802	11077	172442	24603.8	46140	9627	28	0.010185	23.4045	728	38764.2	15603	153.2	9	4600000	5800000	0.184633	0	1	0	0	0.184633	0	127	1	0	0	0	0	0	0	0	0	0	0	0.132396
2013	210500	210000	本溪市	辽宁省	2013本溪市	2013辽宁省	1.024	0	177	0	1193.66	0.043863	1165.68	4416	10442	238130	24507.7	51449	10357	31.7	0.009758	28.0283	734	41278.3	14861	152.3	7	5000000	6500000	4285.94	0	1	0	0	4285.94	0	177	0	1	0	0	0	0	0	0	0	0	0	0.16325
2014	210500	210000	本溪市	辽宁省	2014本溪市	2014辽宁省	1.04141	2	243	0	1171.25	0.040915	1124.67	4201	11844	300853	24582.7	60084	10654	32.7044	0.014086	28.0283	734	41426.1	21411	152	11	5500000	5900000	94018.3	1	1	0	1	94018.3	2	243	0	0	1	0	0	0	0	0	0	0	0	0.175349
2019	本溪市	1	本溪市	辽宁省	2019本溪市	2019辽宁省	1.14186	1	105	0	781.073		684.033	2207	8543	14000000	62451.3	4341	10906	21.0427	265.273	1.41406	771.44	55701	38332	144.5	6	117871	152531	72752.9	1	1	0	0	72752.9	1	105	0	0	0	0	0	0	0	1	0	0	0	-0.145049
2020	本溪市	1	本溪市	辽宁省	2020本溪市	2020辽宁省	1.16927	1	108	0	810.4		693.083	1514	3128	40000000	68493	26996	10363	18.5262	274.242	1.41123	771.34	64857	39052	142.4	1	150775	108460	71180.5	1	1	0	0	71180.5	1	108	0	0	0	0	0	0	0	0	1	0	0	-0.111615
2021	本溪市	1	本溪市	辽宁省	2021本溪市	2021辽宁省	1.18213	8	134	0	894.231		756.457	667	4184	7900000	72601.5	26135	10624	18.5513	280.234	1.73724	1173.27	73754	39569	141.2	0	224124	138045	69359.8	1	1	0	0	69359.8	8	134	0	0	0	0	0	0	0	0	0	1	0	0.197984
2012	451300	450000	来宾市	广西壮族自治区	2012来宾市	2012广西壮族自治区	1	0	15	0	514.29	0.039454	514.29	4318	5202	128710	34845.7	2418	7311	13	0.002335	170.167	159	35518.2	5924	253.68	5	1400000	1500000	3295.24	0	0	0	0	3295.24	0	15	1	0	0	0	0	0	0	0	0	0	0	-0.687611
2013	451300	450000	来宾市	广西壮族自治区	2013来宾市	2013广西壮族自治区	1.022	0	23	0	515.57	0.03568	504.472	2005	2372	155625	37890.5	2260	8343	14.1	0.002387	149.789	183	41852.6	6295	263.76	3	1400000	1900000	793.05	0	0	0	0	793.05	0	23	0	1	0	0	0	0	0	0	0	0	0	-0.630128
2014	451300	450000	来宾市	广西壮族自治区	2014来宾市	2014广西壮族自治区	1.04346	0	29	0	551.124	0.035164	528.168	2073	2552	181020	38472.2	842	8965	13.5877	0.002728	141.214	188	43505.8	7267	266.38	2	1600000	2400000	0.192323	0	0	0	0	0.192323	0	29	0	0	1	0	0	0	0	0	0	0	0	-0.605055
2015	451300	450000	来宾市	广西壮族自治区	2015来宾市	2015广西壮族自治区	1.05911	0	141	0	557.93	0.033204	526.789	2073	2552	206642	38953	2966	9414	13.7925	0.003573	145.609	195	43588	9498	265.84	4	2300000	2800000	1786.22	0	0	0	0	1786.22	0	141	0	0	0	1	0	0	0	0	0	0	0	-0.59006
2012	330100	330000	杭州市	浙江省	2012杭州市	2012浙江省	1	148	126	1	7802.01	0.225067	7802.01	35819	30088	732235	25001.2	496061	44778	281.9	0.065549	39.9851	2458	56417.8	459181	700.52	510	8800000	22000000	89337.9	0	1	0	1	89337.9	148	126	1	0	0	0	0	0	0	0	0	0	0	3.05293
2013	330100	330000	杭州市	浙江省	2013杭州市	2013浙江省	1.023	283	191	1	8343.52	0.220982	8155.93	36409	30734	1100000	25800.7	527633	47350	282.6	0.066772	37.9969	2479	65053.3	471820	706.61	415	8700000	25000000	84829	0	1	0	1	84829	283	191	0	1	0	0	0	0	0	0	0	0	0	3.21684
2014	330100	330000	杭州市	浙江省	2014杭州市	2014浙江省	1.04448	511	294	1	9206.16	0.229163	8814.08	24070	29335	1500000	25744.4	633460	51402	293.442	0.066321	37.9365	2578	70823.4	474700	715.758	408	8200000	27000000	76695.8	0	1	0	1	76695.8	511	294	0	0	1	0	0	0	0	0	0	0	0	3.5981
2015	330100	330000	杭州市	浙江省	2015杭州市	2015浙江省	1.05911	843	548	1	10050.2	0.234344	9489.34	22470.1	29358.4	1900000	26300	711253	58982	288.56	0.065725	40.0925	2991	77816	475558	723.555	475	7000000	28000000	61860.1	0	1	0	1	61860.1	843	548	0	0	0	1	0	0	0	0	0	0	0	4.18108
2016	330100	330000	杭州市	浙江省	2016杭州市	2016浙江省	1.07923	1495	904	1	11313.7	0.239437	10483.2	14488.2	29915.8	2200000	26273	720915	64557	290.135	0.058149	38.9895	3075	87153	427978	735.999	462	6900000	27000000	41101.6	1	1	0	1	41101.6	1495	904	0	0	0	0	1	0	0	0	0	0	0	4.31541
2017	330100	330000	杭州市	浙江省	2017杭州市	2017浙江省	1.10189	2557	1592	1	12603.4	0.243457	11437.9	15482.3	34480.9	2600000	27714	661001	0	681.06	0.056477	42.65	3549.54	0	425769	753.877	575	9100000	29000000	5330.59	1	1	0	1	5330.59	2557	1592	0	0	0	0	0	1	0	0	0	0	0	3.86949
2018	330100	330000	杭州市	浙江省	2018杭州市	2018浙江省	1.12724	3432	1880	1	13509.2	0.240389	11984.3	12586.2	34901.1	2900000	26769.6	682658	0	696.1	0.055802	40.4332	3782.68	0	431965	774.102	744	11000000	32000000	0.194753	1	1	0	1	0.194753	2871	1880	0	0	0	0	0	0	1	0	0	0	0	4.14925
2019	杭州市	1	杭州市	浙江省	2019杭州市	2019浙江省	1.15993	5069	1885	1	15373		13253.5	9144	31731	66000000	204773	612818	79957	286.544	720.793	2.34085	3990.33	120308	573300	795.374	735	18000000	34000000	0.48956	1	1	0	1	0.48956	2871	1885	0	0	0	0	0	0	0	1	0	0	0	4.50232
2020	杭州市	1	杭州市	浙江省	2020杭州市	2020浙江省	1.1866	5384	2005	1	16106		13573.2	4535	34837	7100000	219359	5000000	84251	292.354	726.441	2.32995	4323.26	132188	591200	813.83	804	22000000	37000000	0.758004	1	1	0	1	0.758004	2871	2005	0	0	0	0	0	0	0	0	1	0	0	14.1967
2021	杭州市	1	杭州市	浙江省	2021杭州市	2021浙江省	1.2044	5588	2314	1	18109.4		15036	5042	38804	62000000	232959	5300000	85475	294.644	1235.77	1.89659	6573.13	151121	1000000	834.543	0	27000000	46000000	0.54032	1	1	0	1	0.54032	2871	2314	0	0	0	0	0	0	0	0	0	1	0	16.5251
2022	杭州市	1	杭州市	浙江省	2022杭州市	2022浙江省	1.2309	5557	2344	1	18753		15235.2	4099.85	35091	62000000	254599	781238	87950	0	1272.87	2.01402	6873.25	0	1100000	846.747	0	24000000	51000000	0.197302	1	1	0	1	0.197302	2871	2344	0	0	0	0	0	0	0	0	0	0	1	7.06248
2012	220700	220000	松原市	吉林省	2012松原市	2012吉林省	1	0	5	0	1605.42	0.134466	1605.42	9022	5801	290290	22704.3	24052	7290	21.6	0.001202	51.1753	197	36492	3483	289.79	3	1900000	598268	13064.8	0	0	0	0	13064.8	0	5	1	0	0	0	0	0	0	0	0	0	0	-0.465207
2013	220700	220000	松原市	吉林省	2013松原市	2013吉林省	1.029	0	13	0	1650.48	0.126509	1603.97	3149	7350	357333	23430.8	27680	7657	27.4	0.001163	36.8063	210	43303.9	3291	282.96	3	1900000	673891	0.187293	0	0	0	0	0.187293	0	13	0	1	0	0	0	0	0	0	0	0	0	-0.42276
2014	220700	220000	松原市	吉林省	2014松原市	2014吉林省	1.04958	0	26	0	1596.29	0.115647	1520.89	3092	8096	432382	23543.6	31285	8432	26.5151	0.001059	33.0183	256	44895.7	2950	278.45	6	2100000	577759	2435.97	0	0	0	0	2435.97	0	26	0	0	1	0	0	0	0	0	0	0	0	-0.367588
2015	220700	220000	松原市	吉林省	2015松原市	2015吉林省	1.06742	0	100	0	1637.3	0.116425	1533.88	3092	9377.33	516828	23877	35108	8450	26.0576	0.001039	31.2037	274	48170	2890	278.07	3	1400000	461375	4604.21	0	0	0	0	4604.21	0	100	0	0	0	1	0	0	0	0	0	0	0	-0.343504
2012	450200	450000	柳州市	广西壮族自治区	2012柳州市	2012广西壮族自治区	1	0	15	0	1820.61	0.13967	1820.61	3784	10826	423686	34845.7	35474	17644	48.6	0.01898	35.7633	934	38886.4	68444	360.62	10	1400000	1500000	24516.9	0	0	0	0	24516.9	0	15	1	0	0	0	0	0	0	0	0	0	0	0.251871
2013	450200	450000	柳州市	广西壮族自治区	2013柳州市	2013广西壮族自治区	1.022	2	21	0	2010.05	0.139105	1966.79	3298	13783	529386	37890.5	36544	18021	60.7	0.017524	34.0432	974	46705.9	65249	372.35	11	1400000	1900000	103462	0	0	0	1	103462	2	21	0	1	0	0	0	0	0	0	0	0	0	0.296861
2014	450200	450000	柳州市	广西壮族自治区	2014柳州市	2014广西壮族自治区	1.04346	2	27	0	2208.51	0.140913	2116.52	3553	14687	645185	38472.2	9986	20656	60.5638	0.018262	33.7112	998	51720.6	69018	377.94	6	1600000	2400000	103723	0	0	0	1	103723	2	27	0	0	1	0	0	0	0	0	0	0	0	0.295617
2015	450200	450000	柳州市	广西壮族自治区	2015柳州市	2015广西壮族自治区	1.05911	11	130	0	2298.62	0.136797	2170.32	3553	14687	785335	38953	1614	20460	61.6538	0.018942	35.1452	1031	54223	72286	381.62	5	2300000	2800000	103009	0	0	0	1	103009	11	130	0	0	0	1	0	0	0	0	0	0	0	0.306606
2019	柳州市	1	柳州市	广西壮族自治区	2019柳州市	2019广西壮族自治区	1.1598	33	3753	0	3128.35		2697.31	1984	16340	35000000	55562.4	9937	19864	62.5973	1216.27	2.19391	1478.6	77035	478624	393.518	22	1300000	847800	0.146654	0	0	0	0	0.146654	33	3753	0	0	0	0	0	0	0	1	0	0	0	0.130988
2020	柳州市	1	柳州市	广西壮族自治区	2020柳州市	2020广西壮族自治区	1.19228	38	4149	0	3176.94		2664.6	1551	14396	7900000	69710.6	7137	21416	59.164	1275.85	2.02956	2109.63	86155	503818	394.888	0	1500000	795772	0.832129	0	0	0	0	0.832129	38	4149	0	0	0	0	0	0	0	0	1	0	0	0.586755
2021	柳州市	1	柳州市	广西壮族自治区	2021柳州市	2021广西壮族自治区	1.20301	55	4676	0	3057.24		2541.33	918	16531	12000000	76796.9	8553	22780	53.086	1218.13	2.00734	2205.73	92764	483347	396.793	0	2000000	1600000	0.784402	0	0	0	0	0.784402	55	4676	0	0	0	0	0	0	0	0	0	1	0	0.707997
2012	430200	430000	株洲市	湖南省	2012株洲市	2012湖南省	1	6	64	0	1761.32	0.079503	1761.32	16049	18129	265366	36418.7	58227	18533	42.2	0	36.1289	1424	43312.1	72855	0	93	934653	1300000	102763	0	0	0	1	102763	6	64	1	0	0	0	0	0	0	0	0	0	0	0.687986
2013	430200	430000	株洲市	湖南省	2013株洲市	2013湖南省	1.025	3	82	0	1949.43	0.079175	1901.88	17246	20454	384839	38410.7	69316	20077	45.5	0	36.6287	1509	46321.7	74004	0	73	1000000	1500000	102385	0	0	0	1	102385	3	82	0	1	0	0	0	0	0	0	0	0	0	0.79473
2014	430200	430000	株洲市	湖南省	2014株洲市	2014湖南省	1.04447	5	151	0	2161.01	0.079927	2069	16100	18309	523585	38778.1	82403	21392	45.2964	0	34.1918	1548	52133.6	89289	0	87	1100000	2000000	101420	1	0	0	1	101420	5	151	0	0	1	0	0	0	0	0	0	0	0	0.880249
2015	430200	430000	株洲市	湖南省	2015株洲市	2015湖南省	1.0591	10	260	0	2335.11	0.080793	2204.81	0	0	683445	40875	94175	23252	46.474	0	32.7137	1626	57584	82761	0	88	1000000	1900000	100236	1	0	0	1	100236	10	260	0	0	0	1	0	0	0	0	0	0	0	0.985086
2016	430200	430000	株洲市	湖南省	2016株洲市	2016湖南省	1.07922	19	338	0	2488.45	0.07887	2305.79	0	0	839106	41526	105130	24256	45.6409	0	33.3268	1653	59423	94042	0	105	855093	1800000	99305.2	1	0	0	1	99305.2	19	338	0	0	0	0	1	0	0	0	0	0	0	1.03761
2017	430200	430000	株洲市	湖南省	2017株洲市	2017湖南省	1.09433	27	775	0	2530.01	0.074625	2311.93	0	0	995334	49655	120632	24574	25.5493	0	18.9974	1763.99	0	88916	0	119	1300000	2300000	95631.2	1	0	0	1	95631.2	27	775	0	0	0	0	0	1	0	0	0	0	0	1.13575
2018	430200	430000	株洲市	湖南省	2018株洲市	2018湖南省	1.11622	26	913	0	2631.54	0.072244	2357.55	0	0	886246	41796.6	135412	25038	24.55	0	21.5567	1784.57	0	93298	0	11	1600000	3100000	94251.5	1	0	0	1	94251.5	26	913	0	0	0	0	0	0	1	0	0	0	0	1.21162
2019	株洲市	1	株洲市	湖南省	2019株洲市	2019湖南省	1.14859	10	1992	0	3003.13		2614.63	5007	14841	60000000	81899.8	153591	21611	42.6459	0	1.37144	1844.67	81646	654731	0	9	64559.2	228822	83224.9	1	0	0	1	83224.9	10	1992	0	0	0	0	0	0	0	1	0	0	0	1.2196
2020	株洲市	1	株洲市	湖南省	2020株洲市	2020湖南省	1.175	29	2274	0	3105.8		2643.23	2707	0	16000000	86434.1	178932	22076	43.1351	0	2.44617	1276.59	84738	503005	0	0	84597.9	203662	80223.2	1	0	0	1	80223.2	29	2274	0	0	0	0	0	0	0	0	1	0	0	0.828528
2021	株洲市	1	株洲市	湖南省	2021株洲市	2021湖南省	1.18088	45	3170	0	3420.26		2896.37	2480	0	6200000	94873.7	874	27536	42.6603	1362.95	2.53169	1338.34	89431	541093	397	0	90395.2	265671	0.374389	1	0	0	1	0.374389	45	3170	0	0	0	0	0	0	0	0	0	1	0	-0.053789
2012	450300	450000	桂林市	广西壮族自治区	2012桂林市	2012广西壮族自治区	1	10	5	0	1485.02	0.113925	1485.02	18462	8522	353949	34845.7	4178	14913	36	0.030652	71.7949	469	37465.7	155217	506.39	11	1400000	1500000	104309	0	0	0	1	104309	10	5	1	0	0	0	0	0	0	0	0	0	0	-0.248571
2013	450300	450000	桂林市	广西壮族自治区	2013桂林市	2013广西壮族自治区	1.022	11	12	0	1657.9	0.114735	1622.22	9993	8600	445937	37890.5	5047	16034	42.6	0.030956	65.0682	505	41771.1	161523	521.78	9	1400000	1900000	104147	0	0	0	1	104147	11	12	0	1	0	0	0	0	0	0	0	0	0	-0.195774
2014	450300	450000	桂林市	广西壮族自治区	2014桂林市	2014广西壮族自治区	1.04346	11	18	0	1826.27	0.116524	1750.2	10462	9173	548374	38472.2	14487	16791	43.3886	0.035467	59.0523	530	46673.5	186725	526.48	18	1600000	2400000	103882	0	0	0	1	103882	11	18	0	0	1	0	0	0	0	0	0	0	0	-0.131444
2015	450300	450000	桂林市	广西壮族自治区	2015桂林市	2015广西壮族自治区	1.05911	14	127	0	1942.9	0.115627	1834.46	10462	9173	687790	38953	65252	17916	44.3869	0.043008	52.7794	658	53925	227500	528.97	15	2300000	2800000	101981	0	0	0	1	101981	14	127	0	0	0	1	0	0	0	0	0	0	0	0.106063
2019	桂林市	1	桂林市	广西壮族自治区	2019桂林市	2019广西壮族自治区	1.1598	10	3753	0	2105.56		1815.45	6686	9560	36000000	18667.8	6272	17919	39.5468	1102.34	1.72062	970.42	78252	595921	540.597	38	82805	622966	0.079912	0	0	0	1	0.079912	10	3753	0	0	0	0	0	0	0	1	0	0	0	-0.181211
2020	桂林市	1	桂林市	广西壮族自治区	2020桂林市	2020广西壮族自治区	1.19228	6	4145	0	2130.41		1786.84	5185	9732	8000000	23421.3	5605	19673	38.6617	1178.09	1.95668	1076.15	82096	638200	541.722	0	74349.2	645661	0.535439	0	0	0	1	0.535438	6	4145	0	0	0	0	0	0	0	0	1	0	0	-0.12117
2021	桂林市	1	桂林市	广西壮族自治区	2021桂林市	2021广西壮族自治区	1.20301	15	4675	0	2311.06		1921.07	1978	11291	12000000	25802.1	7095	21231	41.0802	1169.12	1.98202	1094.1	86209	633180	541.587	0	94723	821351	0.120474	0	0	0	1	0.120474	15	4675	0	0	0	0	0	0	0	0	0	1	0	-0.083118
2012	441400	440000	梅州市	广东省	2012梅州市	2012广东省	1	5	1047	0	745.98	0.013072	745.98	5952	5996	45812.8	49064.9	11878	11389	24	0.00424	45.6016	480	37124.9	22104	521.35	176	41000000	57000000	63339	0	1	0	1	63339	5	1047	1	0	0	0	0	0	0	0	0	0	0	0.621347
2013	441400	440000	梅州市	广东省	2013梅州市	2013广东省	1.025	3	1299	0	800.015	0.012805	780.502	6576	6739	68462.6	49890.2	13309	12865	29.5	0.004226	58.9072	484	39876.7	22185	524.96	186	46000000	64000000	53539.5	0	1	0	1	53539.5	3	1299	0	1	0	0	0	0	0	0	0	0	0	0.737664
2014	441400	440000	梅州市	广东省	2014梅州市	2014广东省	1.04858	7	1942	0	885.839	0.013064	844.803	2789	7524	101128	50649.5	14711	13097	29.4472	0.004449	65.3461	495	44859.3	23519	528.64	139	43000000	65000000	28411.2	0	1	0	1	28411.2	7	1942	0	0	1	0	0	0	0	0	0	0	0	0.761513
2015	441400	440000	梅州市	广东省	2015梅州市	2015广东省	1.0643	13	3526	0	959.778	0.013181	901.79	2859	7820	147430	56136	7131	14322	183.28	0.004653	76.0473	506	0	25303	543.79	31	38000000	64000000	0.004458	1	1	0	1	0.05944	13	3526	0	0	0	1	0	0	0	0	0	0	0	0.701761
2016	441400	440000	梅州市	广东省	2016梅州市	2016广东省	1.08878	15	5105	0	1045.57	0.012931	960.308	2705	7913	196139	58120.3	5710	15144	178.13	0.004692	76.996	510	0	25874	551.4	37	36000000	60000000	0.76485	1	1	0	1	0.76485	15	5105	0	0	0	0	1	0	0	0	0	0	0	0.642582
2017	441400	440000	梅州市	广东省	2017梅州市	2017广东省	1.10511	28	8974	0	1075.43	0.011988	973.135	2856	8356	251295	55187.7	5716	0	174.17	0.004625	72.7326	518.69	6.7186	25443	550.11	889	38000000	62000000	0.511254	1	1	0	1	0.511254	28	8750	0	0	0	0	0	1	0	0	0	0	0	0.536251
2019	梅州市	1	梅州市	广东省	2019梅州市	2019广东省	1.16783	135	442	0	1187.06		1016.47	2589	9402	13000000	94802	23816	13430	28.8239	978.289	1.5804	545.47	79652	533999	545.85	130	198780	1000000	0.698863	1	1	0	1	0.698863	135	442	0	0	0	0	0	0	0	1	0	0	0	-0.592195
2020	梅州市	1	梅州市	广东省	2020梅州市	2020广东省	1.19819	211	358	0	1207.98		1008.17	861	9304	6900000	104677	14463	13808	29.3669	994.529	1.5851	551.5	85160	540984	543.96	26	121975	867939	0.915387	1	1	0	1	0.915387	211	358	0	0	0	0	0	0	0	0	1	0	0	-0.626812
2021	梅州市	1	梅州市	广东省	2021梅州市	2021广东省	1.20778	102	366	0	1308.01		1082.99	339	11207	5500000	113123	16071	15482	29.0396	1035.08	1.751	577.9	86743	560680	541.68	26	239401	978265	0.941755	1	1	0	1	0.941755	102	366	0	0	0	0	0	0	0	0	0	1	0	-0.615524
2022	梅州市	1	梅州市	广东省	2022梅州市	2022广东省	1.23435	36	242	0	1318.21		1067.94	0	0	5500000	121767	11507	8185	25.73	0	1.72836	592.18	0	0	539.35	23	185160	915122	93959.1	1	1	0	1	93959.1	36	242	0	0	0	0	0	0	0	0	0	0	1	-0.306656
2012	450400	450000	梧州市	广西壮族自治区	2012梧州市	2012广西壮族自治区	1	0	15	0	832.58	0.063872	832.58	3910	4778	202905	34845.7	7310	8851	15.6	0.004718	88.2525	319	32862.3	15620	331.09	5	1400000	1500000	10657.4	0	0	0	0	10657.4	0	15	1	0	0	0	0	0	0	0	0	0	0	-0.442601
2013	450400	450000	梧州市	广西壮族自治区	2013梧州市	2013广西壮族自治区	1.022	2	21	0	991.71	0.068631	970.362	4289	5599	260967	37890.5	3029	10620	20.1	0.004006	96.1782	333	32982.6	13469	336.21	5	1400000	1900000	104192	0	0	0	1	104192	2	21	0	1	0	0	0	0	0	0	0	0	0	-0.431004
2014	450400	450000	梧州市	广西壮族自治区	2014梧州市	2014广西壮族自治区	1.04346	1	28	0	1062	0.06776	1017.77	2102	7431	318615	38472.2	1078	10817	19.39	0.004185	72.7344	448	36694.3	14240	340.27	6	1600000	2400000	104122	0	0	0	1	104122	1	28	0	0	1	0	0	0	0	0	0	0	0	-0.307123
2015	450400	450000	梧州市	广西壮族自治区	2015梧州市	2015广西壮族自治区	1.05911	5	136	0	1078.65	0.064193	1018.45	2102	7431	391138	38953	1437	12082	19.3707	0.004643	72.3653	453	47517	15967	343.92	6	2300000	2800000	103081	0	0	0	1	103081	5	136	0	0	0	1	0	0	0	0	0	0	0	-0.277183
2019	梧州市	1	梧州市	广西壮族自治区	2019梧州市	2019广西壮族自治区	1.1598	139	3747	0	991.405		854.804	1466	5558	13000000	20665.3	3404	11650	16.9639	1373.71	1.95396	645.32	69643	485334	353.301	20	311473	347053	0.481604	0	0	0	0	0.481604	139	3747	0	0	0	0	0	0	0	1	0	0	0	-0.635888
2020	梧州市	1	梧州市	广西壮族自治区	2020梧州市	2020广西壮族自治区	1.19228	0	4145	0	1081.34		906.953	1112	5660	8100000	25927.4	3473	12445	17.3639	1440.86	1.98071	811.78	75836	510842	354.54	0	330448	314402	0.214689	0	0	0	0	0.214689	0	4145	0	0	0	0	0	0	0	0	1	0	0	-0.533124
2021	梧州市	1	梧州市	广西壮族自治区	2021梧州市	2021广西壮族自治区	1.20301	0	4675	0	1369.37		1138.29	497	6459	11000000	28563	6267	13678	17.9601	1537.29	1.87042	898.64	79000	545263	354.692	0	402199	405866	0.351082	0	0	0	0	0.351082	0	4675	0	0	0	0	0	0	0	0	0	1	0	-0.48988
2012	610800	610000	榆林市	陕西省	2012榆林市	2012陕西省	1	0	56	0	2601.93	0.180019	2601.93	7640	9613	406457	27628.2	3000	15269	27.8	0.004192	82.9078	264	52874.6	15703	374.553	5	614677	865226	37138.5	0	0	0	0	37138.5	0	56	1	0	0	0	0	0	0	0	0	0	0	-0.408421
2013	610800	610000	榆林市	陕西省	2013榆林市	2013陕西省	1.03	0	76	0	2746.31	0.169468	2666.32	8481	13353	541098	28393.6	2096	16436	41.1	0.00429	76.7053	295	58424.5	16172	376.992	3	990240	1000000	36492.5	0	0	0	0	36492.5	0	76	0	1	0	0	0	0	0	0	0	0	0	-0.362945
2014	610800	610000	榆林市	陕西省	2014榆林市	2014陕西省	1.04648	0	104	0	2917.42	0.16492	2787.84	3961	31181	644738	28925.9	7266	48100	42.11	0.004452	61.2054	420	59537.5	16644	373.841	3	1300000	1400000	10046.3	0	0	0	0	10046.3	0	104	0	0	1	0	0	0	0	0	0	0	0	0.093258
2015	610800	610000	榆林市	陕西省	2015榆林市	2015陕西省	1.05694	0	10	0	2461.2	0.136567	2328.6	7640	9613	714136	29199	10650	18301	41.688	0.004571	56.2857	430	61316	17253	377.457	3	1600000	1500000	46766.3	0	0	0	0	46766.3	0	10	0	0	0	1	0	0	0	0	0	0	0	-0.188257
2016	610800	610000	榆林市	陕西省	2016榆林市	2016陕西省	1.07069	0	10	0	2725.24	0.140479	2545.33	8481	13353	782832	29949.4	3558	19859	42.0613	0.004549	54.7175	498	65265	17379	382.003	2	1400000	1600000	40328.4	0	0	0	0	40328.4	0	10	0	0	0	0	1	0	0	0	0	0	0	-0.130153
2017	610800	610000	榆林市	陕西省	2017榆林市	2017陕西省	1.08782	0	10	0	3284.95	0.150006	3019.77	3961	31181	846806	30812.6	7003	0	43.5957	0.005083	68.8172	517.61	0	19570	385.037	2	1600000	2500000	11903.6	0	0	0	0	11903.6	0	10	0	0	0	0	0	1	0	0	0	0	0	-0.353036
2018	610800	610000	榆林市	陕西省	2018榆林市	2018陕西省	1.11066	0	7	0	3818.28	0.156241	3437.84	3015	39617	753996	27973.5	8762	0	43.6392	0.004295	49.2013	639.13	0	16484	383.835	3	2200000	3200000	0.181231	0	0	0	0	0.181231	0	7	0	0	0	0	0	0	1	0	0	0	0	-0.215678
2012	620600	620000	武威市	甘肃省	2012武威市	2012甘肃省	1	2	7	0	340.499	0.060263	340.499	286597	554458	99312.1	31085.8	484	7130	10.6	0.0084	24.558	151	29740.7	15625	186.003	0	532721	357355	104528	0	0	0	1	104329	2	7	1	0	0	0	0	0	0	0	0	0	0	-0.544698
2013	620600	620000	武威市	甘肃省	2013武威市	2013甘肃省	1.032	2	5	0	379.691	0.059976	367.917	4864	2853	133267	31192	44	8332	14.2	0.008861	23.2123	155	34717.4	16703	188.506	0	555879	467732	104442	0	0	0	1	104329	2	5	0	1	0	0	0	0	0	0	0	0	0	-0.524154
2014	620600	620000	武威市	甘肃省	2014武威市	2014甘肃省	1.05367	2	11	0	408.529	0.059754	387.72	5036	4004	173565	31377	185	7969	13.2789	0.0103	23.1944	157	41062.3	19457	188.895	1	331113	532948	104323	0	0	0	1	104323	2	11	0	0	1	0	0	0	0	0	0	0	0	-0.521497
2015	620600	620000	武威市	甘肃省	2015武威市	2015甘肃省	1.07053	5	42	0	416.187	0.061291	388.767	5036	4004	218013	32446	544.15	8698	12.8873	0.00958	34.8472	157	52009	18207	190.043	2	214021	581181	103905	0	0	0	1	103905	5	42	0	0	0	1	0	0	0	0	0	0	0	-0.521467
2016	620600	620000	武威市	甘肃省	2016武威市	2016甘肃省	1.08445	2	93	0	461.727	0.064125	425.772	5036	4004	263921	33408.9	874	9263	13.3968	0.008666	31.1397	171	56148	16560	191.092	2	277042	406256	103417	1	0	0	1	103417	2	93	0	0	0	0	1	0	0	0	0	0	0	-0.501716
2017	620600	620000	武威市	甘肃省	2017武威市	2017甘肃省	1.09963	4	131	0	430.436	0.0577	391.437	5122	4579.5	265553	35762.1	1172	8947	0	0.008723	26.4182	152.95	6.117	16560	189.843	0	311655	170979	103658	1	0	0	1	103658	4	131	0	0	0	0	0	1	0	0	0	0	0	-0.554097
2018	620600	620000	武威市	甘肃省	2018武威市	2018甘肃省	1.12162	3	229	0	469.265	0.056908	418.381	5173.6	4924.8	236449	36099.9	1172	14050	0	0.008723	26.6999	154.54	6.4998	16560	189.448	0	380223	221080	102737	1	0	0	1	102738	3	229	0	0	0	0	0	0	1	0	0	0	0	-0.500842
2020	武威市	1	武威市	甘肃省	2020武威市	2020甘肃省	1.17037	0	1704	0	526.414		449.785	2571	6761	8100000	11698.7	683	9095	12.8289	1275.49	3.19614	198.02	75582	186854	146.495	3	16249.1	25925.9	0.210191	1	0	0	1	0.210191	0	1704	0	0	0	0	0	0	0	0	1	0	0	-0.961034
2021	武威市	1	武威市	甘肃省	2021武威市	2021甘肃省	1.1809	0	2227	0	600.225		508.277	1676	6852	2700000	12992.5	1745	11155	12.7582	982.893	3.05976	217.04	80208.2	183801	187	4	1061.5	45477.1	0.263385	1	0	0	1	0.263385	0	2227	0	0	0	0	0	0	0	0	0	1	0	-0.794763
2012	420100	420000	武汉市	湖北省	2012武汉市	2012湖北省	1	53	18	1	8003.82	0.359715	8003.82	27493	43892	1000000	27685.9	444424	54930	191.9	0.115246	17.9023	5245	48941.7	946991	821.71	129	1300000	1900000	96270.6	0	0	0	1	96270.6	53	18	1	0	0	0	0	0	0	0	0	0	0	4.91676
2013	420100	420000	武汉市	湖北省	2013武汉市	2013湖北省	1.028	95	25	1	9051.27	0.365091	8804.74	29620	44529	1500000	28124.7	525011	58410	198.5	0.117566	17.9023	4833	53745	966438	822.04	138	1400000	2300000	94820.8	0	0	0	1	94820.8	95	25	0	1	0	0	0	0	0	0	0	0	0	4.81302
2014	420100	420000	武汉市	湖北省	2014武汉市	2014湖北省	1.04856	160	92	1	10069.5	0.367778	9603.15	28146	48530	2100000	30344.3	619858	64204	202.344	0.116293	18.6613	5143	60624.5	962106	827.31	137	1600000	2700000	92496.8	1	0	0	1	92496.8	160	92	0	0	1	0	0	0	0	0	0	0	0	5.32338
2015	420100	420000	武汉市	湖北省	2015武汉市	2015湖北省	1.06429	338	180	1	10905.6	0.369053	10246.8	11381	28504	2600000	31706	734303	71776	207.277	0.115377	17.4275	5354	65720	956789	829.27	143	1600000	2900000	89639.2	1	0	0	1	89639.2	338	180	0	0	0	1	0	0	0	0	0	0	0	5.81652
2016	420100	420000	武汉市	湖北省	2016武汉市	2016湖北省	1.0877	421	187	1	11912.6	0.364686	10952.1	11483.6	28891	3000000	32372.5	852255	78896	213.259	0.113782	17.4275	5704	71963	948768	833.85	142	1300000	2600000	87465.5	1	0	0	1	87465.5	421	187	0	0	0	0	1	0	0	0	0	0	0	6.41346
2017	420100	420000	武汉市	湖北省	2017武汉市	2017湖北省	1.10402	585	261	1	13410.3	0.377989	12146.8	10455	28891	3400000	32335.6	964700	0	219.903	0.111012	17.462	5786	0	947651	853.65	0	1600000	3000000	85629.1	1	0	0	1	85629.1	585	261	0	0	0	0	0	1	0	0	0	0	0	5.87647
2018	420100	420000	武汉市	湖北省	2018武汉市	2018湖北省	1.12499	722	310	1	14847.3	0.377155	13197.7	8867	28891	3900000	29055	1100000	0	209.773	0.109685	15.2149	6241	0	969323	883.73	0	1900000	3400000	82874.7	1	0	0	1	82874.7	722	310	0	0	0	0	0	0	1	0	0	0	0	6.53659
2012	520500	520000	毕节市	贵州省	2012毕节市	2012贵州省	1	0	32	0	884.96	0.12915	884.96	8265	5113	227232	35282.9	8514	21075	27.4	0.001522	17.5263	134	41758.5	13055	857.97	4	167933	495223	8954.38	0	0	0	0	8954.38	0	32	1	0	0	0	0	0	0	0	0	0	0	-0.387946
2013	520500	520000	毕节市	贵州省	2013毕节市	2013贵州省	1.025	0	49	0	1041.93	0.128842	1016.52	8977	6250	294328	35096.8	10622	30206	30.6	0.001522	14.3446	154	46248.1	13249	870.57	7	140413	688598	11730.7	0	0	0	0	11730.7	0	49	0	1	0	0	0	0	0	0	0	0	0	-0.264765
2014	520500	520000	毕节市	贵州省	2014毕节市	2014贵州省	1.0496	0	53	0	1266.7	0.136698	1206.84	503	322	373762	36251.9	14156	32434	31.8085	0.001522	13.7977	202	49288.7	13405	880.79	7	137407	939726	0.196967	0	0	0	0	0.196967	0	53	0	0	1	0	0	0	0	0	0	0	0	-0.192603
2015	520500	520000	毕节市	贵州省	2015毕节市	2015贵州省	1.06849	0	114	0	1461.35	0.139142	1367.67	503	322	469492	35562	17963	31909	31.8214	0.00163	13.2427	231	57225	14738	904.2	0	227279	994862	3567.44	0	0	0	0	3567.44	0	114	0	0	0	1	0	0	0	0	0	0	0	-0.15974
2012	431100	430000	永州市	湖南省	2012永州市	2012湖南省	1	4	66	0	1059.6	0.047828	1059.6	9232	10004	170960	36418.7	54220	18655	31.3	0	26.7174	365	34697.1	24956	0	29	934653	1300000	102919	0	0	0	1	102919	4	66	1	0	0	0	0	0	0	0	0	0	0	-0.138629
2013	431100	430000	永州市	湖南省	2013永州市	2013湖南省	1.025	0	85	0	1175.45	0.04774	1146.78	39444	11087	258246	38410.7	62513	20926	32.1	0	25.4533	381	37116	24812	0	25	1000000	1500000	82174	0	0	0	0	82174	0	85	0	1	0	0	0	0	0	0	0	0	0	-0.082522
2014	431100	430000	永州市	湖南省	2014永州市	2014湖南省	1.04447	0	156	0	1301.45	0.048135	1246.04	9618	7435	358319	38778.1	75060	25723	32.65	0	25.9092	392	39904.1	24916	0	21	1100000	2000000	20409.8	0	0	0	0	20409.8	0	156	0	0	1	0	0	0	0	0	0	0	0	0.01042
2015	431100	430000	永州市	湖南省	2015永州市	2015湖南省	1.0591	0	270	0	1418.18	0.049068	1339.04	0	0	472553	40875	83160	30929	32.3	0	20.8813	457	44553	25900	0	56	1000000	1900000	11066.4	0	0	0	0	11066.4	0	270	0	0	0	1	0	0	0	0	0	0	0	0.13509
2016	431100	430000	永州市	湖南省	2016永州市	2016湖南省	1.07922	2	355	0	1565.81	0.049627	1450.87	0	0	585346	41526	95300	33859	32.613	0	25.7286	476	53085	27721	0	41	855093	1800000	99432.3	0	0	0	1	99432.3	2	355	0	0	0	0	1	0	0	0	0	0	0	0.202649
2017	431100	430000	永州市	湖南省	2017永州市	2017湖南省	1.09433	10	792	0	1652.65	0.048746	1510.19	0	0	697826	49655	108190	34917	10.6954	0	23.5549	501.71	0	28496	0	55	1300000	2300000	95830.9	0	0	0	1	95830.9	10	792	0	0	0	0	0	1	0	0	0	0	0	0.225862
2018	431100	430000	永州市	湖南省	2018永州市	2018湖南省	1.11622	18	921	0	1805.65	0.049571	1617.65	0	0	621344	41796.6	121247	38316	9.99	0	29.9354	540.92	0	29931	0	15	1600000	3100000	94487.3	0	0	0	1	94487.3	18	921	0	0	0	0	0	0	1	0	0	0	0	0.338072
2019	永州市	1	永州市	湖南省	2019永州市	2019湖南省	1.14859	17	33	0	2016.86		1755.95	7851	6867	34000000	37685.6	136859	29221	33.6716	0	2.22243	544	66406	867059	0	15	10831.6	248792	101474	0	0	0	1	101474	17	33	0	0	0	0	0	0	0	1	0	0	0	0.315228
2020	永州市	1	永州市	湖南省	2020永州市	2020湖南省	1.175	13	38	0	2107.7		1793.78	4558	0	12000000	39772	161247	29248	34.6919	0	2.21481	562.02	66641	871383	0	0	11681.2	299817	101040	0	0	0	1	101040	13	38	0	0	0	0	0	0	0	0	1	0	0	0.37931
2021	永州市	1	永州市	湖南省	2021永州市	2021湖南省	1.18088	15	55	0	2261.08		1914.74	4636	7843	5400000	43655.4	4265	40518	34.1758	1493.1	2.21794	598.15	70612	948118	635	0	13517.2	432622	0.088805	0	0	0	1	0.088805	15	55	0	0	0	0	0	0	0	0	0	1	0	-0.466117
2012	610700	610000	汉中市	陕西省	2012汉中市	2012陕西省	1	36	20	0	733.236	0.05073	733.236	9479	5977	118699	27628.2	3014	16300	26.4	0.008559	48.2413	193	40736.3	32889	384.256	31	614677	865226	104255	0	0	0	1	104255	36	20	1	0	0	0	0	0	0	0	0	0	0	-0.419916
2013	610700	610000	汉中市	陕西省	2013汉中市	2013陕西省	1.03	23	53	0	875.036	0.053996	849.549	9946	6629	172278	28393.6	3100	15500	30	0.01118	46.8288	195	43712.6	43181	386.24	30	990240	1000000	103878	0	0	0	1	103878	23	53	0	1	0	0	0	0	0	0	0	0	0	-0.422134
2014	610700	610000	汉中市	陕西省	2014汉中市	2014陕西省	1.04648	18	86	0	984.404	0.055648	940.681	4454	7227	236997	28925.9	4005	17400	30.87	0.011014	44.9712	202	46351.7	42310	384.131	34	1300000	1400000	103605	0	0	0	1	103605	18	86	0	0	1	0	0	0	0	0	0	0	0	-0.386197
2015	610700	610000	汉中市	陕西省	2015汉中市	2015陕西省	1.05694	10	0	0	1034.89	0.057424	979.13	9479	5977	316182	29199	1054	20960	30.3249	0.011306	44.0912	208	51411	43553	385.211	31	1600000	1500000	104331	0	0	0	1	104329	10	0	0	0	0	1	0	0	0	0	0	0	0	-0.34635
2016	610700	610000	汉中市	陕西省	2016汉中市	2016陕西省	1.07069	10	0	0	1121.14	0.057792	1047.12	9946	6629	402700	29949.4	2013	20580	29.9702	0.010939	39.5075	227	55739	42020	384.135	4	1400000	1600000	104308	0	0	0	1	104308	10	0	0	0	0	0	1	0	0	0	0	0	0	-0.325166
2017	610700	610000	汉中市	陕西省	2017汉中市	2017陕西省	1.08782	10	0	0	1286.63	0.058753	1182.76	4454	7227	495621	30812.6	3323	0	30.2168	0.012099	31.2593	271.63	0	46200	381.849	5	1600000	2500000	104826	0	0	0	1	104329	10	0	0	0	0	0	0	1	0	0	0	0	0	-0.508738
2018	610700	610000	汉中市	陕西省	2018汉中市	2018陕西省	1.11066	7	0	0	1429.47	0.058493	1287.05	2934.67	7861	441301	27973.5	3066	0	29.7599	0.010533	38.0262	356.33	0	40098	380.682	7	2200000	3200000	104840	0	0	0	1	104329	7	0	0	0	0	0	0	0	1	0	0	0	0	-0.435218
2019	汉中市	1	汉中市	陕西省	2019汉中市	2019陕西省	1.14287	3	1122	0	1547.59		1354.13	2171	4615	5800000	21159	5427	20197	28.9155	838.063	2.09431	365.61	69926	319250	380.938	11	9646	91509	8728.01	0	0	0	1	8728.01	3	1122	0	0	0	0	0	0	0	1	0	0	0	-0.534252
2020	汉中市	1	汉中市	陕西省	2020汉中市	2020陕西省	1.17144	5	2192	0	1593.4		1360.2	1153.74	4136.5	5100000	23412.2	7912	20455	27.7106	822.352	2.11953	373.97	73316	312808	380.382	14	55805	141549	731.986	0	0	0	1	731.986	5	2192	0	0	0	0	0	0	0	0	1	0	0	-0.514077
2021	汉中市	1	汉中市	陕西省	2021汉中市	2021陕西省	1.18901	11	1864	0	1768.72		1487.55	1116.88	4368.79	3200000	24798.5	15909	21905	26.8775	818.031	2.13296	387.12	75238	310566	379.651	5	101612	208903	3928.56	0	0	0	1	3928.56	11	1864	0	0	0	0	0	0	0	0	0	1	0	-0.470163
2022	汉中市	1	汉中市	陕西省	2022汉中市	2022陕西省	1.21398	10	2064	0	1905.45		1569.59	879.725	4299.64	3200000	26438.2	1754	22519	26.1242	0	1.87856	515.05	0	0	378.976	16	51634	306675	86568.1	0	0	0	1	86568.1	10	2064	0	0	0	0	0	0	0	0	0	0	1	-0.084999
2012	440500	440000	汕头市	广东省	2012汕头市	2012广东省	1	14	1038	0	1425.01	0.02497	1425.01	3770	4154	102005	49064.9	13051	12361	53	0.001769	21.3084	1322	37716.1	9428	532.88	18	41000000	57000000	63573.5	0	1	0	1	63573.5	14	1038	1	0	0	0	0	0	0	0	0	0	0	1.31856
2013	440500	440000	汕头市	广东省	2013汕头市	2013广东省	1.025	15	1287	0	1565.9	0.025065	1527.71	4187	4711	167860	49890.2	14822	13507	55.5	0.001779	22.0248	1326	42646.6	9606	540	24	46000000	64000000	53734.5	0	1	0	1	53734.5	15	1287	0	1	0	0	0	0	0	0	0	0	0	1.44824
2014	440500	440000	汕头市	广东省	2014汕头市	2014广东省	1.04858	38	1911	0	1716.51	0.025314	1636.99	2076	6057	248302	50649.5	17813	14226	55.0363	0.001801	22.66	1326	45938.1	9845	546.57	23	43000000	65000000	29212	0	1	0	1	29212	38	1911	0	0	1	0	0	0	0	0	0	0	0	1.47768
2015	440500	440000	汕头市	广东省	2015汕头市	2015广东省	1.0643	143	3396	0	1868.03	0.025655	1755.16	1642	6469	349821	56136	21766	14641	243.91	0.001818	23.2592	1333	0	10005	550.46	22	38000000	64000000	0.95346	1	1	0	1	0.95346	143	3396	0	0	0	1	0	0	0	0	0	0	0	1.4425
2016	440500	440000	汕头市	广东省	2016汕头市	2016广东省	1.08878	198	4922	0	2080.97	0.025737	1911.28	1555	6150	469024	58120.3	9085	15987	245.34	0.001934	24.1277	1388	0	10817	559.31	21	36000000	60000000	0.389646	1	1	0	1	0.389646	198	4922	0	0	0	0	1	0	0	0	0	0	0	1.40429
2017	440500	440000	汕头市	广东省	2017汕头市	2017广东省	1.10511	251	8751	0	2350.97	0.026208	2127.36	1604	6403	608250	55187.7	35535	0	246.44	0.001904	29.3149	1795.81	6.1868	10765	565.44	37	38000000	62000000	0.725984	1	1	0	1	0.725984	251	8750	0	0	0	0	0	1	0	0	0	0	0	1.64614
2019	汕头市	1	汕头市	广东省	2019汕头市	2019广东省	1.16783	887	1926	0	2694.08		2306.92	1676	6643	8400000	26324.9	68337	16872	52.3951	727.336	1.68722	1834.54	76697	415818	571.7	47	1400000	4600000	0.287871	1	1	0	1	0.287871	887	1926	0	0	0	0	0	0	0	1	0	0	0	0.82628
2020	汕头市	1	汕头市	广东省	2020汕头市	2020广东省	1.19819	633	2113	0	2730.58		2278.92	1133	7131	13000000	29067	21491	17416	51.4554	737.412	1.93651	1856.8	84400	424425	575.56	48	1400000	5400000	0.713667	1	1	0	1	0.713667	633	2113	0	0	0	0	0	0	0	0	1	0	0	0.756197
2021	汕头市	1	汕头市	广东省	2021汕头市	2021广东省	1.20778	824	2139	0	2929.87		2425.83	305	8146	3000000	31412.5	52437	18814	50.4353	748.349	1.96353	1979.17	86951	432284	577.65	47	1500000	6000000	0.308993	1	1	0	1	0.308993	824	2139	0	0	0	0	0	0	0	0	0	1	0	0.934485
2022	汕头市	1	汕头市	广东省	2022汕头市	2022广东省	1.23435	743	2188	0	3017.44		2444.56	0	0	3000000	33812.6	19247	19678	47.13	0	1.94831	1968.16	0	0	578.84	58	1400000	6300000	11741.4	1	1	0	1	11741.4	743	2188	0	0	0	0	0	0	0	0	0	0	1	1.13734
2012	441500	440000	汕尾市	广东省	2012汕尾市	2012广东省	1	0	1052	0	610.408	0.010696	610.408	11883	1765	56578.3	49064.9	34516	6095	17.5	0.001296	37.0873	188	34780.1	4500	347.16	35	41000000	57000000	42845	0	1	0	0	42845	0	1052	1	0	0	0	0	0	0	0	0	0	0	0.396977
2013	441500	440000	汕尾市	广东省	2013汕尾市	2013广东省	1.025	0	1302	0	671.755	0.010752	655.371	12636	1934	95961.8	49890.2	15240	6399	24.9	0.001293	36.3038	194	39372.1	4558	352.53	33	46000000	64000000	31702.9	0	1	0	0	31702.9	0	1302	0	1	0	0	0	0	0	0	0	0	0	0.475897
2014	441500	440000	汕尾市	广东省	2014汕尾市	2014广东省	1.04858	0	1949	0	716.993	0.010574	683.779	1279	2432	134825	50649.5	16282	6852	24.0471	0.001419	37.0077	197	44812.6	5095	359.09	27	43000000	65000000	3441.28	0	1	0	0	3441.28	0	1949	0	0	1	0	0	0	0	0	0	0	0	0.501969
2015	441500	440000	汕尾市	广东省	2015汕尾市	2015广东省	1.0643	0	3539	0	762.063	0.010466	716.02	1237	2536	179166	56136	9958	7207	122.34	0.001567	57.4713	197	0	5626	358.96	10	38000000	64000000	3487.86	0	1	0	0	3487.86	0	3539	0	0	0	1	0	0	0	0	0	0	0	0.416083
2016	441500	440000	汕尾市	广东省	2016汕尾市	2016广东省	1.08878	0	5120	0	828.488	0.010247	760.931	1196	2515	224605	58120.3	4443	7763	122.9	0.001621	64.7687	204	0	5866	361.89	16	36000000	60000000	0.18784	0	1	0	0	0.18784	0	5120	0	0	0	0	1	0	0	0	0	0	0	0.340304
2017	441500	440000	汕尾市	广东省	2017汕尾市	2017广东省	1.10511	0	9002	0	850.906	0.009486	769.971	1371	2722	263582	55187.7	10004	0	123.23	0.001694	60.0721	231.33	5.681	6145	362.82	91	38000000	62000000	4562.73	0	1	0	0	4562.73	0	8750	0	0	0	0	0	1	0	0	0	0	0	0.336368
2012	440700	440000	江门市	广东省	2012江门市	2012广东省	1	0	1052	0	1880.39	0.03295	1880.39	19578	8996	143648	49064.9	86985	15127	53.3	0.007835	30.7846	1327	37985.3	30699	391.8	153	41000000	57000000	45108.7	0	1	0	0	45108.7	0	1052	1	0	0	0	0	0	0	0	0	0	0	1.49881
2013	440700	440000	江门市	广东省	2013江门市	2013广东省	1.025	0	1302	0	2000.18	0.032016	1951.39	20363	9999	226635	49890.2	92304	16795	59.5	0.008739	26.9493	1347	42849	34345	393	167	46000000	64000000	50843.7	0	1	0	0	50843.7	0	1302	0	1	0	0	0	0	0	0	0	0	0	1.65919
2014	440700	440000	江门市	广东省	2014江门市	2014广东省	1.04858	6	1943	0	2082.76	0.030715	1986.28	9546	13926	311372	50649.5	85377	16822	59.9186	0.009843	26.1484	1402	48168	38722	393.39	168	43000000	65000000	27067.3	0	1	0	1	27067.3	6	1943	0	0	1	0	0	0	0	0	0	0	0	1.70597
2015	440700	440000	江门市	广东省	2015江门市	2015广东省	1.0643	8	3531	0	2240.02	0.030764	2104.69	10272	15407	409367	56136	87941	14434	262.27	0.010089	20.9024	1252	0	39490	391.41	141	38000000	64000000	0.427122	0	1	0	1	0.427121	8	3531	0	0	0	1	0	0	0	0	0	0	0	1.52233
2016	440700	440000	江门市	广东省	2016江门市	2016广东省	1.08878	7	5113	0	2418.78	0.029915	2221.55	9742	14046	515884	58120.3	47634	15487	269.57	0.010168	21.2093	1347	0	40055	393.93	123	36000000	60000000	0.215219	0	1	0	1	0.215219	7	5113	0	0	0	0	1	0	0	0	0	0	0	1.45354
2017	440700	440000	江门市	广东省	2017江门市	2017广东省	1.10511	10	8992	0	2690.25	0.02999	2434.36	9606	14975	627973	55187.7	51097	0	274.54	0.010253	23.3764	1646.63	6.6107	40641	396.37	215	38000000	62000000	0.331103	0	1	0	1	0.331103	10	8750	0	0	0	0	0	1	0	0	0	0	0	1.57031
2019	江门市	1	江门市	广东省	2019江门市	2019广东省	1.16783	23	470	0	3146.64		2694.44	8709	13226	10000000	64744.1	545425	17632	59.0143	1061.87	1.54879	1990.84	80332	424864	400.11	266	2900000	11000000	0.766474	0	1	0	0	0.766474	23	470	0	0	0	0	0	0	0	1	0	0	0	1.87277
2020	江门市	1	江门市	广东省	2020江门市	2020广东省	1.19819	22	380	0	3200.95		2671.49	4962	14495	5500000	71488	566200	18399	58.6337	1082.07	1.53831	2044.97	88219	434549	401.59	354	3000000	11000000	0.834986	0	1	0	0	0.834986	22	380	0	0	0	0	0	0	0	0	1	0	0	1.95164
2021	江门市	1	江门市	广东省	2021江门市	2021广东省	1.20778	29	446	0	3601.28		2981.74	1194	15058	3100000	77256.6	229831	19271	63.7412	1099.91	1.31229	2392.4	93578	443120	402.87	432	3200000	15000000	0.65832	0	1	0	0	0.65832	29	446	0	0	0	0	0	0	0	0	0	1	0	1.55661
2022	江门市	1	江门市	广东省	2022江门市	2022广东省	1.23435	24	299	0	3773.41		3057	0	0	3100000	83159.5	352032	12432	60.49	0	1.3573	2438.46	0	0	403.41	395	3300000	14000000	86339.2	0	1	0	0	86339.2	24	299	0	0	0	0	0	0	0	0	0	0	1	2.18155
2012	341700	340000	池州市	安徽省	2012池州市	2012安徽省	1	0	55	0	417.45	0.024253	417.45	6690	8685	74728	26332.9	21017	4818	7.8	0.018403	82.2174	408	38039.4	29796	161.912	11	1300000	2700000	0.180074	0	0	0	0	0.180074	0	55	1	0	0	0	0	0	0	0	0	0	0	-0.341116
2013	341700	340000	池州市	安徽省	2013池州市	2013安徽省	1.024	0	105	0	462.25	0.024039	451.416	7503	9056	112616	28367.1	26208	5255	10.7	0.013192	82.0256	416	41999.3	21359	161.915	13	1700000	2800000	5814.12	0	0	0	0	5814.12	0	105	0	1	0	0	0	0	0	0	0	0	0	-0.318635
2014	341700	340000	池州市	安徽省	2014池州市	2014安徽省	1.04038	3	147	0	517.17	0.024806	497.095	4028	8971	153911	29536.8	30260	5317	10.8932	0.013088	80.1564	425	46178.5	21024	160.635	8	1800000	3100000	102525	0	0	0	1	102525	3	147	0	0	1	0	0	0	0	0	0	0	0	-0.29491
2015	341700	340000	池州市	安徽省	2015池州市	2015安徽省	1.05391	5	345	0	544.74	0.024755	516.876	1970	3282	199037	30944	34703	6096	10.7161	0.014157	74.8609	429	49733	22879	161.61	8	1600000	3200000	100692	0	0	0	1	100692	5	345	0	0	0	1	0	0	0	0	0	0	0	-0.266852
2016	341700	340000	池州市	安徽省	2016池州市	2016安徽省	1.07288	2	738	0	589.02	0.024133	549.009	1715	3377	243001	32221.5	36132	5945	10.7363	0.014892	57.6479	441	55068	24178	162.36	11	1600000	2800000	97174.2	0	0	0	1	97174.2	2	738	0	0	0	0	1	0	0	0	0	0	0	-0.241223
2017	341700	340000	池州市	安徽省	2017池州市	2017安徽省	1.08575	5	1010	0	624.35	0.023109	575.038	1339.5	4053	282903	38899.4	39006	0	114.5	0.015785	27.2525	446.55	60397	25629	162.36	9	2300000	3100000	94563.3	0	0	0	1	94563.3	5	1010	0	0	0	0	0	1	0	0	0	0	0	-0.25969
2018	341700	340000	池州市	安徽省	2018池州市	2018安徽省	1.10747	0	1477	0	684.93	0.022826	618.464	1197	4109.8	331531	35275.3	39588	0	114.6	0.016098	21.4358	446.55	68430	26115	162.23	8	2700000	3600000	11439.2	0	0	0	0	11439.2	0	1477	0	0	0	0	0	0	1	0	0	0	0	-0.232665
2019	池州市	1	池州市	安徽省	2019池州市	2019安徽省	1.13737	5	0	0	831.73		731.274	981	6846	15000000	79104.2	40223	6550	10.9119	537.106	1.79627	455.45	79614	87167	162.29	10	63287	20602	48068.1	0	0	0	0	48068.1	5	0	0	0	0	0	0	0	0	1	0	0	0	-0.49401
2020	池州市	1	池州市	安徽省	2020池州市	2020安徽省	1.16808	10	0	0	868.89		743.862	495.8	7128.5	6700000	83275.2	45558	7397	10.8776	545.887	1.79623	457.57	84912	88592	162.29	10	82203	23417	47014.4	0	0	0	0	47014.4	10	0	0	0	0	0	0	0	0	0	1	0	0	-0.480111
2021	池州市	1	池州市	安徽省	2021池州市	2021安徽省	1.17859	7	0	0	1004.18		852.016	392.1	7795.4	22000000	88703.2	49341	7622	11.537	647.13	1.8075	466.07	94342	86133	133.1	14	109551	34366	36464.3	0	0	0	0	36464.3	7	0	0	0	0	0	0	0	0	0	0	1	0	-0.510728
2012	210100	210000	沈阳市	辽宁省	2012沈阳市	2012辽宁省	1	85	42	1	6602.59	0.265736	6602.59	32869	21719	1100000	24603.8	580435	50933	122	0.05095	33.5879	3138	49898.1	369285	724.8	158	4600000	5800000	91875.1	0	1	0	1	91875.1	85	42	1	0	0	0	0	0	0	0	0	0	0	3.57591
2013	210100	210000	沈阳市	辽宁省	2013沈阳市	2013辽宁省	1.024	121	56	1	7158.57	0.263055	6990.79	24484	21491	1600000	24507.7	581093	53515	152.8	0.05275	31.2223	3527	52461.4	383543	727.1	155	5000000	6500000	90857.7	0	1	0	1	90857.7	121	56	0	1	0	0	0	0	0	0	0	0	0	3.92229
2014	210100	210000	沈阳市	辽宁省	2014沈阳市	2014辽宁省	1.04141	159	86	1	7098.71	0.247976	6816.45	25397	23488	2100000	24582.7	227403	55775	153.66	0.054693	29.2847	3806	56589.6	399694	730.8	145	5500000	5900000	95173.9	0	1	0	1	95173.9	159	86	0	0	1	0	0	0	0	0	0	0	0	3.39728
2019	沈阳市	1	沈阳市	辽宁省	2019沈阳市	2019辽宁省	1.14186	409	220	1	6470.26		5666.4	13760	18958	8700000	91179.9	165054	65540	119.576	179.541	1.89518	4623.33	87696	135625	755.4	218	1100000	459157	69243.6	1	1	0	1	69243.6	409	220	0	0	0	0	0	0	0	1	0	0	0	3.77052
2020	沈阳市	1	沈阳市	辽宁省	2020沈阳市	2020辽宁省	1.16927	368	298	1	6571.6		5620.27	4893	18435	35000000	100001	495240	68011	118.424	166.618	1.45604	6085.8	95908	126913	761.7	192	1100000	395908	62046.5	1	1	0	1	62046.5	368	298	0	0	0	0	0	0	0	0	1	0	0	5.63996
2021	沈阳市	1	沈阳市	辽宁省	2021沈阳市	2021辽宁省	1.18213	427	236	1	7249.68		6132.72	5496	19216	6700000	105999	525340	71327	119.942	160.976	1.81185	5779.02	101554	123195	765.3	0	1400000	750491	63766.6	1	1	0	1	63766.6	427	236	0	0	0	0	0	0	0	0	0	1	0	5.5001
2012	130900	130000	沧州市	河北省	2012沧州市	2012河北省	1	0	33	0	2812.42	0.10583	2812.42	9841	30803	347540	34279.7	35611	19872	52.4	0.007081	24.5548	361	40356.8	51292	724.382	58	2100000	3000000	7272.72	0	1	0	0	7272.72	0	33	1	0	0	0	0	0	0	0	0	0	0	-0.132904
2013	130900	130000	沧州市	河北省	2013沧州市	2013河北省	1.03	3	45	0	3012.99	0.105931	2925.23	10241	35406	538824	35330.8	41023	26632	52.4	0.007362	25.3992	362	43475.7	53811	730.95	50	2400000	3100000	101898	0	1	0	1	101898	3	45	0	1	0	0	0	0	0	0	0	0	0	-0.050794
2014	130900	130000	沧州市	河北省	2014沧州市	2014河北省	1.04751	1	54	0	3133.38	0.106501	2991.26	4979	29219	752117	35736.2	34242	29628	53.0659	0.01092	26.6477	368	48082.2	80535	737.5	15	2400000	3600000	101666	0	1	0	1	101666	1	54	0	0	1	0	0	0	0	0	0	0	0	-0.021627
2015	130900	130000	沧州市	河北省	2015沧州市	2015河北省	1.05694	4	110	0	3320.63	0.111408	3141.75	9841	30803	986441	36794	47296	32452	52.5718	0.007455	38.499	368	54779	55485	744.3	27	1900000	3300000	99126.7	0	1	0	1	99126.7	4	110	0	0	0	1	0	0	0	0	0	0	0	0.018877
2016	130900	130000	沧州市	河北省	2016沧州市	2016河北省	1.07279	3	166	0	3544.68	0.110528	3304.16	10241	35406	1200000	36969.9	56506	34257	51.8892	0.010427	38.4196	369	58122	78262	750.55	27	1600000	3100000	96795.2	0	1	0	1	96795.2	3	166	0	0	0	0	1	0	0	0	0	0	0	0.056528
2017	130900	130000	沧州市	河北省	2017沧州市	2017河北省	1.09103	5	341	0	3643.4	0.107108	3339.42	4979	29219	1400000	38188.2	62394	36990	16.0589	0.008019	34.5969	446.02	0	60584	755.49	0	1800000	3100000	90391.7	0	1	0	1	90391.7	5	341	0	0	0	0	0	1	0	0	0	0	0	0.124855
2019	沧州市	1	沧州市	河北省	2019沧州市	2019河北省	1.15073	7	6	0	3588		3118.02	3990	24952	13000000	10334.9	71695.8	34113	47.5612	1512.79	2.36467	534.54	79779	1100000	754.43	0	0	0	49487	0	1	0	0	49487	7	6	0	0	0	0	0	0	0	1	0	0	0	-0.388171
2020	沧州市	1	沧州市	河北省	2020沧州市	2020河北省	1.1749	3	15	0	3699.9		3149.13	1629	25010	3900000	10552	80191	34102	46.9667	1630.93	2.05993	698.79	80905	1200000	730.078	0	1500000	1700000	0.700862	0	1	0	0	0.700862	3	15	0	0	0	0	0	0	0	0	1	0	0	-0.265925
2021	沧州市	1	沧州市	河北省	2021沧州市	2021河北省	1.18664	8	12	0	4163.39		3508.54	863	28512	21000000	10884.4	74574	13998	46.1794	1395.29	1.99309	754.92	86619	1000000	730.4	0	1500000	2300000	0.745046	0	1	0	0	0.745046	8	12	0	0	0	0	0	0	0	0	0	1	0	-0.324934
2012	451200	450000	河池市	广西壮族自治区	2012河池市	2012广西壮族自治区	1	0	15	0	492.71	0.037799	492.71	8241	10847	107322	34845.7	946	11174	19.3	0.003031	69.408	132	31664.3	12276	405.05	0	1400000	1500000	4822.79	0	0	0	0	4822.79	0	15	1	0	0	0	0	0	0	0	0	0	0	-0.556952
2013	451200	450000	河池市	广西壮族自治区	2013河池市	2013广西壮族自治区	1.022	0	23	0	528.623	0.036583	517.244	4261	6191	125232	37890.5	7559	11504	19.7	0.003305	67.0861	135	37469.9	13672	413.72	16	1400000	1900000	4712.38	0	0	0	0	4712.38	0	23	0	1	0	0	0	0	0	0	0	0	0	-0.529847
2014	451200	450000	河池市	广西壮族自治区	2014河池市	2014广西壮族自治区	1.04346	0	29	0	601.166	0.038357	576.126	4454	6736	145298	38472.2	10616	13783	19.3782	0.003614	66.3052	135	40380.4	15174	419.85	2	1600000	2400000	6899.42	0	0	0	0	6899.42	0	29	0	0	1	0	0	0	0	0	0	0	0	-0.49047
2015	451200	450000	河池市	广西壮族自治区	2015河池市	2015广西壮族自治区	1.05911	0	141	0	618.03	0.036781	583.535	4454	6736	169431	38953	489	14667	18.7991	0.003914	67.4427	157	53638	16617	424.54	1	2300000	2800000	0.192666	0	0	0	0	0.192666	0	141	0	0	0	1	0	0	0	0	0	0	0	-0.474037
2019	河池市	1	河池市	广西壮族自治区	2019河池市	2019广西壮族自治区	1.1598	1	264	0	878.097		757.108	3191	7946	13000000	24011.8	1098	19262	19.7722	1444.11	1.77604	469.78	79601	626449	433.797	12	226480	76667	0.062158	0	0	0	0	0.062158	1	264	0	0	0	0	0	0	0	1	0	0	0	-0.734383
2020	河池市	1	河池市	广西壮族自治区	2020河池市	2020广西壮族自治区	1.19228	1	83	0	927.71		778.099	2462	6999	12000000	30126	1269	18490	21.9633	1442.06	1.72018	487.63	85292	625608	433.829	0	353231	99314.1	0.982309	0	0	0	0	0.982309	1	83	0	0	0	0	0	0	0	0	1	0	0	-0.733943
2021	河池市	1	河池市	广西壮族自治区	2021河池市	2021广西壮族自治区	1.20301	1	102	0	1041.97		866.137	1672	8098	5200000	33188.4	1915	14334	20.671	1473.01	1.72489	491.23	90555	638257	433.301	0	394753	190150	0.377059	0	0	0	0	0.377059	1	102	0	0	0	0	0	0	0	0	0	1	0	-0.786437
2012	441600	440000	河源市	广东省	2012河源市	2012广东省	1	0	1052	0	615.26	0.010781	615.26	4653	3296	46390.2	49064.9	19710	7649	23.8	0.003461	64.3367	139	35983.7	12289	355.06	73	41000000	57000000	7614.4	0	1	0	0	7614.4	0	1052	1	0	0	0	0	0	0	0	0	0	0	0.311727
2013	441600	440000	河源市	广东省	2013河源市	2013广东省	1.025	0	1302	0	680.33	0.01089	663.736	5575	3995	75115.7	49890.2	21113	8623	25.4	0.003435	64.3521	143	41094.7	12398	360.95	85	46000000	64000000	10504.4	0	1	0	0	10504.4	0	1302	0	1	0	0	0	0	0	0	0	0	0	0.439782
2014	441600	440000	河源市	广东省	2014河源市	2014广东省	1.04858	0	1949	0	768.951	0.01134	733.329	6640	7656	111564	50649.5	22619	9299	26.1987	0.003473	64.1827	144	46077.3	12686	365.29	97	43000000	65000000	10588.8	0	1	0	0	10588.8	0	1949	0	0	1	0	0	0	0	0	0	0	0	0.468318
2015	441600	440000	河源市	广东省	2015河源市	2015广东省	1.0643	0	3539	0	810.079	0.011126	761.135	3257	6509	156326	56136	14424	9881	135.6	0.003098	61.4699	151	0	11350	366.41	26	38000000	64000000	2716.29	0	1	0	0	2716.29	0	3539	0	0	0	1	0	0	0	0	0	0	0	0.412499
2016	441600	440000	河源市	广东省	2016河源市	2016广东省	1.08878	0	5120	0	898.716	0.011115	825.432	3223	6203	204253	58120.3	9502	9034	136.48	0.003237	28.7919	233	0	12085	373.32	35	36000000	60000000	0.195566	0	1	0	0	0.195566	0	5120	0	0	0	0	1	0	0	0	0	0	0	0.428785
2017	441600	440000	河源市	广东省	2017河源市	2017广东省	1.10511	0	9002	0	946.161	0.010547	856.166	3527	6702	255831	55187.7	10405	0	138.78	0.003222	31.2561	241.3	6.1561	12015	372.95	453	38000000	62000000	1489.49	0	1	0	0	1489.49	0	8750	0	0	0	0	0	1	0	0	0	0	0	0.378654
2021	河源市	1	河源市	广东省	2021河源市	2021广东省	1.20778	0	154	0	1273.99		1054.82	992	6505	5300000	26489.1	106059	13109	29.1127	940.172	1.65218	427.09	89802	349678	371.93	28	602422	2500000	307.932	0	1	0	0	307.932	0	154	0	0	0	0	0	0	0	0	0	1	0	-0.34569
2022	河源市	1	河源市	广东省	2022河源市	2022广东省	1.23435	61	84	0	1294.57		1048.79	0	0	5300000	28513	113835	7585	28.38	0	1.65387	433.59	0	0	371.27	36	499361	1900000	99050.4	0	1	0	0	99050.4	61	84	0	0	0	0	0	0	0	0	0	0	1	-0.03826
2012	350500	350000	泉州市	福建省	2012泉州市	2012福建省	1	4	240	0	4702.7	0.238694	4702.7	14208	16283	499722	21753.2	131960	24198	174.9	0.016966	17.1286	866	41116.4	117599	693.16	106	5800000	9800000	92852.2	0	1	0	1	92852.2	4	240	1	0	0	0	0	0	0	0	0	0	0	0.650129
2013	350500	350000	泉州市	福建省	2013泉州市	2013福建省	1.025	0	346	0	5218	0.238608	5090.73	14387	17272	689133	21692.1	139112	27893	163.7	0.016872	21.6847	875	44896.4	118697	703.51	111	6300000	11000000	89232	0	1	0	0	89232	0	346	0	1	0	0	0	0	0	0	0	0	0	0.726237
2014	350500	350000	泉州市	福建省	2014泉州市	2014福建省	1.0455	37	417	0	5733.36	0.238336	5483.85	9892	20423	900006	22471.1	148950	31189	157.142	0.017056	21.0552	882	48963	122159	716.22	126	6400000	11000000	85290.9	1	1	0	1	85291	37	417	0	0	1	0	0	0	0	0	0	0	0	0.788326
2015	350500	350000	泉州市	福建省	2015泉州市	2015福建省	1.06327	107	730	0	6137.71	0.236249	5772.47	7129.06	22865.6	1100000	23278	158036	33173	150.563	0.017175	21.3858	887	54044	124078	722.45	102	5600000	11000000	72171.7	1	1	0	1	72171.7	107	730	0	0	0	1	0	0	0	0	0	0	0	0.833269
2016	350500	350000	泉州市	福建省	2016泉州市	2016福建省	1.08135	152	832	0	6646.63	0.230701	6146.61	6592.1	24593.2	1400000	24281.8	162780	35171	149.592	0.017206	18.2598	890	57141	125999	732.3	124	5300000	10000000	67638.5	1	1	0	1	67638.5	152	832	0	0	0	0	1	0	0	0	0	0	0	0.854203
2017	350500	350000	泉州市	福建省	2017泉州市	2017福建省	1.09433	244	1874	0	7547.83	0.234535	6897.25	5819.88	27777.9	1600000	25343.8	159194	37169	139.911	0.01699	10.3955	1653.78	0	126125	742.33	196	6600000	10000000	26791.2	1	1	0	1	26791.2	244	1874	0	0	0	0	0	1	0	0	0	0	0	1.4353
2018	350500	350000	泉州市	福建省	2018泉州市	2018福建省	1.11074	273	2706	0	8467.98	0.236509	7623.73	4914.65	30163.9	1500000	23476.7	59584	39167	144.687	0.017255	10.5824	1653.78	0	130296	755.12	280	7200000	12000000	0.746793	1	1	0	1	0.746793	273	2706	0	0	0	0	0	0	1	0	0	0	0	1.27608
2019	泉州市	1	泉州市	福建省	2019泉州市	2019福建省	1.13962	317	527	0	9946.66		8728.05	4067	20009	18000000	3645.51	64112	31051	129.281	1638.94	2.19837	1655	72321	1200000	760.7	314	6600000	15000000	0.550697	1	1	0	1	0.550697	317	527	0	0	0	0	0	0	0	1	0	0	0	0.626338
2020	泉州市	1	泉州市	福建省	2020泉州市	2020福建省	1.16469	164	403	0	10158.7		8722.19	1438	14555	4300000	3627.09	66339	35219	118.301	1688.65	2.21074	1669.26	76330	1300000	766.14	358	4700000	15000000	0.489934	1	1	0	1	0.489935	164	403	0	0	0	0	0	0	0	0	1	0	0	0.66563
2021	泉州市	1	泉州市	福建省	2021泉州市	2021福建省	1.17284	192	451	0	11304.2		9638.25	801	17368	14000000	12520.7	48629	32929	113.21	1749.04	2.18004	1844	85651.3	1300000	771.273	509	5800000	20000000	0.862933	1	1	0	1	0.862933	192	451	0	0	0	0	0	0	0	0	0	1	0	0.78299
2022	泉州市	1	泉州市	福建省	2022泉州市	2022福建省	1.19513	272	393	0	12103		10126.9	0	0	14000000	13005	97254	33813	109.44	1795.61	2.18537	1851.2	89579.4	1400000	774.003	587	7200000	20000000	0.74726	1	1	0	1	0.74726	272	393	0	0	0	0	0	0	0	0	0	0	1	0.883453
2012	321200	320000	泰州市	江苏省	2012泰州市	2012江苏省	1	3	311	0	2701.67	0.049977	2701.67	9935	16086	284811	32819.7	145018	17018	40.9	0.00958	50.041	959	42980.2	48509	506.35	407	22000000	33000000	89784	0	1	0	1	89784	3	311	1	0	0	0	0	0	0	0	0	0	0	0.986536
2013	321200	320000	泰州市	江苏省	2013泰州市	2013江苏省	1.023	6	381	0	3006.91	0.050322	2939.31	9500	16392	429222	29981.4	132259	18646	94.8	0.009667	49.6289	1138	46792	49089	507.8	156	22000000	33000000	87222.6	0	1	0	1	87222.6	6	381	0	1	0	0	0	0	0	0	0	0	0	1.12289
2014	321200	320000	泰州市	江苏省	2014泰州市	2014江苏省	1.04551	6	609	0	3370.89	0.051789	3224.17	9508	17255	599544	36249.4	93945	19539	107.26	0.009696	51.0525	1150	53399.3	49305	508.51	117	22000000	34000000	78849.5	0	1	0	1	78849.5	6	609	0	0	1	0	0	0	0	0	0	0	0	1.0661
2015	321200	320000	泰州市	江苏省	2015泰州市	2015江苏省	1.06328	8	1575	0	3687.9	0.052597	3468.42	8217	19114	813908	38840	106550	20295	107.172	0.011069	49.6208	1198	57874	56212	507.85	83	21000000	34000000	41042.5	0	1	0	1	41042.5	8	1575	0	0	0	1	0	0	0	0	0	0	0	1.13815
2016	321200	320000	泰州市	江苏省	2016泰州市	2016江苏省	1.08774	7	2210	0	4101.78	0.053003	3770.94	7619	19313	1000000	39083.3	134448	21865	110	0.011649	43.1992	1234	61069	59201	508.21	107	19000000	32000000	15843.4	1	1	0	1	15843.4	7	2210	0	0	0	0	1	0	0	0	0	0	0	1.21968
2017	321200	320000	泰州市	江苏省	2017泰州市	2017江苏省	1.10623	15	3593	0	4744.53	0.055253	4288.93	6834	21026	1300000	43110.1	161800	24079	278.7	0.012223	52.846	1283.87	63929	61748	505.19	0	23000000	36000000	0.888448	1	1	0	1	0.888448	15	3593	0	0	0	0	0	1	0	0	0	0	0	1.38648
2019	泰州市	1	泰州市	江苏省	2019泰州市	2019江苏省	1.16675	28	0	0	5133.36		4399.7	5907	4979	64000000	54360.6	148600	21562	94.6218	509.04	2.12903	1390.7	79895	254800	500.55	0	493400	953200	49025.4	1	1	0	1	49025.4	28	0	0	0	0	0	0	0	0	1	0	0	0	0.690914
2020	泰州市	1	泰州市	江苏省	2020泰州市	2020江苏省	1.19592	125	0	0	5312.77		4442.41	4247.9	5290.36	10000000	58953.1	165000	22133	92.7407	515.659	2.08362	1499.18	85944	256360	497.15	0	3500000	6700000	46967.3	1	1	0	1	46967.3	125	0	0	0	0	0	0	0	0	0	1	0	0	0.899938
2021	泰州市	1	泰州市	江苏省	2021泰州市	2021江苏省	1.21505	232	0	0	6025.26		4958.84	1070	5533	57000000	61447.4	182753	21313	48.5765	519.15	2.08548	1504.97	111568	255785	492.7	0	3600000	8600000	44984.4	1	1	0	1	44984.4	232	0	0	0	0	0	0	0	0	0	0	1	0	0.973606
2022	泰州市	1	泰州市	江苏省	2022泰州市	2022江苏省	1.24179	153	0	0	6401.77		5155.29	792	4981	57000000	62909.2	113889	10786	0	516.825	2.08828	1517.94	0	252433	488.43	0	4100000	9000000	48251.5	1	1	0	1	48251.5	153	0	0	0	0	0	0	0	0	0	0	0	1	0.666377
2012	510500	510000	泸州市	四川省	2012泸州市	2012四川省	1	2	78	0	1030.45	0.043164	1030.45	13499	7418	133453	54614.2	5153	18751	27.8	0.008154	37.3383	571	35407.4	41195	505.2	10	2100000	3800000	103443	0	0	0	1	103443	2	78	1	0	0	0	0	0	0	0	0	0	0	-0.086919
2013	510500	510000	泸州市	四川省	2013泸州市	2013四川省	1.028	3	219	0	1140.48	0.043213	1109.42	14350	8394	205135	56157.2	5293	20230	35.9	0.008493	33.7517	638	43105.4	43178	508.4	5	2300000	4200000	102123	0	0	0	1	102123	3	219	0	1	0	0	0	0	0	0	0	0	0	-0.00691
2019	泸州市	1	泸州市	四川省	2019泸州市	2019四川省	1.14965	22	2326	0	2081.26		1810.34	5140	11573	11000000	82445.1	16000	24750	43.184	1270.12	1.95347	903.91	76607	645984	508.6	12	433261	409881	0.539806	1	0	0	1	0.539806	22	2326	0	0	0	0	0	0	0	1	0	0	0	-0.330911
2012	410300	410000	洛阳市	河南省	2012洛阳市	2012河南省	1	0	172	0	2981.12	0.100716	2981.12	18355	19788	485221	31398.2	199251	29157	61.1	0.056963	31.8491	635	42397.3	118923	208.772	51	2200000	3000000	0.174445	0	0	0	0	0.174445	0	172	1	0	0	0	0	0	0	0	0	0	0	0.525057
2013	410300	410000	洛阳市	河南省	2013洛阳市	2013河南省	1.029	8	140	0	3140.76	0.097565	3052.24	19920	22142	689222	31413.3	222272	31742	72.8	0.055743	30.6333	711	40469.9	118507	212.596	46	2400000	3600000	99384.6	0	0	0	1	99384.6	8	140	0	1	0	0	0	0	0	0	0	0	0	0.6699
2014	410300	410000	洛阳市	河南省	2014洛阳市	2014河南省	1.04855	8	196	0	3284.57	0.094011	3132.49	12791	17360	916483	31430.3	241025	34475	72.69	0.017845	31.1511	735	44484.2	124241	696.23	39	2600000	3900000	98576.3	1	0	0	1	98576.3	8	196	0	0	1	0	0	0	0	0	0	0	0	0.763358
2015	410300	410000	洛阳市	河南省	2015洛阳市	2015河南省	1.06218	11	344	0	3469.03	0.093752	3265.94	11455.8	22045	1200000	33578	255371	36896	74.7762	0.018674	31.6059	741	46515	130773	700.28	21	3100000	4300000	96995.9	1	0	0	1	96995.9	11	344	0	0	0	1	0	0	0	0	0	0	0	0.826866
2016	410300	410000	洛阳市	河南省	2016洛阳市	2016河南省	1.08236	35	595	0	3820.11	0.094389	3529.41	11455.8	22045	1500000	32533	268798	41943	75.3879	0.019121	30.6834	825	51295	134827	705.11	24	2800000	4300000	94432.8	1	0	0	1	94432.8	35	595	0	0	0	0	1	0	0	0	0	0	0	0.978504
2017	410300	410000	洛阳市	河南省	2017洛阳市	2017河南省	1.09752	48	654	0	4290.19	0.096294	3908.99	10965.8	24287	1700000	34589	269864	44054	461.731	0.016635	29.4457	875.25	56560	118132	710.14	0	3100000	4700000	93863.1	1	0	0	1	93863.1	48	654	0	0	0	0	0	1	0	0	0	0	0	1.04883
2018	410300	410000	洛阳市	河南省	2018洛阳市	2018河南省	1.12276	90	1058	0	4640.78	0.096571	4133.37	10665	26249	2000000	34123.6	279750	46910	448.613	0.01769	26.3708	918.06	64906	126250	713.67	0	2900000	5400000	89995.1	1	0	0	1	89995.1	90	1058	0	0	0	0	0	0	1	0	0	0	0	1.15304
2019	洛阳市	1	洛阳市	河南省	2019洛阳市	2019河南省	1.15644	25	2703	0	5034.85		4353.74	10502	26737	25000000	14497.1	290822	40061	68.3268	869.775	3.26324	952	75283	623646	717.02	0	0	0	0.910757	1	0	0	0	0.910757	25	2703	0	0	0	0	0	0	0	1	0	0	0	0.737548
2020	洛阳市	1	洛阳市	河南省	2020洛阳市	2020河南省	1.18882	22	2052	0	5128.36		4313.81	3831.91	15854.4	160000000	14527.2	309483	41901	69.7318	835.126	3.29226	977.65	77000	625716	749.247	0	0	0	0.822507	1	0	0	0	0.822506	22	2052	0	0	0	0	0	0	0	0	1	0	0	0.832458
2021	洛阳市	1	洛阳市	河南省	2021洛阳市	2021河南省	1.19952	23	2925	0	5447.12		4541.08	3226.28	21195	18000000	16541.4	321118	41635	62.7586	691.129	3.14855	1238.48	82938.5	520071	752.495	0	0	0	2174.57	1	0	0	0	2174.57	23	2925	0	0	0	0	0	0	0	0	0	1	0	1.12075
2012	460100	460000	海口市	海南省	2012海口市	2012海南省	1	32	2	1	818.755	0.286725	818.755	40116	10413	183045	3302	45257	9910	45	0.071475	31.8729	1107	40485.5	115496	161.59	19	1100000	313610	103520	0	1	0	1	103520	32	2	1	0	0	0	0	0	0	0	0	0	0	0.370377
2013	460100	460000	海口市	海南省	2013海口市	2013海南省	1.028	39	1	1	904.635	0.284695	879.996	45538	12168	228399	3301	51200	11250	48.6	0.089586	31.2452	1122	45410.6	146231	163.23	37	1100000	370649	103310	0	1	0	1	103310	39	1	0	1	0	0	0	0	0	0	0	0	0	0.413096
2014	460100	460000	海口市	海南省	2014海口市	2014海南省	1.05267	49	2	1	1091.7	0.311851	1037.08	6898	12346	285332	3302	32979	11712	51.2765	0.109228	30.3489	1142	50652.5	180565	165.31	33	1100000	441674	103449	0	1	0	1	103449	49	2	0	0	1	0	0	0	0	0	0	0	0	0.399494
2015	460100	460000	海口市	海南省	2015海口市	2015海南省	1.0632	77	1	1	1161.96	0.31381	1092.9	40116	10413	355875	3376	29127	14469	49.162	0.091359	30.2195	1162	57455	150559	164.8	35	1000000	374304	103114	0	1	0	1	103114	77	1	0	0	0	1	0	0	0	0	0	0	0	0.437983
2016	460100	460000	海口市	海南省	2016海口市	2016海南省	1.09297	86	5	1	1257.67	0.310289	1150.69	45538	12168	443929	3376	3576	13247	51.4158	0.079335	28.5939	1254	62030	132514	167.03	51	922263	212580	103301	1	1	0	1	103301	86	5	0	0	0	0	1	0	0	0	0	0	0	0.444308
2017	460100	460000	海口市	海南省	2017海口市	2017海南省	1.12357	161	9	1	1390.58	0.311611	1237.64	6898	12346	531198	3376	2886	0	175.157	0.074436	28.5931	1253.98	3300000	127323	171.05	39	600815	436591	70000.1	1	1	0	1	70000.1	161	9	0	0	0	0	0	1	0	0	0	0	0	2.23934
2018	460100	460000	海口市	海南省	2018海口市	2018海南省	1.15166	180	135	1	1510.51	0.312603	1311.6	6898	12346	472979	914.96	25352	0	185.148	0.085291	22.8339	2870	75925	151485	177.61	93	824504	448849	96711.6	1	1	0	1	96711.6	180	135	0	0	0	0	0	0	1	0	0	0	0	1.63788
2019	海口市	1	海口市	海南省	2019海口市	2019海南省	1.19082	262	14	1	1671.92		1404.01	2504	5334	14000000	13866.2	67154	16388	53.085	0	1.14778	2879.5	85121	0	182.894	168	2500000	863368	99569	1	1	0	1	99569	262	14	0	0	0	0	0	0	0	1	0	0	0	1.91745
2020	海口市	1	海口市	海南省	2020海口市	2020海南省	1.21821	189	28	1	1791.58		1470.67	1429	2939	14000000	15702.7	172346	17465	56.0715	0	1.13432	2782.52	90277	0	195.045	665	2600000	1100000	97986.4	1	1	0	1	97986.4	189	28	0	0	0	0	0	0	0	0	1	0	0	2.08273
2021	海口市	1	海口市	海南省	2021海口市	2021海南省	1.22186	182	33	1	2057.06		1683.55	1002	3710	5900000	17570.2	271624	17700	58.2754	0	1.3829	3373.36	99560	0	213.57	1168	3700000	1100000	96011.4	1	1	0	1	96011.4	182	33	0	0	0	0	0	0	0	0	0	1	0	2.76096
2012	340600	340000	淮北市	安徽省	2012淮北市	2012安徽省	1	0	55	0	620.54	0.036053	620.54	8545	11446	113203	26332.9	37786	8816	22.3	0.014727	18.8987	606	57000.6	32147	218.284	3	1300000	2700000	21621.2	0	0	0	0	21621.2	0	55	1	0	0	0	0	0	0	0	0	0	0	-0.024684
2013	340600	340000	淮北市	安徽省	2013淮北市	2013安徽省	1.024	0	105	0	703.66	0.036593	687.168	9741	12491	170744	28367.1	45934	9526	28.6	0.015461	18.8621	631	52378.3	33165	214.502	3	1700000	2800000	30074.6	0	0	0	0	30074.6	0	105	0	1	0	0	0	0	0	0	0	0	0	0.014895
2014	340600	340000	淮北市	安徽省	2014淮北市	2014安徽省	1.04038	0	150	0	759.64	0.036436	730.154	4013	19051	235854	29536.8	54431	10974	27.5412	0.016134	20.1146	657	52684	34736	215.297	5	1800000	3100000	14911.8	0	0	0	0	14911.8	0	150	0	0	1	0	0	0	0	0	0	0	0	0.069634
2015	340600	340000	淮北市	安徽省	2015淮北市	2015安徽省	1.05391	0	350	0	760.39	0.034554	721.495	1841	11659	305525	30944	59979	11065	23.2182	0.017799	18.1687	674	51096	38534	216.5	9	1600000	3200000	22051.3	0	0	0	0	22051.3	0	350	0	0	0	1	0	0	0	0	0	0	0	0.096193
2016	340600	340000	淮北市	安徽省	2016淮北市	2016安徽省	1.07288	4	736	0	799.03	0.032737	744.753	1736	12469	368691	32221.5	64780	10613	21.4656	0.01838	18.1887	709	48266	39800	216.54	2	1600000	2800000	96706.7	0	0	0	1	96706.7	4	736	0	0	0	0	1	0	0	0	0	0	0	0.118927
2017	340600	340000	淮北市	安徽省	2017淮北市	2017安徽省	1.08575	3	1012	0	924.01	0.0342	851.031	1506.8	14130.3	426591	38899.4	66695	0	120.8	0.018225	18.0397	584.15	60372	39539	216.95	10	2300000	3100000	94096.7	0	0	0	1	94096.7	3	1012	0	0	0	0	0	1	0	0	0	0	0	-0.082191
2018	340600	340000	淮北市	安徽省	2018淮北市	2018安徽省	1.10747	4	1473	0	985.19	0.032832	889.587	1347.5	14293.8	498748	35275.3	25697	0	122.3	0.017772	18.6818	608.74	70263	38717	217.86	6	2700000	3600000	90631.6	0	0	0	1	90631.5	4	1473	0	0	0	0	0	0	1	0	0	0	0	-0.131862
2019	淮北市	1	淮北市	安徽省	2019淮北市	2019安徽省	1.13737	13	78	0	1077.94		947.747	994	9006	20000000	107722	28781	10406	19.0475	655.171	2.34032	645.66	78796	143299	218.72	12	7710	73746	35249.9	0	0	0	0	35249.9	13	78	0	0	0	0	0	0	0	1	0	0	0	-0.432448
2020	淮北市	1	淮北市	安徽省	2020淮北市	2020安徽省	1.16808	17	75	0	1119.06		958.034	492.1	9286.1	10000000	113402	31659	11132	18.0576	679.343	2.35225	658.34	85560	148586	218.72	5	11950	88670	32602.6	0	0	0	0	32602.6	17	75	0	0	0	0	0	0	0	0	1	0	0	-0.425108
2021	淮北市	1	淮北市	安徽省	2021淮北市	2021安徽省	1.17859	57	89	0	1223.02		1037.7	403.6	10144.8	31000000	120793	34825	9228	17.3979	756.165	2.24564	720.88	90841	149267	197.4	6	17317	161872	24493.3	0	0	0	0	24493.3	57	89	0	0	0	0	0	0	0	0	0	1	0	-0.43086
2012	340400	340000	淮南市	安徽省	2012淮南市	2012安徽省	1	0	55	0	781.76	0.045419	781.76	7473	14552	135005	26332.9	21733	10900	35.5	0.027409	18.5315	719	57550.2	66817	243.776	1	1300000	2700000	14288.5	0	0	0	0	14288.5	0	55	1	0	0	0	0	0	0	0	0	0	0	0.050882
2013	340400	340000	淮南市	安徽省	2013淮南市	2013安徽省	1.024	0	105	0	819.39	0.042611	800.186	8680	15363	200141	28367.1	24662	10741	35.4	0.033167	16.1069	742	58597.1	80692	243.289	3	1700000	2800000	19206.7	0	0	0	0	19206.7	0	105	0	1	0	0	0	0	0	0	0	0	0	0.074963
2014	340400	340000	淮南市	安徽省	2014淮南市	2014安徽省	1.04038	0	150	0	789.32	0.037859	758.681	4648	21041	253500	29536.8	20095	11243	32.5874	0.032543	16.0791	747	61775.4	79193	243.345	5	1800000	3100000	0.191226	0	0	0	0	0.191226	0	150	0	0	1	0	0	0	0	0	0	0	0	0.078786
2015	340400	340000	淮南市	安徽省	2015淮南市	2015安徽省	1.05391	1	349	0	901.08	0.040948	854.988	4411	10172	320661	30944	20797	11913	33.0118	0.0203	16.3224	768	59424	77829	383.39	4	1600000	3200000	100774	0	0	0	1	100774	1	349	0	0	0	1	0	0	0	0	0	0	0	0.10095
2016	340400	340000	淮南市	安徽省	2016淮南市	2016安徽省	1.07288	0	740	0	963.84	0.039489	898.368	4034	10509	381772	32221.5	22298	15817	30.4045	0.020542	16.8122	794	58543	79932	389.11	6	1600000	2800000	12787.3	0	0	0	0	12787.3	0	740	0	0	0	0	1	0	0	0	0	0	0	0.154698
2017	340400	340000	淮南市	安徽省	2017淮南市	2017安徽省	1.08575	0	1015	0	1060.18	0.03924	976.446	3215.7	12579.9	435073	38899.4	23859	0	223.7	0.01608	18.9509	823.07	65621	62643	389.56	8	2300000	3100000	18423.3	0	0	0	0	18423.3	0	1015	0	0	0	0	0	1	0	0	0	0	0	0.013904
2018	340400	340000	淮南市	安徽省	2018淮南市	2018安徽省	1.10747	0	1477	0	1133.31	0.037768	1023.33	2918.7	12756.1	490771	35275.3	28525	0	219.5	0.01534	19.046	871.53	77941	59775	389.66	13	2700000	3600000	21140.8	0	0	0	0	21140.8	0	1477	0	0	0	0	0	0	1	0	0	0	0	0.083118
2019	淮南市	1	淮南市	安徽省	2019淮南市	2019安徽省	1.13737	6	295	0	1296.17		1139.62	2689	13419	19000000	64629.6	31120	14991	26.5849	581.871	2.06695	1009.48	91156	227407	390.82	7	3113	56732	41035.4	0	0	0	0	41035.4	6	295	0	0	0	0	0	0	0	1	0	0	0	0.017215
2020	淮南市	1	淮南市	安徽省	2020淮南市	2020安徽省	1.16808	5	179	0	1337.2		1144.78	1404.5	13303.8	10000000	68037.4	36591	15559	23.9675	577.941	2.07229	1025.4	96671	225871	390.82	5	4649	71556	42327.7	0	0	0	0	42327.7	5	179	0	0	0	0	0	0	0	0	1	0	0	0.046473
2021	淮南市	1	淮南市	安徽省	2021淮南市	2021安徽省	1.17859	7	182	0	1457.05		1236.26	1061.3	13933	31000000	72472.1	40179	15398	23.2454	728.688	2.0614	1081.29	109049	221521	304	10	6853	94080	26633.1	0	0	0	0	26633.2	7	182	0	0	0	0	0	0	0	0	0	1	0	0.030597
2012	320800	320000	淮安市	江苏省	2012淮安市	2012江苏省	1	0	314	0	1920.91	0.035534	1920.91	12479	11860	222334	32819.7	212094	18716	42.7	0.012274	39.0866	1642	41970.8	67113	546.81	344	22000000	33000000	79130.1	0	1	0	0	79130.1	0	314	1	0	0	0	0	0	0	0	0	0	0	1.69248
2013	320800	320000	淮安市	江苏省	2013淮安市	2013江苏省	1.023	0	387	0	2155.86	0.036079	2107.39	8531	10440	342620	29981.4	130219	21681	63.3	0.012094	36.9751	1703	45522.7	66876	552.96	143	22000000	33000000	15057.8	0	1	0	0	15057.8	0	387	0	1	0	0	0	0	0	0	0	0	0	1.60375
2014	320800	320000	淮安市	江苏省	2014淮安市	2014江苏省	1.04551	0	615	0	2455.39	0.037724	2348.52	8690	11487	482706	36249.4	119867	22858	74.27	0.012011	35.7045	1739	51302.8	67289	560.25	179	22000000	34000000	8783.67	0	1	0	0	8783.67	0	615	0	0	1	0	0	0	0	0	0	0	0	1.63135
2015	320800	320000	淮安市	江苏省	2015淮安市	2015江苏省	1.06328	1	1582	0	2745.09	0.03915	2581.72	7350	15816	658876	38840	121386	23955	72.516	0.012049	35.9086	1765	55232	68011	564.45	167	21000000	34000000	40597.5	0	1	0	1	40597.5	1	1582	0	0	0	1	0	0	0	0	0	0	0	1.66367
2016	320800	320000	淮安市	江苏省	2016淮安市	2016江苏省	1.08774	5	2212	0	3048	0.039386	2802.15	7315	16849	843287	39083.3	116135	25500	68.75	0.012272	37.7347	2026	59642	69653	567.56	240	19000000	32000000	16063.1	0	1	0	1	16063.1	5	2212	0	0	0	0	1	0	0	0	0	0	0	1.84005
2017	320800	320000	淮安市	江苏省	2017淮安市	2017江苏省	1.10623	6	3602	0	3328.88	0.038767	3009.22	6584	18352	1000000	43110.1	117800	26235	284.5	0.012497	36.1773	2058.82	63297	70093	560.9	0	23000000	36000000	0.632219	0	1	0	1	0.632219	6	3602	0	0	0	0	0	1	0	0	0	0	0	1.93677
2019	淮安市	1	淮安市	江苏省	2019淮安市	2019江苏省	1.16675	4	944	0	3871.21		3317.94	5678	4847	9900000	18399.4	104900	19996	45.9323	429.275	1.88195	2153.47	77874	240600	560.48	0	132500	338000	21737.9	0	1	0	0	21737.9	4	944	0	0	0	0	0	0	0	1	0	0	0	1.26192
2020	淮安市	1	淮安市	江苏省	2020淮安市	2020江苏省	1.19592	7	720	0	4025.37		3365.92	4150.94	5079.08	8500000	19953.8	105900	19746	44.9447	434.091	1.89295	2167.78	83216	242210	557.97	0	1100000	2400000	29866	0	1	0	0	29865.9	7	720	0	0	0	0	0	0	0	0	1	0	0	1.30354
2021	淮安市	1	淮安市	江苏省	2021淮安市	2021江苏省	1.21505	8	618	0	4550.13		3744.79	1761	5893	51000000	20798	120100	18815	265.43	431.462	1.89563	2177.53	90600	239569	555.25	0	1100000	2800000	33807.5	0	1	0	0	33807.5	8	618	0	0	0	0	0	0	0	0	0	1	0	1.34254
2022	淮安市	1	淮安市	江苏省	2022淮安市	2022江苏省	1.24179	10	530	0	4742.42		3819.03	793	4939	51000000	21292.8	101846	14030	0	423.48	1.8888	2236.23	0	233384	551.11	0	1100000	3200000	39175.1	0	1	0	0	39175.1	10	530	0	0	0	0	0	0	0	0	0	0	1	1.25509
2012	440300	440000	深圳市	广东省	2012深圳市	2012广东省	1	618	434	0	12950.1	0.226924	12950.1	185011	30359	604321	49064.9	522944	26205	280	0.025262	22.6473	11115	59009.6	75570	299.15	2428	41000000	57000000	71233.2	0	1	0	1	71233.2	618	434	1	0	0	0	0	0	0	0	0	0	0	10.1978
2013	440300	440000	深圳市	广东省	2013深圳市	2013广东省	1.025	734	568	0	14500.2	0.232097	14146.6	201722	29617	783742	49890.2	546789	27160	457.4	0.025407	21.8138	6364	77749.1	82401	324.32	2056	46000000	64000000	64659.6	0	1	0	1	64659.6	734	568	0	1	0	0	0	0	0	0	0	0	0	6.67818
2014	440300	440000	深圳市	广东省	2014深圳市	2014广东省	1.04858	1062	887	0	16001.8	0.235981	15260.5	15113	29384	965702	50649.5	580469	31042	458.476	0.025295	23.7057	6375	73492.4	87674	346.6	2490	43000000	65000000	48322.9	1	1	0	1	48322.9	1062	887	0	0	1	0	0	0	0	0	0	0	0	6.80855
2015	440300	440000	深圳市	广东省	2015深圳市	2015广东省	1.0643	1856	1683	0	17502.9	0.240383	16445.4	7040	32331	1200000	56136	649733	31506	1100.8	0.024378	25.7697	6447	0	90112	369.64	3359	38000000	64000000	8716.29	1	1	0	1	8716.29	1856	1683	0	0	0	1	0	0	0	0	0	0	0	6.94684
2016	440300	440000	深圳市	广东省	2016深圳市	2016广东省	1.08878	2871	2249	0	19492.6	0.241081	17903.1	6039	30999	1500000	58120.3	673227	38205	1165.73	0.022944	34.0185	6556	0	91883	400.47	4132	36000000	60000000	0.164033	1	1	0	1	0.164033	2871	2249	0	0	0	0	1	0	0	0	0	0	0	7.07458
2017	440300	440000	深圳市	广东省	2017深圳市	2017广东省	1.10511	4873	4129	0	22490.1	0.250711	20350.9	6467	32100	1800000	55187.7	740129	0	1229.26	0.018085	33.4584	6668.27	10.0173	80613	445.74	6756	38000000	62000000	0.220843	1	1	0	1	0.220843	2871	4129	0	0	0	0	0	1	0	0	0	0	0	6.95285
2019	深圳市	1	深圳市	广东省	2019深圳市	2019广东省	1.16783	7917	1926	0	26927.1		23057.4	6373	25403	46000000	131460	5300000	47366	495.609	0	1.85722	6124	127757	0	541.79	5867	130000000	170000000	0.066359	1	1	0	1	0.066359	2871	1926	0	0	0	0	0	0	0	1	0	0	0	18.5529
2020	深圳市	1	深圳市	广东省	2020深圳市	2020广东省	1.19819	10113	2114	0	27670.2		23093.3	5105	32963	12000000	145153	6000000	57642	505.271	0	1.86986	6550.71	139436	0	584.58	4434	140000000	170000000	0.61286	1	1	0	1	0.61286	2871	2114	0	0	0	0	0	0	0	0	1	0	0	20.3294
2021	深圳市	1	深圳市	广东省	2021深圳市	2021广东省	1.20778	10007	2140	0	30664.9		25389.5	4441	34810	3100000	156866	7300000	48645	513.596	0	1.7865	8146.81	155563	0	627.94	5788	160000000	190000000	0.245404	1	1	0	1	0.245404	2871	2140	0	0	0	0	0	0	0	0	0	1	0	24.6821
2022	深圳市	1	深圳市	广东省	2022深圳市	2022广东省	1.23435	10162	2189	0	32387.7		26238.7	0	0	3100000	168851	7100000	60643	497.33	0	1.78855	8194.24	0	0	654.74	4289	150000000	220000000	0.077622	1	1	0	1	0.077622	2871	2189	0	0	0	0	0	0	0	0	0	0	1	24.862
2012	441800	440000	清远市	广东省	2012清远市	2012广东省	1	7	1045	0	1025.03	0.017962	1025.03	12862	9375	75948.3	49064.9	30296	10670	26.9	0.002659	34.1489	769	44596.2	10788	405.67	37	41000000	57000000	62967.1	0	1	0	1	62967.1	7	1045	1	0	0	0	0	0	0	0	0	0	0	0.896605
2013	441800	440000	清远市	广东省	2013清远市	2013广东省	1.025	0	1302	0	1093.04	0.017496	1066.38	14550	10465	117538	49890.2	21163	11844	31.5	0.002984	28.7163	938	47171.1	12229	409.78	43	46000000	64000000	33061.8	0	1	0	0	33061.8	0	1302	0	1	0	0	0	0	0	0	0	0	0	1.13746
2014	441800	440000	清远市	广东省	2014清远市	2014广东省	1.04858	0	1949	0	1197.74	0.017663	1142.26	2878	14125	163438	50649.5	22747	14078	32.4858	0.003413	27.933	982	53624	14072	412.26	29	43000000	65000000	1002.14	0	1	0	0	1002.14	0	1949	0	0	1	0	0	0	0	0	0	0	0	1.21718
2015	441800	440000	清远市	广东省	2015清远市	2015广东省	1.0643	0	3539	0	1277.86	0.01755	1200.65	3088	15267	208222	56136	14198	13842	206.79	0.003201	47.709	339	0	13395	418.51	17	38000000	64000000	2254.74	0	1	0	0	2254.74	0	3539	0	0	0	1	0	0	0	0	0	0	0	0.615037
2016	441800	440000	清远市	广东省	2016清远市	2016广东省	1.08878	0	5120	0	1387.71	0.017163	1274.55	2823	14568	247334	58120.3	10718	14489	200.86	0.002922	45.4012	450	0	12624	432.09	16	36000000	60000000	0.181302	0	1	0	0	0.181302	0	5120	0	0	0	0	1	0	0	0	0	0	0	0.636814
2017	441800	440000	清远市	广东省	2017清远市	2017广东省	1.10511	19	8983	0	1469.34	0.01638	1329.58	2997	15866	283534	55187.7	14395	0	199.36	0.002641	55.1598	511.59	0	11535	436.84	177	38000000	62000000	0.774749	0	1	0	1	0.774749	19	8750	0	0	0	0	0	1	0	0	0	0	0	0.569905
2020	清远市	1	清远市	广东省	2020清远市	2020广东省	1.19819	18	144	0	1777.15		1483.2	2296	11875	11000000	58646.8	72727	12631	34.5273	1013.62	2.00976	539.76	92883	456056	449.93	55	2200000	2100000	0.527985	0	1	0	1	0.527985	18	144	0	0	0	0	0	0	0	0	1	0	0	-0.427285
2021	清远市	1	清远市	广东省	2021清远市	2021广东省	1.20778	18	153	0	2007.45		1662.1	1116	15777	11000000	63379.1	100091	12856	33.9464	1034.86	1.75814	840.03	96112	467593	451.84	63	3000000	2400000	0.06311	0	1	0	1	0.06311	18	153	0	0	0	0	0	0	0	0	0	1	0	-0.142712
2022	清远市	1	清远市	广东省	2022清远市	2022广东省	1.23435	20	72	0	2032.02		1646.23	0	0	11000000	68221.7	111487	6272	30.86	0	1.79422	866.03	0	0	453.5	63	3000000	2600000	99545.4	0	1	0	1	99545.4	20	72	0	0	0	0	0	0	0	0	0	0	1	0.22192
2012	330300	330000	温州市	浙江省	2012温州市	2012浙江省	1	10	264	0	3669.18	0.105846	3669.18	34501	11916	386578	25001.2	39836	25457	111.5	0.009566	48.6054	1322	48213.7	76547	800.21	29	8800000	22000000	93328.3	0	1	0	1	93328.3	10	264	1	0	0	0	0	0	0	0	0	0	0	0.974354
2013	330300	330000	温州市	浙江省	2013温州市	2013浙江省	1.023	21	453	0	4003.86	0.106044	3913.84	32145	11421	606103	25800.7	50150	29165	103	0.009806	45.4787	1415	55665	79158	807.24	45	8700000	25000000	85619.3	0	1	0	1	85619.3	21	453	0	1	0	0	0	0	0	0	0	0	0	1.16088
2014	330300	330000	温州市	浙江省	2014温州市	2014浙江省	1.04448	56	749	0	4303.05	0.107113	4119.79	22338	11740	843195	25744.4	53267	30864	104.691	0.01003	44.0265	1442	59900.7	81612	813.693	43	8200000	27000000	73629.3	0	1	0	1	73629.3	56	749	0	0	1	0	0	0	0	0	0	0	0	1.24184
2015	330300	330000	温州市	浙江省	2015温州市	2015浙江省	1.05911	82	1309	0	4618.08	0.107681	4360.36	20917.4	12279.9	1100000	26300	30123	35182	106.563	0.010329	42.6996	1543	64412	83790	811.213	44	7000000	28000000	51939	0	1	0	1	51939	82	1309	0	0	0	1	0	0	0	0	0	0	0	1.33392
2016	330300	330000	温州市	浙江省	2016温州市	2016浙江省	1.07923	140	2259	0	5101.56	0.107966	4727.04	10139.3	22871.3	1400000	26273	24330	35086	104.603	0.010544	41.4758	1617	70069	86276	818.221	61	6900000	27000000	14481.1	0	1	0	1	14481.1	140	2259	0	0	0	0	1	0	0	0	0	0	0	1.36721
2017	330300	330000	温州市	浙江省	2017温州市	2017浙江省	1.10189	192	3957	0	5411.59	0.104535	4911.18	22371.2	14265.4	1600000	27714	35822	0	575.26	0.010755	41.6175	1641.43	0	88680	824.547	66	9100000	29000000	0.013155	0	1	0	1	0.05944	192	3957	0	0	0	0	0	1	0	0	0	0	0	1.03958
2018	330300	330000	温州市	浙江省	2018温州市	2018浙江省	1.12724	327	4985	0	6006.16	0.106877	5328.22	21445.4	15975.8	1900000	26769.6	52307	0	575.81	0.010716	40.5786	1680.85	0	88810	828.745	89	11000000	32000000	0.024364	0	1	0	1	0.05944	327	4985	0	0	0	0	0	0	1	0	0	0	0	1.15591
2019	温州市	1	温州市	浙江省	2019温州市	2019浙江省	1.15993	102	1518	0	6606.11		5695.29	21588	12097	70000000	109840	75842	38313	99.9305	921.231	2.029	1767.81	90677	766800	832.365	115	2200000	17000000	0.457738	0	1	0	1	0.457738	102	1518	0	0	0	0	0	0	0	1	0	0	0	0.98326
2020	温州市	1	温州市	浙江省	2020温州市	2020浙江省	1.1866	76	1633	0	6871		5790.47	11151.5	13699.1	7700000	117664	225676	38678	33.0442	1173.14	2.04146	1792.19	96775	978100	833.746	115	3100000	19000000	0.377481	0	1	0	1	0.377481	76	1633	0	0	0	0	0	0	0	0	1	0	0	1.24026
2021	温州市	1	温州市	浙江省	2021温州市	2021浙江省	1.2044	67	2012	0	7585.02		6297.74	4905	15865	3900000	124959	351284	40539	105.056	1208.44	2.06009	1824.68	112832	1000000	832.809	0	3800000	20000000	0.722445	0	1	0	1	0.722445	67	2012	0	0	0	0	0	0	0	0	0	1	0	1.55198
2022	温州市	1	温州市	浙江省	2022温州市	2022浙江省	1.2309	72	2040	0	8030		6523.68	4085.88	14561	3900000	136567	61244	41995	0	1223.58	1.5808	2604.01	0	1000000	831.822	0	4500000	25000000	0.351348	0	1	0	1	0.351348	72	2040	0	0	0	0	0	0	0	0	0	0	1	1.53574
2012	610500	610000	渭南市	陕西省	2012渭南市	2012陕西省	1	0	56	0	1104.63	0.076425	1104.63	13802	12418	217658	27628.2	6183	15823	39.8	0.002996	26.8036	313	41918.9	16932	565.07	352	614677	865226	13140.1	0	0	0	0	13140.1	0	56	1	0	0	0	0	0	0	0	0	0	0	-0.298733
2013	610500	610000	渭南市	陕西省	2013渭南市	2013陕西省	1.03	0	76	0	1260.71	0.077795	1223.99	13403	13871	337671	28393.6	5008	18066	47.1	0.003019	58.8663	318	41377.8	17200	569.797	337	990240	1000000	11207.1	0	0	0	0	11207.1	0	76	0	1	0	0	0	0	0	0	0	0	0	-0.311423
2014	610500	610000	渭南市	陕西省	2014渭南市	2014陕西省	1.04648	0	104	0	1353.45	0.076509	1293.33	9184	13204	475339	28925.9	1216	19032	46.902	0.002672	53.5	314	43375.4	15000	561.429	335	1300000	1400000	0.194487	0	0	0	0	0.194487	0	104	0	0	1	0	0	0	0	0	0	0	0	-0.299986
2021	渭南市	1	渭南市	陕西省	2021渭南市	2021陕西省	1.18901	0	1961	0	2087.21		1755.41	1512.49	18967.3	3200000	7581.83	10833	24031	41.7629	800.318	1.62191	400.17	67899	430542	537.964	5	14387	150768	5194.72	1	0	0	0	5194.72	0	1961	0	0	0	0	0	0	0	0	0	1	0	-0.416195
2022	渭南市	1	渭南市	陕西省	2022渭南市	2022陕西省	1.21398	0	2173	0	2201.13		1813.15	888.621	18674.4	3200000	8083.15	2199	24998	38.9355	0	1.64729	416.57	0	0	536.13	1	44456	182345	85790.3	1	0	0	0	85790.3	0	2173	0	0	0	0	0	0	0	0	0	0	1	-0.105163
2012	330500	330000	湖州市	浙江省	2012湖州市	2012浙江省	1	2	272	0	1664.3	0.048011	1664.3	9476	19467	175154	25001.2	102599	10982	47.1	0.010006	24.0592	618	46290.6	26153	261.38	192	8800000	22000000	92125.9	0	1	0	1	92125.9	2	272	1	0	0	0	0	0	0	0	0	0	0	0.44043
2013	330500	330000	湖州市	浙江省	2013湖州市	2013浙江省	1.023	2	472	0	1803.15	0.047757	1762.61	8363	16628	262994	25800.7	105860	11694	48.2	0.010162	24.0089	630	51637.1	26673	262.49	211	8700000	25000000	84173.6	0	1	0	1	84173.5	2	472	0	1	0	0	0	0	0	0	0	0	0	0.513224
2014	330500	330000	湖州市	浙江省	2014湖州市	2014浙江省	1.04448	8	797	0	1956	0.048689	1872.7	6307	13202	357745	25744.4	98419	11632	49.4286	0.010231	22.6244	676	56445.8	26988	263.784	157	8200000	27000000	71576.2	0	1	0	1	71576.2	8	797	0	0	1	0	0	0	0	0	0	0	0	0.568545
2015	330500	330000	湖州市	浙江省	2015湖州市	2015浙江省	1.05911	27	1364	0	2084.26	0.048599	1967.94	6046.98	13564.9	462500	26300	94188	13254	50.0579	0.01221	21.9578	717	61201	32199	263.714	185	7000000	28000000	49363.4	0	1	0	1	49363.4	27	1364	0	0	0	1	0	0	0	0	0	0	0	0.626375
2016	330500	330000	湖州市	浙江省	2016湖州市	2016浙江省	1.07923	54	2345	0	2284.37	0.048345	2116.67	5005.92	14526	571893	26273	100131	12836	50.2257	0.010069	21.4236	756	65051	26668	264.845	110	6900000	27000000	10813.6	0	1	0	1	10813.7	54	2345	0	0	0	0	1	0	0	0	0	0	0	0.652467
2017	330500	330000	湖州市	浙江省	2017湖州市	2017浙江省	1.10189	139	4010	0	2476.13	0.047831	2247.16	5260.6	16756	672760	27714	105320	0	188.93	0.009913	20.3908	806.7	0	26383	266.141	115	9100000	29000000	0.788809	0	1	0	1	0.788809	139	4010	0	0	0	0	0	1	0	0	0	0	0	0.563462
2018	330500	330000	湖州市	浙江省	2018湖州市	2018浙江省	1.12724	172	5140	0	2719.07	0.048384	2412.16	5340.3	18783	772959	26769.6	127143	0	191.5	0.010088	26.0934	834.11	0	26941	267.061	218	11000000	32000000	0.226048	0	1	0	1	0.226048	172	5140	0	0	0	0	0	0	1	0	0	0	0	0.674039
2019	湖州市	1	湖州市	浙江省	2019湖州市	2019浙江省	1.15993	163	1361	0	3122.43		2691.92	5522	13183	19000000	63066.9	189881	16925	48.9773	618.156	3.06068	906.11	89631	165400	267.57	295	1000000	8400000	0.254009	0	1	0	1	0.254009	163	1361	0	0	0	0	0	0	0	1	0	0	0	0.414301
2020	湖州市	1	湖州市	浙江省	2020湖州市	2020浙江省	1.1866	281	1318	0	3201		2697.61	3454.67	12094.4	8600000	67559.2	834910	16826	51.4284	1026.27	3.03272	940.47	97620	275100	268.059	173	1100000	10000000	0.526718	0	1	0	1	0.526718	281	1318	0	0	0	0	0	0	0	0	1	0	0	1.67205
2021	湖州市	1	湖州市	浙江省	2021湖州市	2021浙江省	1.2044	259	1587	0	3644.87		3026.29	573.48	14167	4000000	71747.8	813380	18865	52.0516	1063.33	2.75669	1056.79	106718	285500	268.495	0	1300000	14000000	0.055669	0	1	0	1	0.05944	259	1587	0	0	0	0	0	0	0	0	0	1	0	1.78263
2022	湖州市	1	湖州市	浙江省	2022湖州市	2022浙江省	1.2309	336	1694	0	3850		3127.79	304.82	13217	4000000	78412.5	157713	19043	0	1115.59	2.74472	1100.98	0	299900	268.827	0	1300000	15000000	0.546764	0	1	0	1	0.546764	336	1694	0	0	0	0	0	0	0	0	0	0	1	0.32677
2012	430300	430000	湘潭市	湖南省	2012湘潭市	2012湖南省	1	1	69	0	1282.39	0.057885	1282.39	4988	9875	197300	36418.7	58561	12085	32.3	0	18.0099	508	38320.8	118641	0	80	934653	1300000	102784	0	0	0	1	102784	1	69	1	0	0	0	0	0	0	0	0	0	0	-0.072682
2013	430300	430000	湘潭市	湖南省	2013湘潭市	2013湖南省	1.025	3	82	0	1443.06	0.05861	1407.87	5024	10620	295573	38410.7	69693	12933	35.4	0	12.3493	551	43070.5	122216	0	44	1000000	1500000	102406	0	0	0	1	102406	3	82	0	1	0	0	0	0	0	0	0	0	0	0.00255
2014	430300	430000	湘潭市	湖南省	2014湘潭市	2014湖南省	1.04447	3	153	0	1570.56	0.058089	1503.68	3359	7058	411233	38778.1	82823	15827	49.93	0	12.139	577	44108.8	122716	0	22	1100000	2000000	101552	1	0	0	1	101552	3	153	0	0	1	0	0	0	0	0	0	0	0	0.088723
2015	430300	430000	湘潭市	湖南省	2015湘潭市	2015湖南省	1.0591	4	266	0	1703.1	0.058926	1608.06	0	0	545965	40875	92000	15622	43.64	0	14.5137	590	51472	122300	0	21	1000000	1900000	100257	1	0	0	1	100257	4	266	0	0	0	1	0	0	0	0	0	0	0	0.112875
2016	430300	430000	湘潭市	湖南省	2016湘潭市	2016湖南省	1.07922	4	353	0	1866.79	0.059167	1729.75	0	0	679100	41526	105503	16757	47.2448	0	16.0067	590	56619	129780	0	37	855093	1800000	99280.8	1	0	0	1	99280.8	4	353	0	0	0	0	1	0	0	0	0	0	0	0.152122
2017	430300	430000	湘潭市	湖南省	2017湘潭市	2017湖南省	1.09433	21	781	0	2005.25	0.059147	1832.4	0	0	813328	49655	121220	17729	19.9632	0	11.4372	614.15	0	133231	0	28	1300000	2300000	95667.3	1	0	0	1	95667.3	21	781	0	0	0	0	0	1	0	0	0	0	0	0.180014
2018	430300	430000	湘潭市	湖南省	2018湘潭市	2018湖南省	1.11622	32	907	0	2161.36	0.059336	1936.33	0	0	724187	41796.6	136051	18234	24.33	0	13.0013	626.2	0	136049	0	13	1600000	3100000	94383.9	1	0	0	1	94383.9	32	907	0	0	0	0	0	0	1	0	0	0	0	0.250932
2019	湘潭市	1	湘潭市	湖南省	2019湘潭市	2019湖南省	1.14859	9	1983	0	2257.63		1965.57	1238	6833	7000000	27047.3	154421	16465	33.8275	0	3.74574	636.32	69324	276900	0	8	109774	237282	83978.2	1	0	0	1	83978.2	9	1983	0	0	0	0	0	0	0	1	0	0	0	0.312889
2020	湘潭市	1	湘潭市	湖南省	2020湘潭市	2020湖南省	1.175	16	2258	0	2343.15		1994.16	583	0	17000000	28544.7	180182	16896	32.4835	0	1.83732	903.49	71074	280229	0	0	133295	251335	81053.2	1	0	0	1	81053.2	16	2258	0	0	0	0	0	0	0	0	1	0	0	0.581739
2021	湘潭市	1	湘潭市	湖南省	2021湘潭市	2021湖南省	1.18088	22	3148	0	2548.35		2158.01	940	0	6200000	31331.9	5085	20276	32.3861	1080.9	1.83732	903.49	75315	304814	282	0	213908	335071	0.560145	1	0	0	1	0.560145	22	3148	0	0	0	0	0	0	0	0	0	1	0	-0.230992
2012	440800	440000	湛江市	广东省	2012湛江市	2012广东省	1	0	1052	0	1860.22	0.032597	1860.22	14952	12778	111985	49064.9	8726	22041	44.4	0.009428	11.6945	1111	33963.2	74027	785.17	12	41000000	57000000	13926.5	0	1	0	0	13926.5	0	1052	1	0	0	0	0	0	0	0	0	0	0	1.25277
2013	440800	440000	湛江市	广东省	2013湛江市	2013广东省	1.025	0	1302	0	2060.01	0.032973	2009.76	15875	13770	178194	49890.2	13183	24018	50.3	0.009523	29.0123	477	40534.2	76589	804.23	9	46000000	64000000	19141.5	0	1	0	0	19141.5	0	1302	0	1	0	0	0	0	0	0	0	0	0	0.881207
2014	440800	440000	湛江市	广东省	2014湛江市	2014广东省	1.04858	5	1944	0	2258.99	0.033314	2154.34	15802	32847	259281	50649.5	15027	25808	51.6774	0.009334	31.2319	503	45453.1	76448	819	12	43000000	65000000	28365.4	0	1	0	1	28365.4	5	1944	0	0	1	0	0	0	0	0	0	0	0	0.938504
2015	440800	440000	湛江市	广东省	2015湛江市	2015广东省	1.0643	7	3532	0	2380.02	0.032687	2236.23	9026	16528	363574	56136	15716	28568	374.37	0.009334	28.2067	585	0	76448	822.96	4	38000000	64000000	0.955397	0	1	0	1	0.955397	7	3532	0	0	0	1	0	0	0	0	0	0	0	0.983217
2016	440800	440000	湛江市	广东省	2016湛江市	2016广东省	1.08878	17	5103	0	2584.43	0.031964	2373.69	8660	16023	476489	58120.3	6312	29595	383.12	0.013043	63.8498	585	0	108882	834.81	13	36000000	60000000	0.991089	0	1	0	1	0.991089	17	5103	0	0	0	0	1	0	0	0	0	0	0	0.865325
2017	440800	440000	湛江市	广东省	2017湛江市	2017广东省	1.10511	11	8991	0	2806.88	0.03129	2539.9	9429	17559	580230	55187.7	8095	0	389.89	0.015843	28.2842	591.94	6.2094	132917	838.94	48	38000000	62000000	0.57522	0	1	0	1	0.575221	11	8750	0	0	0	0	0	1	0	0	0	0	0	0.650349
2019	湛江市	1	湛江市	广东省	2019湛江市	2019广东省	1.16783	23	470	0	3064.72		2624.29	8691	16921	11000000	235082	159791	28501	45.8478	916.407	2.19459	634.99	81168	782749	854.15	20	2000000	2100000	0.551569	0	1	0	0	0.551569	23	470	0	0	0	0	0	0	0	1	0	0	0	-0.275931
2020	湛江市	1	湛江市	广东省	2020湛江市	2020广东省	1.19819	6	380	0	3100.22		2587.42	3140	14537	5700000	259569	248981	31205	45.8298	949.637	1.85277	860.21	98028	816289	859.58	29	2500000	1900000	0.36375	0	1	0	0	0.36375	6	380	0	0	0	0	0	0	0	0	1	0	0	0.069179
2021	湛江市	1	湛江市	广东省	2021湛江市	2021广东省	1.20778	16	446	0	3559.93		2947.51	2123	16337	6000000	280514	296818	32621	45.275	977.059	1.85472	862.25	99827	845713	865.57	44	3300000	2100000	0.207585	0	1	0	0	0.207585	16	446	0	0	0	0	0	0	0	0	0	1	0	0.143938
2022	湛江市	1	湛江市	广东省	2022湛江市	2022广东省	1.23435	12	299	0	3712.56		3007.71	0	0	6000000	301947	408219	14555	41.15	0	1.85472	862.25	0	0	869.28	37	4100000	2100000	83399.1	0	1	0	0	83399.1	12	299	0	0	0	0	0	0	0	0	0	0	1	0.526714
2012	341100	340000	滁州市	安徽省	2012滁州市	2012安徽省	1	1	54	0	970.74	0.056399	970.74	11915	14379	173294	26332.9	53739	12676	19.2	0.010393	23.3521	444	41830.2	46984	452.06	8	1300000	2700000	103046	0	0	0	1	103046	1	54	1	0	0	0	0	0	0	0	0	0	0	-0.091389
2013	341100	340000	滁州市	安徽省	2013滁州市	2013安徽省	1.024	1	104	0	1086.14	0.056483	1060.68	19841	16817	261718	28367.1	72596	13730	22.5	0.009731	21.6861	504	45198	43735	449.453	19	1700000	2800000	102282	0	0	0	1	102282	1	104	0	1	0	0	0	0	0	0	0	0	0	0.008667
2014	341100	340000	滁州市	安徽省	2014滁州市	2014安徽省	1.04038	1	149	0	1214.39	0.058248	1167.25	8689	28094	357464	29536.8	92353	14254	22.9535	0.010353	18.7998	583	50795.4	46548	449.611	16	1800000	3100000	101438	0	0	0	1	101438	1	149	0	0	1	0	0	0	0	0	0	0	0	0.127458
2015	341100	340000	滁州市	安徽省	2015滁州市	2015安徽省	1.05391	3	347	0	1305.7	0.059335	1238.91	5247	14024	468756	30944	105886	15226	23.749	0.010938	18.5366	624	56336	49120	449.06	16	1600000	3200000	99402.6	0	0	0	1	99402.6	3	347	0	0	0	1	0	0	0	0	0	0	0	0.201171
2016	341100	340000	滁州市	安徽省	2016滁州市	2016安徽省	1.07288	6	734	0	1422.83	0.058295	1326.18	4674	14690	588655	32221.5	114366	16598	24.4677	0.011319	26.0797	692	61436	51397	454.09	13	1600000	2800000	95791.3	0	0	0	1	95791.3	6	734	0	0	0	0	1	0	0	0	0	0	0	0.272102
2017	341100	340000	滁州市	安徽省	2017滁州市	2017安徽省	1.08575	13	1002	0	1604.39	0.059382	1477.67	4055.1	17009.1	703752	38899.4	122355	0	291.6	0.011778	26.9611	724.31	65273	53503	454.25	26	2300000	3100000	93134.9	0	0	0	1	93134.9	13	1002	0	0	0	0	0	1	0	0	0	0	0	0.139212
2018	341100	340000	滁州市	安徽省	2018滁州市	2018安徽省	1.10747	34	1443	0	1801.75	0.060045	1626.91	3806.1	17206.9	830972	35275.3	139230	0	310.4	0.011773	27.9463	764.75	73608	53418	453.75	25	2700000	3600000	88867.8	0	0	0	1	88867.8	34	1443	0	0	0	0	0	0	1	0	0	0	0	0.225019
2019	滁州市	1	滁州市	安徽省	2019滁州市	2019安徽省	1.13737	16	37	0	2909.06		2557.71	3659	15868	22000000	52589.1	148985	16437	33.3834	738.583	2.82017	792.32	76413	336314	455.35	29	177752	224904	25638.9	0	0	0	1	25638.9	16	37	0	0	0	0	0	0	0	1	0	0	0	0.062125
2020	滁州市	1	滁州市	安徽省	2020滁州市	2020安徽省	1.16808	20	47	0	3032.07		2595.77	1678.1	16385	6300000	55362	159666	19752	31.6441	761.364	2.8383	836.18	83281	346687	455.35	28	94680	291865	22930.8	0	0	0	1	22930.8	20	47	0	0	0	0	0	0	0	0	1	0	0	0.143536
2021	滁州市	1	滁州市	安徽省	2021滁州市	2021安徽省	1.17859	35	46	0	3362.11		2852.65	1094.6	17907.6	28000000	58970.6	170906	19586	34.1748	867.193	2.81626	959.5	91444	346010	399	27	104013	497448	11918.1	0	0	0	1	11918.1	35	46	0	0	0	0	0	0	0	0	0	1	0	0.21795
2012	411100	410000	漯河市	河南省	2012漯河市	2012河南省	1	0	172	0	797.12	0.02693	797.12	4678	5428	130031	31398.2	62066	10109	25.3	0.036759	28.4886	343	31736.2	28293	76.969	17	2200000	3000000	0.186204	0	0	0	0	0.186204	0	172	1	0	0	0	0	0	0	0	0	0	0	-0.194519
2013	411100	410000	漯河市	河南省	2013漯河市	2013河南省	1.029	0	148	0	861.536	0.026763	837.255	5089	6024	183080	31413.3	70401	10918	30.2	0.038287	28.0261	350	34981.3	29586	77.275	22	2400000	3600000	7006.39	0	0	0	0	7006.39	0	148	0	1	0	0	0	0	0	0	0	0	0	-0.150967
2014	411100	410000	漯河市	河南省	2014漯河市	2014河南省	1.04855	0	204	0	941.16	0.026938	897.582	2610	5737	242524	31430.3	78897	11504	30.9467	0.009247	28.0111	352	38714.9	25646	277.33	21	2600000	3900000	7639.99	0	0	0	0	7639.99	0	204	0	0	1	0	0	0	0	0	0	0	0	-0.118195
2015	411100	410000	漯河市	河南省	2015漯河市	2015河南省	1.06218	0	355	0	992.589	0.026825	934.481	2337.8	5947.03	310921	33578	85574	12543	33.1813	0.009516	27.4982	361	41389	26540	278.885	19	3100000	4300000	12227.3	0	0	0	0	12227.3	0	355	0	0	0	1	0	0	0	0	0	0	0	-0.081449
2016	411100	410000	漯河市	河南省	2016漯河市	2016河南省	1.08236	3	627	0	1081.93	0.026733	999.595	2337.8	5947.03	385597	32533	90032	12543	33.7566	0.010964	27.2574	377	41389	30763	280.594	16	2800000	4300000	97362.1	0	0	0	1	97362.1	3	627	0	0	0	0	1	0	0	0	0	0	0	-0.057295
2017	411100	410000	漯河市	河南省	2017漯河市	2017河南省	1.09752	0	702	0	1165.04	0.02615	1061.53	2112.29	5619.51	455263	34589	90137	13481	189.657	0.010888	25.9297	483.72	50419	30763	282.55	0	3100000	4700000	23475.7	0	0	0	0	23475.7	0	702	0	0	0	0	0	1	0	0	0	0	0	0.04532
2018	411100	410000	漯河市	河南省	2018漯河市	2018河南省	1.12276	1	1147	0	1236.66	0.025734	1101.45	1887	6434	530379	34123.6	93852	13778	177.55	0.010827	25.8706	504.82	56551	30763	284.13	0	2900000	5400000	92519.4	0	0	0	1	92519.4	1	1147	0	0	0	0	0	0	1	0	0	0	0	0.088353
2019	漯河市	1	漯河市	河南省	2019漯河市	2019河南省	1.15644	15	2602	0	1578.44		1364.91	1852	6906	10000000	26090.3	97880	11603	26.889	472.148	2.08689	543.2	61411	134718	285.33	0	0	0	31417.8	0	0	0	0	31417.8	15	2602	0	0	0	0	0	0	0	1	0	0	0	-0.140962
2020	漯河市	1	漯河市	河南省	2020漯河市	2020河南省	1.18882	5	1940	0	1573.88		1323.9	1036.19	5750.23	83000000	26144.4	112441	11879	24.3625	499.406	2.08754	543.2	63931	133674	267.666	0	0	0	34222.3	0	0	0	0	34222.3	5	1940	0	0	0	0	0	0	0	0	1	0	0	-0.117267
2021	漯河市	1	漯河市	河南省	2021漯河市	2021河南省	1.19952	22	2803	0	1721.08		1434.8	1194.61	7918.9	1400000	29769.5	117823	13526	22.8455	490.407	2.10471	566.12	70803.3	130638	266.387	0	0	0	27327.2	0	0	0	0	27327.2	22	2803	0	0	0	0	0	0	0	0	0	1	0	-0.069337
2012	350600	350000	漳州市	福建省	2012漳州市	2012福建省	1	0	244	0	2012.92	0.102169	2012.92	5545	6101	269822	21753.2	89025	14453	48.6	0.012944	29.6169	319	42708.4	62453	482.47	129	5800000	9800000	8603.6	0	1	0	0	8603.6	0	244	1	0	0	0	0	0	0	0	0	0	0	0.018397
2013	350600	350000	漳州市	福建省	2013漳州市	2013福建省	1.025	2	344	0	2236.02	0.102248	2181.48	5625	6648	411456	21692.1	94552	16819	50.6	0.013506	28.5673	327	46748.4	66106	489.46	84	6300000	11000000	89448.6	0	1	0	1	89448.6	2	344	0	1	0	0	0	0	0	0	0	0	0	0.083353
2014	350600	350000	漳州市	福建省	2014漳州市	2014福建省	1.0455	1	453	0	2506.36	0.10419	2397.28	3546	11000	573800	22471.1	101207	18958	52.9392	0.013977	22.2295	352	52038.6	69525	497.41	94	6400000	11000000	85113.4	0	1	0	1	85113.4	1	453	0	0	1	0	0	0	0	0	0	0	0	0.148195
2015	350600	350000	漳州市	福建省	2015漳州市	2015福建省	1.06327	10	827	0	2767.35	0.106519	2602.67	2636.49	8935.53	766818	23278	108500	18942	55.1733	0.014244	22.0775	356	56931	71515	502.08	126	5600000	11000000	70248.3	0	1	0	1	70248.3	10	827	0	0	0	1	0	0	0	0	0	0	0	0.168518
2016	350600	350000	漳州市	福建省	2016漳州市	2016福建省	1.08135	7	977	0	3125.35	0.108479	2890.23	2668.79	9345.41	965625	24281.8	116366	20387	56.0007	0.01406	23.332	410	62093	71449	508.19	115	5300000	10000000	64273.3	0	1	0	1	64273.3	7	977	0	0	0	0	1	0	0	0	0	0	0	0.226365
2017	350600	350000	漳州市	福建省	2017漳州市	2017福建省	1.09433	28	2090	0	3528.53	0.109643	3224.39	2409.08	9320.13	1200000	25343.8	121662	21832	56.7033	0.013936	23.8501	448.58	0	71688	514.41	121	6600000	10000000	21348.5	0	1	0	1	21348.5	28	2090	0	0	0	0	0	1	0	0	0	0	0	0.243144
2018	350600	350000	漳州市	福建省	2018漳州市	2018福建省	1.11074	15	2964	0	3947.63	0.110257	3554.05	2037.46	8318.98	1000000	23476.7	82305	23277	60.6373	0.014348	25.0007	482.19	0	74723	520.8	120	7200000	12000000	0.126176	0	1	0	1	0.126176	15	2964	0	0	0	0	0	0	1	0	0	0	0	0.232903
2019	漳州市	1	漳州市	福建省	2019漳州市	2019福建省	1.13962	25	8	0	4741.83		4160.89	1412	7030	22000000	13894.6	55246	21244	51.732	1230.59	2.63034	526.7	86313	642752	522.31	109	2600000	4700000	39363	0	1	0	0	39363	25	8	0	0	0	0	0	0	0	1	0	0	0	-0.367026
2020	漳州市	1	漳州市	福建省	2020漳州市	2020福建省	1.16469	54	23	0	4545.61		3902.85	609	7825	4500000	13824.4	59041	22142	48.2618	1269.34	2.6198	528.82	89060	665070	523.95	104	2700000	5400000	0.83965	0	1	0	0	0.83965	54	23	0	0	0	0	0	0	0	0	1	0	0	-0.352068
2021	漳州市	1	漳州市	福建省	2021漳州市	2021福建省	1.17284	42	25	0	5025.4		4284.79	621	8426	13000000	58946.6	19615	22657	50.8732	1317.37	1.99353	1169.75	99202.2	693204	526.202	135	3600000	6900000	0.974932	0	1	0	0	0.974932	42	25	0	0	0	0	0	0	0	0	0	1	0	-0.001254
2022	漳州市	1	漳州市	福建省	2022漳州市	2022福建省	1.19513	37	88	0	5706.58		4774.87	0	0	13000000	61226.7	39616	23108	53.37	1351.44	2.44278	926.09	103722	712581	527.276	166	3900000	8100000	0.63735	0	1	0	0	0.63735	37	88	0	0	0	0	0	0	0	0	0	0	1	-0.141164
2012	445100	440000	潮州市	广东省	2012潮州市	2012广东省	1	1	1051	0	706.654	0.012383	706.654	3414	3576	43250.7	49064.9	14208	5602	13.1	0.006682	53.864	208	33465.7	17693	264.8	29	41000000	57000000	63262.8	0	1	0	1	63262.8	1	1051	1	0	0	0	0	0	0	0	0	0	0	0.343469
2013	445100	440000	潮州市	广东省	2013潮州市	2013广东省	1.025	0	1302	0	780.342	0.012491	761.31	3819	3991	63530.7	49890.2	10106	5732	21.1	0.006149	52.1224	212	38080.7	16427	267.16	24	46000000	64000000	6018.85	0	1	0	0	6018.85	0	1302	0	1	0	0	0	0	0	0	0	0	0	0.452819
2014	445100	440000	潮州市	广东省	2014潮州市	2014广东省	1.04858	7	1942	0	850.221	0.012538	810.835	2330	4419	87421.3	50649.5	10920	6014	20.5844	0.006403	38.1514	483	43097.9	17210	268.79	46	43000000	65000000	28527.1	0	1	0	1	28527.1	7	1942	0	0	1	0	0	0	0	0	0	0	0	0.702349
2015	445100	440000	潮州市	广东省	2015潮州市	2015广东省	1.0643	25	3514	0	910.11	0.012499	855.122	2255	4928	117435	56136	2044	6270	116.98	0.007056	35.8448	554	0	19248	272.8	7	38000000	64000000	0.433774	0	1	0	1	0.433774	25	3514	0	0	0	1	0	0	0	0	0	0	0	0.692898
2016	445100	440000	潮州市	广东省	2016潮州市	2016广东省	1.08878	22	5098	0	976.83	0.012081	897.177	2240	5053	149908	58120.3	3430	6354	114.88	0.006318	37.2231	561	0	17311	273.98	4	36000000	60000000	0.106245	0	1	0	1	0.106245	22	5098	0	0	0	0	1	0	0	0	0	0	0	0.634051
2017	445100	440000	潮州市	广东省	2017潮州市	2017广东省	1.10511	48	8954	0	1012.77	0.01129	916.435	2377	5482	181084	55187.7	3544	0	113.29	0.006227	40.4633	706.85	0	17155	275.5	38	38000000	62000000	0.717345	0	1	0	1	0.717345	48	8750	0	0	0	0	0	1	0	0	0	0	0	0.715868
2019	潮州市	1	潮州市	广东省	2019潮州市	2019广东省	1.16783	17	86	0	1080.94		925.597	1941	5205	31000000	21878.1	16941	4984	16.4305	869.904	1.06807	734.28	74574	239963	275.85	6	348504	1800000	11646.1	0	1	0	1	11646.1	17	86	0	0	0	0	0	0	0	1	0	0	0	-0.361876
2020	潮州市	1	潮州市	广东省	2020潮州市	2020广东省	1.19819	21	62	0	1096.98		915.532	796	1933	12000000	24157	22927	6232	17.3392	907.509	1.20201	782.99	83437	250409	275.93	11	294128	1500000	8439.49	0	1	0	1	8439.49	21	62	0	0	0	0	0	0	0	0	1	0	0	-0.318219
2021	潮州市	1	潮州市	广东省	2021潮州市	2021广东省	1.20778	27	81	0	1244.85		1030.7	156	2348	10000000	26106.3	57966	5587	17.31	849.374	1.2173	800.17	85052	233892	275.37	7	483986	1900000	13004.9	0	1	0	1	13004.9	27	81	0	0	0	0	0	0	0	0	0	1	0	-0.206953
2022	潮州市	1	潮州市	广东省	2022潮州市	2022广东省	1.23435	26	33	0	1312.98		1063.71	0	0	10000000	28101	70183	5917	14.74	0	1.79069	734.19	0	0	274.75	5	543101	2100000	102110	0	1	0	1	102110	26	33	0	0	0	0	0	0	0	0	0	0	1	0.088743
2012	410900	410000	濮阳市	河南省	2012濮阳市	2012河南省	1	0	172	0	989.7	0.033437	989.7	5794	5478	165571	31398.2	32001	12652	33.6	0.010541	30.5918	250	35193.4	11577	109.825	14	2200000	3000000	0.186538	0	0	0	0	0.186538	0	172	1	0	0	0	0	0	0	0	0	0	0	-0.306035
2013	410900	410000	濮阳市	河南省	2013濮阳市	2013河南省	1.029	1	147	0	1130.48	0.035118	1098.62	5862	6030	244028	31413.3	38979	15079	41	0.008668	32.9244	266	37586.1	9876	113.941	10	2400000	3600000	102603	0	0	0	1	102603	1	147	0	1	0	0	0	0	0	0	0	0	0	-0.245627
2014	410900	410000	濮阳市	河南省	2014濮阳市	2014河南省	1.04855	0	204	0	1253.61	0.035881	1195.56	4502	5419	331070	31430.3	48717	16388	40.9029	0.00208	32.3817	272	41746.9	8110	389.93	10	2600000	3900000	10479.6	0	0	0	0	10479.6	0	204	0	0	1	0	0	0	0	0	0	0	0	-0.198819
2015	410900	410000	濮阳市	河南省	2015濮阳市	2015河南省	1.06218	1	354	0	1328.34	0.035899	1250.58	3888.66	5141.02	430434	33578	57544	17737	40.8819	0.002144	29.9184	272	43587	8401	391.9	12	3100000	4300000	100308	0	0	0	1	100308	1	354	0	0	0	1	0	0	0	0	0	0	0	-0.159513
2016	410900	410000	濮阳市	河南省	2016濮阳市	2016河南省	1.08236	3	627	0	1449.56	0.035816	1339.25	3888.66	5141.02	538786	32533	63304	18884	41.4932	0.002842	31.7047	325	46227	11212	394.452	5	2800000	4300000	97737.1	0	0	0	1	97737.1	3	627	0	0	0	0	1	0	0	0	0	0	0	-0.092806
2017	410900	410000	濮阳市	河南省	2017濮阳市	2017河南省	1.09752	0	702	0	1585.47	0.035586	1444.6	3103.63	5576.41	640136	34589	64246	19859	266.261	0.003689	33.6942	373	51110	14642	396.86	0	3100000	4700000	30609.9	0	0	0	0	30609.9	0	702	0	0	0	0	0	1	0	0	0	0	0	-0.040108
2018	410900	410000	濮阳市	河南省	2018濮阳市	2018河南省	1.12276	0	1148	0	1654.47	0.034428	1473.58	3093	5918	749784	34123.6	66390	23309	248.311	0.004444	33.998	393.74	61080	17739	399.16	0	2900000	5400000	32106.3	0	0	0	0	32106.3	0	1148	0	0	0	0	0	0	1	0	0	0	0	0.033346
2019	濮阳市	1	濮阳市	河南省	2019濮阳市	2019河南省	1.15644	0	2669	0	1581.49		1367.55	3119	6481	17000000	68731.3	69031	16378	33.9685	1106.05	2.30176	430.54	70184	443404	400.89	0	0	0	0.862464	0	0	0	0	0.862464	0	2669	0	0	0	0	0	0	0	1	0	0	0	-0.586746
2020	濮阳市	1	濮阳市	河南省	2020濮阳市	2020河南省	1.18882	0	1996	0	1649.99		1387.92	1195.75	7710.24	76000000	68874.1	73189	15558	31.7174	1028.1	2.41489	466.48	73100	447400	435.172	0	0	0	0.5808	0	0	0	0	0.5808	0	1996	0	0	0	0	0	0	0	0	1	0	0	-0.522951
2021	濮阳市	1	濮阳市	河南省	2021濮阳市	2021河南省	1.19952	0	2848	0	1771.54		1476.87	885.257	6264.81	1500000	78423.8	78122	18421	32.1005	1037.16	2.44094	473.87	82092.3	450899	434.742	0	0	0	0.581705	0	0	0	0	0.581705	0	2848	0	0	0	0	0	0	0	0	0	1	0	-0.492575
2012	410800	410000	焦作市	河南省	2012焦作市	2012河南省	1	4	168	0	1551.35	0.052412	1551.35	4774	20036	259187	31398.2	60003	14492	39.8	0.079688	17.7427	429	34751.9	78575	98.603	11	2200000	3000000	102013	0	0	0	1	102014	4	168	1	0	0	0	0	0	0	0	0	0	0	-0.072835
2013	410800	410000	焦作市	河南省	2013焦作市	2013河南省	1.029	11	137	0	1707.36	0.053038	1659.24	5167	22489	371745	31413.3	66181	15564	49.4	0.083199	18.5171	433	34315.9	83135	99.923	14	2400000	3600000	102100	0	0	0	1	102100	11	137	0	1	0	0	0	0	0	0	0	0	0	-0.037209
2014	410800	410000	焦作市	河南省	2014焦作市	2014河南省	1.04855	20	184	0	1844.31	0.052788	1758.92	4476	16309	496454	31430.3	72850	15880	49.3738	0.025461	18.5248	444	39916.5	93824	368.5	11	2600000	3900000	101554	0	0	0	1	101554	20	184	0	0	1	0	0	0	0	0	0	0	0	-0.003016
2015	410800	410000	焦作市	河南省	2015焦作市	2015河南省	1.06218	25	330	0	1926.08	0.052053	1813.32	2628	9795.93	637297	33578	78735	16540	50.337	0.02629	18.5248	444	42153	97438	370.632	8	3100000	4300000	100138	0	0	0	1	100138	25	330	0	0	0	1	0	0	0	0	0	0	0	0.020282
2016	410800	410000	焦作市	河南省	2016焦作市	2016河南省	1.08236	23	607	0	2095.08	0.051766	1935.65	2628	9795.93	791476	32533	82733	20360	54.2463	0.019838	18.2903	487	46410	74003	373.031	4	2800000	4300000	97610.1	1	0	0	1	97610.1	23	607	0	0	0	0	1	0	0	0	0	0	0	0.106048
2017	410800	410000	焦作市	河南省	2017焦作市	2017河南省	1.09752	26	676	0	2280.1	0.051177	2077.51	1602.09	10473.9	935203	34589	82792	20895	255.297	0.021252	18.6541	533.4	50509	79804	375.515	0	3100000	4700000	96922.1	1	0	0	1	96922.1	26	676	0	0	0	0	0	1	0	0	0	0	0	0.152536
2018	410800	410000	焦作市	河南省	2018焦作市	2018河南省	1.12276	62	1086	0	2371.5	0.049349	2112.2	1543	13917	1000000	34123.6	85349	21533	238.46	0.023668	18.9387	584.1	58351	89341	377.47	0	2900000	5400000	93154.1	1	0	0	1	93154.1	62	1086	0	0	0	0	0	0	1	0	0	0	0	0.220242
2019	焦作市	1	焦作市	河南省	2019焦作市	2019河南省	1.15644	37	2683	0	2761.11		2387.59	1535	16110	16000000	4851.56	88414	18815	38.4812	750.724	2.38326	593.56	61831	283691	377.89	0	0	0	2583.01	1	0	0	1	2583.01	37	2683	0	0	0	0	0	0	0	1	0	0	0	-0.132551
2020	焦作市	1	焦作市	河南省	2020焦作市	2020河南省	1.18882	55	2001	0	2123.6		1786.3	667.522	14823.6	73000000	4861.64	95175	18895	33.6587	774.047	2.39461	613.09	64602	288752	373.042	0	0	0	6196.25	1	0	0	1	6196.25	55	2001	0	0	0	0	0	0	0	0	1	0	0	-0.110493
2021	焦作市	1	焦作市	河南省	2021焦作市	2021河南省	1.19952	69	2850	0	2136.84		1781.41	771.617	14295.1	1400000	5535.73	98738	21599	31.4717	782.472	1.9793	993.46	69236.4	291218	372.177	0	0	0	0.276084	1	0	0	1	0.276084	69	2850	0	0	0	0	0	0	0	0	0	1	0	0.21957
2012	231000	230000	牡丹江市	黑龙江省	2012牡丹江市	2012黑龙江省	1	0	57	0	981.052	0.071654	981.052	4482	3753	117687	40537.8	13183	12625	23	0.019772	42.1923	762	34296.4	51321	259.563	4	2300000	1400000	10435.4	0	0	0	0	10435.4	0	57	1	0	0	0	0	0	0	0	0	0	0	-0.003096
2013	231000	230000	牡丹江市	黑龙江省	2013牡丹江市	2013黑龙江省	1.022	0	67	0	1092.64	0.075589	1069.12	941	1278	193099	45193.8	5976	14318	26.5	0.018889	55.7554	805	38285.5	50074	265.1	15	2300000	1600000	0.174188	0	0	0	0	0.174188	0	67	0	1	0	0	0	0	0	0	0	0	0	0.013787
2014	231000	230000	牡丹江市	黑龙江省	2014牡丹江市	2014黑龙江省	1.03733	0	83	0	1130.3	0.075156	1089.62	0	0	264293	45619.4	49707	15375	26.38	0.018742	58.0102	805	42278.8	48091	256.594	6	2200000	1700000	30568.8	0	0	0	0	30568.8	0	83	0	0	1	0	0	0	0	0	0	0	0	0.119212
2015	231000	230000	牡丹江市	黑龙江省	2015牡丹江市	2015黑龙江省	1.04874	2	169	0	1178.6	0.078137	1123.82	0	0	338365	46513	46271	16868	26.4769	0.020311	61.2446	805	47412	51797	255.023	4	1300000	803541	101878	0	0	0	1	101878	2	169	0	0	0	1	0	0	0	0	0	0	0	0.110665
2016	231000	230000	牡丹江市	黑龙江省	2016牡丹江市	2016黑龙江省	1.06447	4	296	0	1231.2	0.08002	1156.63	0	0	415227	50222	54093	17764	25.3952	0.016381	57.4388	805	55054	41298	252.105	21	1200000	503553	100518	1	0	0	1	100518	4	296	0	0	0	0	1	0	0	0	0	0	0	0.134449
2017	231000	230000	牡丹江市	黑龙江省	2017牡丹江市	2017黑龙江省	1.07831	5	340	0	1344.7	0.084558	1247.04	0	0	488137	53800	51807	0	20.6193	0.02024	56.2367	805	0	50151	247.778	0	1400000	520925	100728	1	0	0	1	100728	5	340	0	0	0	0	0	1	0	0	0	0	0	-0.089324
2018	231000	230000	牡丹江市	黑龙江省	2018牡丹江市	2018黑龙江省	1.09988	17	503	0	1302.7	0.079619	1184.41	0	0	434638	50242.3	60589	0	19.8707	0.019506	44.0264	805	0	49249	252.478	18	2200000	444949	99191.8	1	0	0	1	99191.8	17	503	0	0	0	0	0	0	1	0	0	0	0	-0.051178
2019	牡丹江市	1	牡丹江市	黑龙江省	2019牡丹江市	2019黑龙江省	1.13067	4	2390	0	824.992		729.647	796	1093	13000000	9310.34	636	15674	19.2033	529.577	1.32696	806.59	65154	132605	250.398	24	2600000	821461	29210.8	1	0	0	0	29210.8	4	2390	0	0	0	0	0	0	0	1	0	0	0	-0.082933
2020	牡丹江市	1	牡丹江市	黑龙江省	2020牡丹江市	2020黑龙江省	1.15668	2	2540	0	831.736		719.073	284	1804	10000000	10959.1	203	15418	18.9161	597.521	1.32696	806.59	64465	136175	227.9	14	1800000	821588	20894	1	0	0	0	20894	2	2540	0	0	0	0	0	0	0	0	1	0	0	-0.119285
2021	牡丹江市	1	牡丹江市	黑龙江省	2021牡丹江市	2021黑龙江省	1.16362	3	2753	0	875		751.965	694	2232	4900000	8520.43	276	15731	17.7552	530.859	1.46208	802.24	67640.7	129634	244.197	0	1600000	857495	25897.3	1	0	0	0	25897.3	3	2753	0	0	0	0	0	0	0	0	0	1	0	-0.083803
2012	450900	450000	玉林市	广西壮族自治区	2012玉林市	2012广西壮族自治区	1	0	15	0	1102.08	0.084547	1102.08	7555	15119	266250	34845.7	1879	16776	30.9	0.002258	27.5957	532	33594.2	15415	682.7	5	1400000	1500000	14679.4	0	0	0	0	14679.4	0	15	1	0	0	0	0	0	0	0	0	0	0	-0.136063
2013	450900	450000	玉林市	广西壮族自治区	2013玉林市	2013广西壮族自治区	1.022	0	23	0	1198.46	0.082939	1172.66	3850	19920	332381	37890.5	2702	17012	35.8	0.002339	26.947	545	37378.4	16392	700.88	6	1400000	1900000	1428.01	0	0	0	0	1428.01	0	23	0	1	0	0	0	0	0	0	0	0	0	-0.117737
2014	450900	450000	玉林市	广西壮族自治区	2014玉林市	2014广西壮族自治区	1.04346	0	29	0	1341.52	0.085595	1285.64	3690	21606	406586	38472.2	2968	20094	34.7201	0.00246	27.1496	553	41303.6	17418	707.95	7	1600000	2400000	0.199248	0	0	0	0	0.199248	0	29	0	0	1	0	0	0	0	0	0	0	0	-0.070468
2015	450900	450000	玉林市	广西壮族自治区	2015玉林市	2015广西壮族自治区	1.05911	0	141	0	1445.91	0.08605	1365.21	3690	21606	496881	38953	3421	20816	34.5645	0.002549	30.6367	583	47658	18120	710.73	4	2300000	2800000	1220.35	0	0	0	0	1220.35	0	141	0	0	0	1	0	0	0	0	0	0	0	-0.03356
2019	玉林市	1	玉林市	广西壮族自治区	2019玉林市	2019广西壮族自治区	1.1598	57	565	0	1679.77		1448.33	2714	25969	15000000	23628.5	8579	18461	29.5114	1479.06	1.85983	663.14	71968	1100000	736.969	11	151232	250420	0.305742	1	0	0	0	0.305742	57	565	0	0	0	0	0	0	0	1	0	0	0	-0.59225
2020	玉林市	1	玉林市	广西壮族自治区	2020玉林市	2020广西壮族自治区	1.19228	57	404	0	1761.08		1477.07	2092	22879	10000000	29645.1	11324	20508	31.5631	1612.01	1.95224	700.8	76079	1200000	741.152	0	110476	204924	0.651526	1	0	0	0	0.651526	57	404	0	0	0	0	0	0	0	0	1	0	0	-0.602718
2021	玉林市	1	玉林市	广西壮族自治区	2021玉林市	2021广西壮族自治区	1.20301	28	463	0	2070.61		1721.19	2004	26388	5600000	32658.6	12473	24659	31.2395	1584.76	1.94959	702	80113	1200000	742.781	0	128019	260588	0.23537	1	0	0	0	0.23537	28	463	0	0	0	0	0	0	0	0	0	1	0	-0.547021
2012	530400	530000	玉溪市	云南省	2012玉溪市	2012云南省	1	0	9	0	1000.17	0.097015	1000.17	3688	6659	114054	40168.4	4588	10776	25.4	0.005788	39.4098	270	43111.4	13487	233	2	1100000	1000000	5500.78	0	0	0	0	5500.78	0	9	1	0	0	0	0	0	0	0	0	0	0	-0.420967
2013	530400	530000	玉溪市	云南省	2013玉溪市	2013云南省	1.031	0	22	0	1102.47	0.093175	1069.32	3746	7467	140515	42468.3	6742	11034	27.8	0.007356	26.1964	272	43455.3	17213	234	1	963218	1600000	6597.16	0	0	0	0	6597.16	0	22	0	1	0	0	0	0	0	0	0	0	0	-0.391048
2014	530400	530000	玉溪市	云南省	2014玉溪市	2014云南省	1.05574	0	50	0	1184.73	0.092452	1122.18	2133	10473	175825	43675.9	7438	11537	27.54	0.007844	38.8548	274	46213.2	18442	235.1	2	1100000	1900000	0.197583	0	0	0	0	0.197583	0	50	0	0	1	0	0	0	0	0	0	0	0	-0.393368
2019	玉溪市	1	玉溪市	云南省	2019玉溪市	2019云南省	1.14738	1	166	0	1949.71		1699.27	1605	13386	6100000	58894.2	1000	11117	18.2208	797.262	2.73898	346.75	94006	190450	238.88	6	6500	301400	20828.3	1	0	0	0	20828.3	1	166	0	0	0	0	0	0	0	1	0	0	0	-0.682341
2020	玉溪市	1	玉溪市	云南省	2020玉溪市	2020云南省	1.18869	1	155	0	2058.14		1731.44	0	0	12000000	65341.7	200	11764	18.3837	831.529	2.74003	347.23	98139	187094	225	7	17100	346500	17364.5	1	0	0	0	17364.5	1	155	0	0	0	0	0	0	0	0	1	0	0	-0.700026
2021	玉溪市	1	玉溪市	云南省	2021玉溪市	2021云南省	1.19106	1	259	0	2352.3		1974.96	0	13474	4000000	69728.2	600	11814	18.9801	813.344	2.73723	348.37	99630	182189	224	11	8300	232300	18194.8	1	0	0	0	18194.8	1	259	0	0	0	0	0	0	0	0	0	1	0	-0.698413
2012	440400	440000	珠海市	广东省	2012珠海市	2012广东省	1	67	985	0	1503.76	0.02635	1503.76	26762	7582	123538	49064.9	144682	6878	65.4	0.115632	26.5091	1388	48484.8	123206	106.55	253	41000000	57000000	62656.2	0	1	0	1	62656.2	67	985	1	0	0	0	0	0	0	0	0	0	0	1.59732
2013	440400	440000	珠海市	广东省	2013珠海市	2013广东省	1.025	96	1206	0	1662.38	0.026609	1621.83	29743	8568	204788	49890.2	168730	6990	74.6	0.117081	17.9881	2109	56240.1	127115	108.57	272	46000000	64000000	53255.5	0	1	0	1	53255.5	96	1206	0	1	0	0	0	0	0	0	0	0	0	2.33545
2014	440400	440000	珠海市	广东省	2014珠海市	2014广东省	1.04858	128	1821	0	1867.21	0.027536	1780.71	5094	11175	294226	50649.5	193099	7463	75.2804	0.11976	21.5197	2320	62579.6	132000	110.22	330	43000000	65000000	28558	0	1	0	1	28558	128	1821	0	0	1	0	0	0	0	0	0	0	0	2.57119
2015	440400	440000	珠海市	广东省	2015珠海市	2015广东省	1.0643	198	3341	0	2025.41	0.027817	1903.04	4017	11626	393825	56136	217789	7978	135.87	0.117386	24.7809	2663	0	132000	112.45	651	38000000	64000000	0.834906	0	1	0	1	0.834906	198	3341	0	0	0	1	0	0	0	0	0	0	0	2.83039
2016	440400	440000	珠海市	广东省	2016珠海市	2016广东省	1.08878	390	4730	0	2226.37	0.027535	2044.83	3708	10869	489276	58120.3	229466	8217	143.8	0.116419	24.2804	2363	0	133626	114.78	803	36000000	60000000	0.648865	0	1	0	1	0.648865	390	4730	0	0	0	0	1	0	0	0	0	0	0	2.55825
2017	440400	440000	珠海市	广东省	2017珠海市	2017广东省	1.10511	657	8345	0	2675.18	0.029822	2420.73	3393	11471	593563	55187.7	243305	0	153.53	0.115108	52.6661	1528.58	8.1014	136829	118.87	1565	38000000	62000000	0.634012	0	1	0	1	0.634012	657	8345	0	0	0	0	0	1	0	0	0	0	0	1.85742
2019	珠海市	1	珠海市	广东省	2019珠海市	2019广东省	1.16783	1503	1926	0	3435.89		2942.12	2561	9974	7800000	69731.4	1600000	9186	76.0784	456.718	2.42459	2854.59	100878	60876	133.29	1176	13000000	17000000	0.513522	0	1	0	1	0.513522	1503	1926	0	0	0	0	0	0	0	1	0	0	0	5.17133
2020	珠海市	1	珠海市	广东省	2020珠海市	2020广东省	1.19819	1006	2114	0	3481.94		2906	1168	4062	13000000	76994.9	1800000	10068	84.3819	464.301	2.28235	1592.27	107284	64640	139.22	2624	11000000	16000000	0.528176	0	1	0	1	0.528176	1006	2114	0	0	0	0	0	0	0	0	1	0	0	4.47339
2021	珠海市	1	珠海市	广东省	2021珠海市	2021广东省	1.20778	1615	2139	0	3881.75		3213.97	703	4128	3100000	83207.8	2000000	10248	79.7896	463.938	1.84228	2367.35	121449	68584	147.83	2578	14000000	19000000	0.329223	0	1	0	1	0.329223	1615	2139	0	0	0	0	0	0	0	0	0	1	0	5.64491
2022	珠海市	1	珠海市	广东省	2022珠海市	2022广东省	1.23435	1089	2188	0	4045.45		3277.4	0	0	3100000	89565.4	877322	10846	78.06	0	1.93466	2564.7	0	0	154.99	1942	11000000	19000000	0.080288	0	1	0	1	0.080288	1089	2188	0	0	0	0	0	0	0	0	0	0	1	3.46036
2012	220800	220000	白城市	吉林省	2012白城市	2012吉林省	1	0	5	0	615.501	0.051553	615.501	2544	2008	122537	22704.3	10170	6109	20.8	0.009525	37.4699	198	27974	19051	200.02	3	1900000	598268	0.194823	0	0	0	0	0.194823	0	5	1	0	0	0	0	0	0	0	0	0	0	-0.495418
2013	220800	220000	白城市	吉林省	2013白城市	2013吉林省	1.029	0	13	0	692.349	0.053068	672.836	2015	1503	157136	23430.8	12484	6328	21.6	0.00965	37.6128	198	29047	19213	199.1	3	1900000	673891	1201	0	0	0	0	1201	0	13	0	1	0	0	0	0	0	0	0	0	0	-0.487805
2014	220800	220000	白城市	吉林省	2014白城市	2014吉林省	1.04958	0	26	0	686.181	0.049712	653.767	1996	1418	198504	23543.6	14209	7362	21.5924	0.009937	31.4623	210	32129.9	19651	197.75	3	2100000	577759	2932.4	0	0	0	0	2932.4	0	26	0	0	1	0	0	0	0	0	0	0	0	-0.456872
2015	220800	220000	白城市	吉林省	2015白城市	2015吉林省	1.06742	0	100	0	699.682	0.049753	655.487	1637	1053	244379	23877	15907	7042	20.7679	0.010068	30.6902	210	39493	19800	196.67	8	1400000	461375	4084.51	0	0	0	0	4084.51	0	100	0	0	0	1	0	0	0	0	0	0	0	-0.45362
2012	220600	220000	白山市	吉林省	2012白山市	2012吉林省	1	0	5	0	643.021	0.053858	643.021	5438	2397	125775	22704.3	8373	6387	18.9	0.000938	47.552	318	33390.4	1200	127.87	4	1900000	598268	0.194299	0	0	0	0	0.194299	0	5	1	0	0	0	0	0	0	0	0	0	0	-0.411491
2013	220600	220000	白山市	吉林省	2013白山市	2013吉林省	1.029	0	13	0	673.645	0.051635	654.66	5826	2379	162505	23430.8	20935	6562	19	0.000735	48.1253	321	35601.2	934	127.13	2	1900000	673891	10243.7	0	0	0	0	10243.7	0	13	0	1	0	0	0	0	0	0	0	0	0	-0.379777
2014	220600	220000	白山市	吉林省	2014白山市	2014吉林省	1.04958	0	26	0	675.289	0.048923	643.39	1854	1677	200657	23543.6	23970	7086	18.3081	0.000911	37.2857	322	39339.9	1150	126.26	5	2100000	577759	3479.68	0	0	0	0	3479.68	0	26	0	0	1	0	0	0	0	0	0	0	0	-0.353942
2015	220600	220000	白山市	吉林省	2015白山市	2015吉林省	1.06742	0	100	0	668.552	0.047539	626.324	788.667	1431	243377	23877	26840	7781	17.8344	0.001209	36.8709	326	44532	1516	125.37	3	1400000	461375	3533.68	1	0	0	0	3533.68	0	100	0	0	0	1	0	0	0	0	0	0	0	-0.336391
2012	620400	620000	白银市	甘肃省	2012白银市	2012甘肃省	1	2	7	0	433.765	0.07677	433.765	4929	7901	112095	31085.8	1189	6135	15.3	0.00167	19.5876	403	43966.6	2935	175.719	0	532721	357355	104341	0	0	0	1	104329	2	7	1	0	0	0	0	0	0	0	0	0	0	-0.342725
2013	620400	620000	白银市	甘肃省	2013白银市	2013甘肃省	1.032	0	7	0	463.306	0.073184	448.94	7208	13381	134885	31192	247	6458	18.9	0.001238	18.2907	413	44207.6	2192	177.013	0	555879	467732	0.201612	0	0	0	0	0.201612	0	7	0	1	0	0	0	0	0	0	0	0	0	-0.330445
2014	620400	620000	白银市	甘肃省	2014白银市	2014甘肃省	1.05367	0	13	0	447.642	0.065475	424.84	4973	12393	162891	31377	10032	6968	18.0923	0.001484	19.9952	414	46604.5	2641	177.911	0	331113	532948	2607.11	0	0	0	0	2607.11	0	13	0	0	1	0	0	0	0	0	0	0	0	-0.30327
2012	451000	450000	百色市	广西壮族自治区	2012百色市	2012广西壮族自治区	1	0	15	0	755.24	0.057939	755.24	7776	16406	201760	34845.7	1007	11974	19.7	0.007188	61.6628	190	35378.2	27949	388.82	3	1400000	1500000	246.723	0	0	0	0	246.723	0	15	1	0	0	0	0	0	0	0	0	0	0	-0.4922
2013	451000	450000	百色市	广西壮族自治区	2013百色市	2013广西壮族自治区	1.022	0	23	0	803.58	0.055611	786.282	4532	9261	259857	37890.5	191	13466	21.2	0.005883	61.9438	190	38221.7	24220	411.66	3	1400000	1900000	0.196497	0	0	0	0	0.196497	0	23	0	1	0	0	0	0	0	0	0	0	0	-0.476339
2014	451000	450000	百色市	广西壮族自治区	2014百色市	2014广西壮族自治区	1.04346	0	29	0	917.948	0.058569	879.714	4833	9716	319516	38472.2	201	14695	20.8209	0.00671	64.7354	190	40986.4	27648	412.02	3	1600000	2400000	811.021	0	0	0	0	811.021	0	29	0	0	1	0	0	0	0	0	0	0	0	-0.458503
2015	451000	450000	百色市	广西壮族自治区	2015百色市	2015广西壮族自治区	1.05911	0	141	0	980.42	0.058347	925.698	4833	9716	387964	38953	1501	15348	21.8154	0.008282	63.0445	198	49809	34219	413.19	3	2300000	2800000	2472.15	0	0	0	0	2472.15	0	141	0	0	0	1	0	0	0	0	0	0	0	-0.430103
2012	430900	430000	益阳市	湖南省	2012益阳市	2012湖南省	1	0	70	0	1020.28	0.046053	1020.28	11288	10098	147468	36418.7	14315	15284	28.1	0	26.4627	511	34159.5	28549	0	7	934653	1300000	9738.17	0	0	0	0	9738.17	0	70	1	0	0	0	0	0	0	0	0	0	0	-0.145159
2013	430900	430000	益阳市	湖南省	2013益阳市	2013湖南省	1.025	0	85	0	1123.13	0.045615	1095.74	11655	11266	214437	38410.7	17000	14626	29.4	0	26.538	539	37836.4	29455	0	6	1000000	1500000	11983.8	0	0	0	0	11983.8	0	85	0	1	0	0	0	0	0	0	0	0	0	-0.122506
2014	430900	430000	益阳市	湖南省	2014益阳市	2014湖南省	1.04447	0	156	0	1253.15	0.046349	1199.79	11316	11248	292436	38778.1	20826	17726	28.7432	0	26.9751	570	42552.1	31568	0	11	1100000	2000000	14558.2	0	0	0	0	14558.2	0	156	0	0	1	0	0	0	0	0	0	0	0	-0.048907
2015	430900	430000	益阳市	湖南省	2015益阳市	2015湖南省	1.0591	4	266	0	1354.41	0.046862	1278.84	0	0	382265	40875	22132	19338	26.5555	0	27.6756	443	48796	32568	0	0	1000000	1900000	101537	0	0	0	1	101537	4	266	0	0	0	1	0	0	0	0	0	0	0	-0.130906
2016	430900	430000	益阳市	湖南省	2016益阳市	2016湖南省	1.07922	4	353	0	1493.18	0.047325	1383.57	0	0	471360	41526	23947	21625	26.933	0	27.1773	458	55880	34399	0	9	855093	1800000	100626	1	0	0	1	100626	4	353	0	0	0	0	1	0	0	0	0	0	0	-0.089857
2017	430900	430000	益阳市	湖南省	2017益阳市	2017湖南省	1.09433	14	788	0	1610.22	0.047495	1471.42	0	0	561636	49655	27478	23945	14.3001	0	25.3955	485.89	0	37237	0	7	1300000	2300000	97171	1	0	0	1	97171	14	788	0	0	0	0	0	1	0	0	0	0	0	-0.074299
2018	430900	430000	益阳市	湖南省	2018益阳市	2018湖南省	1.11622	16	923	0	1758.38	0.048273	1575.3	0	0	500081	41796.6	31192	25130	12.46	0	23.0077	511.34	0	39941	0	5	1600000	3100000	96021.2	1	0	0	1	96021.2	16	923	0	0	0	0	0	0	1	0	0	0	0	-0.005284
2019	益阳市	1	益阳市	湖南省	2019益阳市	2019湖南省	1.14859	21	1490	0	1792.46		1560.58	4498	14122	7000000	15179	35326	19422	26.8881	0	2.19359	580.45	69867	450623	0	15	22492	191729	90512.8	1	0	0	0	90512.8	21	1490	0	0	0	0	0	0	0	1	0	0	0	0.065546
2020	益阳市	1	益阳市	湖南省	2020益阳市	2020湖南省	1.175	11	1901	0	1853.48		1577.42	2397	0	11000000	16019.3	42095	20443	26.7718	0	2.15021	622.21	72492	453480	0	0	18640.4	244933	86719.2	1	0	0	0	86719.2	11	1901	0	0	0	0	0	0	0	0	1	0	0	0.124062
2021	益阳市	1	益阳市	湖南省	2021益阳市	2021湖南省	1.18088	23	2537	0	2019.27		1709.97	1621	0	6000000	17583.5	2805	28016	27.2908	1069.15	2.10127	806.1	75841	495016	463	0	8926.28	331727	0.205476	1	0	0	0	0.205476	23	2537	0	0	0	0	0	0	0	0	0	1	0	-0.203684
2012	320900	320000	盐城市	江苏省	2012盐城市	2012江苏省	1	1	313	0	3120	0.057716	3120	14647	17501	353884	32819.7	211103	25251	53.8	0.006643	64.883	661	40358.3	54634	822.4	332	22000000	33000000	88688.6	0	1	0	1	88688.6	1	313	1	0	0	0	0	0	0	0	0	0	0	0.9617
2013	320900	320000	盐城市	江苏省	2013盐城市	2013江苏省	1.023	6	381	0	3475.5	0.058164	3397.36	9527	13620	535874	29981.4	154983	28878	88.6	0.006663	94.966	684	44271.9	54891	823.77	262	22000000	33000000	86894.1	0	1	0	1	86894.1	6	381	0	1	0	0	0	0	0	0	0	0	0	0.868132
2014	320900	320000	盐城市	江苏省	2014盐城市	2014江苏省	1.04551	30	585	0	3835.62	0.058929	3668.67	9712	15017	749311	36249.4	104732	33684	87.32	0.006769	83.8069	957	48140.8	56080	828.54	126	22000000	34000000	79448.6	0	1	0	1	79448.6	30	585	0	0	1	0	0	0	0	0	0	0	0	1.04207
2015	320900	320000	盐城市	江苏省	2015盐城市	2015江苏省	1.06328	46	1537	0	4212.5	0.060079	3961.8	8449	18991	1000000	38840	79519	35642	89.2186	0.006918	81.3223	1261	53445	57287	828.03	146	21000000	34000000	42596.4	0	1	0	1	42596.4	46	1537	0	0	0	1	0	0	0	0	0	0	0	1.24626
2016	320900	320000	盐城市	江苏省	2016盐城市	2016江苏省	1.08774	68	2149	0	4576.08	0.059131	4206.98	8404	21054	1300000	39083.3	70669	37139	87.43	0.008385	76.575	1353	58205	69637	830.53	150	19000000	32000000	18726.5	0	1	0	1	18726.5	68	2149	0	0	0	0	1	0	0	0	0	0	0	1.29062
2017	320900	320000	盐城市	江苏省	2017盐城市	2017江苏省	1.10623	92	3516	0	5082.69	0.059191	4594.62	7032	22825	1600000	43110.1	78900	38382	441.6	0.007548	72.1713	1421.5	63285	62357	826.15	0	23000000	36000000	0.540007	0	1	0	1	0.540007	92	3516	0	0	0	0	0	1	0	0	0	0	0	1.43863
2019	盐城市	1	盐城市	江苏省	2019盐城市	2019江苏省	1.16675	109	806	0	5702.26		4887.3	6088	11339	9800000	50867.8	92000	29368	59.9436	651.854	2.25985	1562.99	84779	535400	821.35	0	320000	641200	3290.94	0	1	0	1	3290.94	109	806	0	0	0	0	0	0	0	1	0	0	0	0.725054
2020	盐城市	1	盐城市	江苏省	2020盐城市	2020江苏省	1.19592	83	633	0	5953.38		4978.07	4450.67	12047.5	8800000	55165.2	101200	31360	60.12	662.066	2.22007	1600.7	89727	539246	814.49	0	2700000	5500000	8929.78	0	1	0	1	8929.78	83	633	0	0	0	0	0	0	0	0	1	0	0	0.862262
2021	盐城市	1	盐城市	江苏省	2021盐城市	2021江苏省	1.21505	82	556	0	6617.39		5446.17	2949	12601	51000000	57499.2	126019	31254	64.7742	663.53	2.24338	1701.68	101594	533372	803.84	0	4200000	7000000	11199.5	0	1	0	1	11199.5	82	556	0	0	0	0	0	0	0	0	0	1	0	1.01922
2022	盐城市	1	盐城市	江苏省	2022盐城市	2022江苏省	1.24179	91	473	0	7079.78		5701.29	1057	10923	51000000	58867	118263	14081	0	652.885	2.26762	1705.58	0	520225	796.81	0	4500000	9300000	16516.7	0	1	0	1	16516.7	91	473	0	0	0	0	0	0	0	0	0	0	1	0.808085
2012	211100	210000	盘锦市	辽宁省	2012盘锦市	2012辽宁省	1	0	127	0	1244.96	0.050106	1244.96	4227	10952	205365	24603.8	161004	6864	46.9	0.004415	100.873	468	33950.4	5687	128.8	46	4600000	5800000	63986.7	0	1	0	0	63986.7	0	127	1	0	0	0	0	0	0	0	0	0	0	0.055259
2013	211100	210000	盘锦市	辽宁省	2013盘锦市	2013辽宁省	1.024	0	177	0	1351.06	0.049647	1319.39	3388	13083	298253	24507.7	150334	7784	49.8	0.004856	100.918	468	37758.4	6264	129	16	5000000	6500000	53061	0	1	0	0	53061	0	177	0	1	0	0	0	0	0	0	0	0	0	0.055134
2014	211100	210000	盘锦市	辽宁省	2014盘锦市	2014辽宁省	1.04141	0	245	0	1304.22	0.04556	1252.36	3576	14307	383154	24582.7	74895	7031	48.3213	0.005461	99.0732	475	39907.3	7056	129.2	7	5500000	5900000	0.19559	0	1	0	0	0.19559	0	245	0	0	1	0	0	0	0	0	0	0	0	-0.115497
2019	盘锦市	1	盘锦市	辽宁省	2019盘锦市	2019辽宁省	1.14186	0	27	0	1280.91		1121.77	2015	13820	18000000	12261.3	44330	8847	39.8208	479.5	2.15712	908.01	55447	62335	130	7	278636	30747	53743.3	1	1	0	0	53743.3	0	27	0	0	0	0	0	0	0	1	0	0	0	0.017696
2020	盘锦市	1	盘锦市	辽宁省	2020盘锦市	2020辽宁省	1.16927	0	47	0	1303.6		1114.88	1272.26	7454.22	24000000	13447.5	358170	8794	31.5996	360.456	2.1554	911.08	68858	46607	129.3	5	276241	19198	59639.6	1	1	0	0	59639.6	0	47	0	0	0	0	0	0	0	0	1	0	0	0.751935
2012	511400	510000	眉山市	四川省	2012眉山市	2012四川省	1	0	80	0	775.22	0.032473	775.22	7192	4838	108702	54614.2	20102	11571	15.7	0.00588	42.973	334	40320.7	20605	350.4	6	2100000	3800000	865.524	0	0	0	0	865.524	0	80	1	0	0	0	0	0	0	0	0	0	0	-0.316447
2013	511400	510000	眉山市	四川省	2013眉山市	2013四川省	1.028	0	222	0	860.04	0.032587	836.615	7149	6386	172114	56157.2	20304	13480	19.8	0.006315	42.3084	340	43675.8	22242	352.2	3	2300000	4200000	0.191633	0	0	0	0	0.191633	0	222	0	1	0	0	0	0	0	0	0	0	0	-0.285437
2019	眉山市	1	眉山市	四川省	2019眉山市	2019四川省	1.14965	11	415	0	1380.2		1200.54	2979	10197	14000000	160756	114601	12989	23.0679	816.366	2.01337	496.74	62444	279442	342.3	10	195519	157203	13991.1	0	0	0	0	13991.1	11	415	0	0	0	0	0	0	0	1	0	0	0	-0.507983
2012	130100	130000	石家庄市	河北省	2012石家庄市	2012河北省	1	17	16	1	4500.21	0.16934	4500.21	15378	28755	617221	34279.7	84811	41603	90.7	0.038084	19.2439	1557	38426	395542	1038.6	22	2100000	3000000	102085	0	1	0	1	102085	17	16	1	0	0	0	0	0	0	0	0	0	0	1.13184
2013	130100	130000	石家庄市	河北省	2013石家庄市	2013河北省	1.03	30	18	1	4863.66	0.170997	4722	13573	35893	986799	35330.8	98050	47819	92.9	0.038006	18.852	1598	43653	399055	1049.98	42	2400000	3100000	101572	0	1	0	1	101572	30	18	0	1	0	0	0	0	0	0	0	0	0	1.25909
2014	130100	130000	石家庄市	河北省	2014石家庄市	2014河北省	1.04751	35	20	1	5170.27	0.175733	4935.77	8032	25938	1400000	35736.2	102189	45772	100.563	0.037072	2.97095	1929	48272.1	393559	1061.62	37	2400000	3600000	101327	1	1	0	1	101327	35	20	0	0	1	0	0	0	0	0	0	0	0	1.53345
2015	130100	130000	石家庄市	河北省	2015石家庄市	2015河北省	1.05694	70	44	1	5440.59	0.182533	5147.5	5193.5	17110.5	1800000	36794	114013	46744	100.318	0.039227	3.3634	1993	54441	419787	1070.16	34	1900000	3300000	99773.3	1	1	0	1	99773.3	70	44	0	0	0	1	0	0	0	0	0	0	0	1.61531
2016	130100	130000	石家庄市	河北省	2016石家庄市	2016河北省	1.07279	125	44	1	5927.73	0.184835	5525.52	1647.6	9541.3	2200000	36969.9	122102	49573	99.5421	0.040967	3.29018	2101	61189	441812	1078.46	22	1600000	3100000	98985.3	1	1	0	1	98985.3	125	44	0	0	0	0	1	0	0	0	0	0	0	1.7464
2017	130100	130000	石家庄市	河北省	2017石家庄市	2017河北省	1.09103	232	114	1	6177.03	0.18159	5661.65	1647.6	1972.1	2600000	38188.2	139458	52126	66.1444	0.042344	19.6245	2155.24	0	460695	1087.99	0	1800000	3100000	95430.5	1	1	0	1	95430.5	232	114	0	0	0	0	0	1	0	0	0	0	0	1.79443
2019	石家庄市	1	石家庄市	河北省	2019石家庄市	2019河北省	1.15073	311	673	1	5809.9		5048.88	3217	51105	14000000	49273.8	161846	51288	106.938	1262.87	2.46818	2529.22	78937	1400000	1103.12	0	0	0	0.05944	1	1	0	1	0.05944	311	673	0	0	0	0	0	0	0	1	0	0	0	1.57549
2020	石家庄市	1	石家庄市	河北省	2020石家庄市	2020河北省	1.1749	312	785	1	5935.1		5051.6	1150	51258	17000000	50309	184793	55670	105.039	1290.11	2.47591	2557.53	84870	1400000	1123.51	0	5600000	7900000	0.594199	1	1	0	1	0.594199	312	785	0	0	0	0	0	0	0	0	1	0	0	1.80613
2021	石家庄市	1	石家庄市	河北省	2021石家庄市	2021河北省	1.18664	302	818	1	6490.31		5469.46	923	52602	13000000	51893.6	191412	37709	107.63	1118.27	2.32317	2745.62	89065	1300000	1120.47	0	6200000	8600000	0.596019	1	1	0	1	0.596019	302	818	0	0	0	0	0	0	0	0	0	1	0	1.86901
2012	350100	350000	福州市	福建省	2012福州市	2012福建省	1	142	102	1	4210.93	0.213733	4210.93	19279	17213	588436	21753.2	133877	26696	143.7	0.046605	30.2895	1171	48087.2	305386	655.27	148	5800000	9800000	96734.8	0	1	0	1	96734.8	142	102	1	0	0	0	0	0	0	0	0	0	0	0.906181
2013	350100	350000	福州市	福建省	2013福州市	2013福建省	1.025	201	145	1	4678.49	0.213937	4564.38	19524	19540	907097	21692.1	143036	29146	142.8	0.047835	32.1717	1181	53334.1	318343	665.5	135	6300000	11000000	94213.6	0	1	0	1	94213.6	201	145	0	1	0	0	0	0	0	0	0	0	0	0.978658
2014	350100	350000	福州市	福建省	2014福州市	2014福建省	1.0455	219	235	1	5169.16	0.214882	4944.2	13785	23093	1200000	22471.1	154651	29563	149.169	0.047537	33.5408	1201	58838.1	320844	674.94	135	6400000	11000000	90342.4	1	1	0	1	90342.4	219	235	0	0	1	0	0	0	0	0	0	0	0	1.0238
2015	350100	350000	福州市	福建省	2015福州市	2015福建省	1.06327	356	481	1	5618.08	0.216248	5283.76	11160.4	22713.1	1600000	23278	167852	30946	156.277	0.047314	32.4467	1256	62478	320965	678.37	339	5600000	11000000	79065	1	1	0	1	79065	356	481	0	0	0	1	0	0	0	0	0	0	0	1.11121
2016	350100	350000	福州市	福建省	2016福州市	2016福建省	1.08135	415	569	1	6197.64	0.215117	5731.4	10339.6	25494.5	1900000	24281.8	181372	31637	156.827	0.046208	22.4594	1467	67630	317477	687.06	483	5300000	10000000	74670.6	1	1	0	1	74670.6	415	569	0	0	0	0	1	0	0	0	0	0	0	1.30897
2017	350100	350000	福州市	福建省	2017福州市	2017福建省	1.09433	807	1311	1	7085.52	0.22017	6474.78	9580.14	28221.8	2300000	25343.8	198525	32789.3	158.772	0.045267	21.9483	2119	0	313857	693.35	362	6600000	10000000	42202.4	1	1	0	1	42202.4	807	1311	0	0	0	0	0	1	0	0	0	0	0	1.8241
2018	350100	350000	福州市	福建省	2018福州市	2018福建省	1.11074	1196	1783	1	7856.81	0.219439	7073.49	9670.45	30093.5	2000000	23476.7	77987	33826.3	174.229	0.045533	18.5545	2357.22	0	319943	702.66	514	7200000	12000000	21936.5	1	1	0	1	21936.5	1196	1783	0	0	0	0	0	0	1	0	0	0	0	1.79983
2019	福州市	1	福州市	福建省	2019福州市	2019福建省	1.13962	1440	847	1	9392.3		8241.61	9128	16604	16000000	33648.4	94116	33321	176.193	1393.84	1.73869	2460.54	88952	989740	710.08	310	7200000	18000000	0.434307	1	1	0	1	0.434307	1440	847	0	0	0	0	0	0	0	1	0	0	0	1.45369
2020	福州市	1	福州市	福建省	2020福州市	2020福建省	1.16469	1709	592	1	10020		8603.16	5512	17499	4000000	33478.4	101007	34495	156.113	1421.24	1.80442	2551.34	96478	1000000	715.41	297	7200000	18000000	0.062451	1	1	0	1	0.062451	1709	592	0	0	0	0	0	0	0	0	1	0	0	1.54404
2021	福州市	1	福州市	福建省	2021福州市	2021福建省	1.17284	1677	663	1	11324.5		9655.58	3736	21858	22000000	78822.9	117118	36546	145.632	1277.56	1.95748	2851.41	108133	924134	723.359	467	11000000	22000000	0.968231	1	1	0	1	0.968231	1677	663	0	0	0	0	0	0	0	0	0	1	0	1.88674
2022	福州市	1	福州市	福建省	2022福州市	2022福建省	1.19513	1882	691	1	12308.2		10298.7	0	0	22000000	81871.7	110352	37978	137.25	1456.33	1.91304	3330.75	115549	1100000	729.218	435	11000000	26000000	0.742207	1	1	0	1	0.742207	1882	691	0	0	0	0	0	0	0	0	0	0	1	2.24484
2012	130300	130000	秦皇岛市	河北省	2012秦皇岛市	2012河北省	1	1	32	0	1139.37	0.042874	1139.37	2838	7170	137936	34279.7	62795	10568	33.5	0.051481	23.145	730	45686.8	155553	302.158	11	2100000	3000000	101955	0	1	0	1	101955	1	32	1	0	0	0	0	0	0	0	0	0	0	0.12279
2013	130300	130000	秦皇岛市	河北省	2013秦皇岛市	2013河北省	1.03	0	48	0	1168.75	0.041091	1134.71	2883	7835	199901	35330.8	73825	13926	34.2	0.055801	22.87	736	48308.3	169925	304.52	9	2400000	3100000	7859.45	0	1	0	0	7859.45	0	48	0	1	0	0	0	0	0	0	0	0	0	0.187124
2014	130300	130000	秦皇岛市	河北省	2014秦皇岛市	2014河北省	1.04751	1	54	0	1200.02	0.040788	1145.59	3002	7611	256999	35736.2	81211	16516	33.8682	0.050586	22.6061	751	52497.8	155020	306.45	10	2400000	3600000	100745	0	1	0	1	100745	1	54	0	0	1	0	0	0	0	0	0	0	0	0.251143
2015	130300	130000	秦皇岛市	河北省	2015秦皇岛市	2015河北省	1.05694	3	111	0	1250.44	0.041953	1183.08	3071.67	7979.67	318077	36794	86122	15210	32.8441	0.050499	22.0051	850	57451	155192	307.32	11	1900000	3300000	98320	0	1	0	1	98320	3	111	0	0	0	1	0	0	0	0	0	0	0	0.322573
2016	130300	130000	秦皇岛市	河北省	2016秦皇岛市	2016河北省	1.07279	0	169	0	1349.35	0.042075	1257.8	3153.67	8200.17	371201	36969.9	90438	15450	32.4783	0.049797	21.7809	862	61988	154101	309.46	5	1600000	3100000	21516	0	1	0	0	21516	0	169	0	0	0	0	1	0	0	0	0	0	0	0.343161
2017	130300	130000	秦皇岛市	河北省	2017秦皇岛市	2017河北省	1.09103	5	341	0	1500.34	0.044106	1375.16	3235.67	8420.67	412349	38188.2	102197	16259	23.8966	0.049477	27.6436	1100	37987.5	153914	311.08	0	1800000	3100000	89267.9	0	1	0	1	89267.9	5	341	0	0	0	0	0	1	0	0	0	0	0	0.538888
2019	秦皇岛市	1	秦皇岛市	河北省	2019秦皇岛市	2019河北省	1.15073	48	645	0	1612		1400.85	1625	6697	14000000	59721.2	120036	14282	27.5565	952.621	2.08063	1142.97	80184	299723	314.63	0	0	0	0.569638	0	1	0	1	0.569638	48	645	0	0	0	0	0	0	0	1	0	0	0	0.145183
2020	秦皇岛市	1	秦皇岛市	河北省	2020秦皇岛市	2020河北省	1.1749	72	660	0	1685.8		1434.85	249	6707	11000000	60975.8	132328	15049	27.9983	1011.15	2.06319	1180.66	85609	317184	313.688	0	1500000	2100000	0.907992	0	1	0	1	0.907992	72	660	0	0	0	0	0	0	0	0	1	0	0	0.217567
2021	秦皇岛市	1	秦皇岛市	河北省	2021秦皇岛市	2021河北省	1.18664	93	586	0	1843.76		1553.76	383	7808	14000000	62896.4	147729	15596	27.7644	869.489	2.0726	1196.57	89852	272524	313.43	0	1700000	2400000	0.196397	0	1	0	1	0.196397	93	586	0	0	0	0	0	0	0	0	0	1	0	0.334134
2012	330600	330000	绍兴市	浙江省	2012绍兴市	2012浙江省	1	25	249	0	3654.03	0.105409	3654.03	18000	9547	343097	25001.2	95400	18501	130.7	0.013556	34.6988	517	45615.5	59758	440.83	134	8800000	22000000	92897.3	0	1	0	1	92897.3	25	249	1	0	0	0	0	0	0	0	0	0	0	0.410255
2013	330600	330000	绍兴市	浙江省	2013绍兴市	2013浙江省	1.023	38	436	0	3967.29	0.105075	3878.09	18160	9986	505753	25800.7	80782	19850	135.5	0.017555	32.1923	1169	50379.4	77532	441.66	138	8700000	25000000	85672.8	0	1	0	1	85672.8	38	436	0	1	0	0	0	0	0	0	0	0	0	0.952277
2014	330600	330000	绍兴市	浙江省	2014绍兴市	2014浙江省	1.04448	76	729	0	4265.88	0.106188	4084.2	10658	11583	679461	25744.4	67130	20804	139.737	0.018136	32.3466	1212	54764.2	80348	443.036	141	8200000	27000000	74022.2	0	1	0	1	74022.2	76	729	0	0	1	0	0	0	0	0	0	0	0	1.00024
2015	330600	330000	绍兴市	浙江省	2015绍兴市	2015浙江省	1.05911	147	1244	0	4465.97	0.104135	4216.74	10992	12376.7	870089	26300	94152	23159	138.625	0.018919	33.7146	1290	58728	83831	443.105	196	7000000	28000000	52827.1	0	1	0	1	52827.1	147	1244	0	0	0	1	0	0	0	0	0	0	0	1.15875
2016	330600	330000	绍兴市	浙江省	2016绍兴市	2016浙江省	1.07923	230	2169	0	4789.03	0.101352	4437.46	4938.12	9979.06	1100000	26273	80031	25225	136.825	0.020308	33.8922	1357	61394	90277	444.533	277	6900000	27000000	16252.8	0	1	0	1	16252.8	230	2169	0	0	0	0	1	0	0	0	0	0	0	1.18735
2017	330600	330000	绍兴市	浙江省	2017绍兴市	2017浙江省	1.10189	435	3714	0	5078.37	0.098098	4608.77	2926.17	13426	1200000	27714	128666	0	348	0.021803	31.4769	1321.15	0	97345	446.48	407	9100000	29000000	0.966458	0	1	0	1	0.966458	435	3714	0	0	0	0	0	1	0	0	0	0	0	1.00154
2018	330600	330000	绍兴市	浙江省	2018绍兴市	2018浙江省	1.12724	379	4933	0	5416.9	0.096391	4805.47	2905.45	14161	1400000	26769.6	135141	0	346.6	0.022198	27.0676	1351.09	0	99270	447.21	230	11000000	32000000	0.655611	0	1	0	1	0.655611	379	4933	0	0	0	0	0	0	1	0	0	0	0	1.09289
2019	绍兴市	1	绍兴市	浙江省	2019绍兴市	2019浙江省	1.15993	326	1361	0	5780.74		4983.71	2001	13615	20000000	53020.6	65739	22001	102.947	887.766	2.2943	1509.89	80842	397600	447.866	287	2100000	23000000	0.457588	0	1	0	1	0.457588	326	1361	0	0	0	0	0	0	0	1	0	0	0	0.795847
2020	绍兴市	1	绍兴市	浙江省	2020绍兴市	2020浙江省	1.1866	453	1318	0	6001		5057.29	1023	16053	9000000	56797.3	497585	24096	108.551	1094.85	2.34373	1635.67	85837	490100	447.643	258	1900000	24000000	0.17433	0	1	0	1	0.17433	453	1318	0	0	0	0	0	0	0	0	1	0	0	1.76606
2021	绍兴市	1	绍兴市	浙江省	2021绍兴市	2021浙江省	1.2044	339	1584	0	6795.26		5642.01	760	17754	4100000	60318.7	489856	25503	109.771	1107.54	2.3073	1707.34	99354	494900	446.848	0	2400000	28000000	0.057088	0	1	0	1	0.05944	339	1584	0	0	0	0	0	0	0	0	0	1	0	1.87918
2022	绍兴市	1	绍兴市	浙江省	2022绍兴市	2022浙江省	1.2309	323	1687	0	7351		5972.05	763.1	17856	4100000	65921.7	101773	26461	0	1123.99	2.31138	2180.22	0	501100	445.823	0	2800000	34000000	0.183223	0	1	0	1	0.183223	323	1687	0	0	0	0	0	0	0	0	0	0	1	1.44136
2012	231200	230000	绥化市	黑龙江省	2012绥化市	2012黑龙江省	1	0	57	0	1063.54	0.077678	1063.54	4093	3849	75959.8	40537.8	15000	13551	27.6	0.001842	43.0556	174	25310.6	10630	577.028	10	2300000	1400000	0.178646	0	0	0	0	0.178646	0	57	1	0	0	0	0	0	0	0	0	0	0	-0.454211
2013	231200	230000	绥化市	黑龙江省	2013绥化市	2013黑龙江省	1.022	0	67	0	1210.01	0.083709	1183.96	4279	4175	136077	45193.8	19300	14097	29.4	0.001837	43.1452	185	30313.3	10210	555.7	6	2300000	1600000	3755.02	0	0	0	0	3755.02	0	67	0	1	0	0	0	0	0	0	0	0	0	-0.432895
2014	231200	230000	绥化市	黑龙江省	2014绥化市	2014黑龙江省	1.03733	0	83	0	1190.2	0.079139	1147.37	5097	4185	184512	45619.4	23109	13010	27.9641	0.001827	42.2925	186	33575.7	10105	553.197	4	2200000	1700000	9004.64	0	0	0	0	9004.64	0	83	0	0	1	0	0	0	0	0	0	0	0	-0.431257
2015	231200	230000	绥化市	黑龙江省	2015绥化市	2015黑龙江省	1.04874	0	171	0	1272.2	0.084343	1213.07	0	0	234701	46513	25721	13854	26.1182	0.001804	43.8189	186	35229	9894	548.507	2	1300000	803541	2938.4	0	0	0	0	2938.4	0	171	0	0	0	1	0	0	0	0	0	0	0	-0.433507
2016	231200	230000	绥化市	黑龙江省	2016绥化市	2016黑龙江省	1.06447	0	300	0	1316.3	0.085551	1236.58	0	0	286540	50222	28067	16414	26.7482	0.001804	61.8566	188	45545	9894	543.42	0	1200000	503553	5161.05	0	0	0	0	5161.05	0	300	0	0	0	0	1	0	0	0	0	0	0	-0.426859
2017	231200	230000	绥化市	黑龙江省	2017绥化市	2017黑龙江省	1.07831	0	345	0	1336.8	0.084061	1239.72	0	0	329754	53800	30457	0	24.7743	0.001804	61.9022	187.97	0	9894	527.556	10	1400000	520925	7227.65	0	0	0	0	7227.65	0	345	0	0	0	0	0	1	0	0	0	0	0	-0.622598
2018	231200	230000	绥化市	黑龙江省	2018绥化市	2018黑龙江省	1.09988	0	520	0	1359.6	0.083097	1236.14	0	0	293613	50242.3	29591	0	24.9994	0.002213	62.2901	187.97	0	11609	524.699	2	2200000	444949	6235.98	0	0	0	0	6235.98	0	520	0	0	0	0	0	0	1	0	0	0	0	-0.619915
2012	510700	510000	绵阳市	四川省	2012绵阳市	2012四川省	1	8	72	0	1346.42	0.0564	1346.42	10161	6437	174169	54614.2	21020	25069	39.5	0.018879	27.0187	749	43216.5	102968	545.4	12	2100000	3800000	103159	0	0	0	1	103159	8	72	1	0	0	0	0	0	0	0	0	0	0	0.167147
2013	510700	510000	绵阳市	四川省	2013绵阳市	2013四川省	1.028	41	181	0	1455.12	0.055135	1415.49	10402	6774	254802	56157.2	24134	27880	48.1	0.020329	26.6601	759	48420.3	111283	547.4	11	2300000	4200000	102050	0	0	0	1	102050	41	181	0	1	0	0	0	0	0	0	0	0	0	0.217495
2019	绵阳市	1	绵阳市	四川省	2019绵阳市	2019四川省	1.14965	96	2315	0	2856.2		2484.41	3280	8497	11000000	85205.2	17951	27265	44.0498	1006.33	2.03173	1316.61	76270	534765	531.4	0	1400000	705827	0.124825	1	0	0	1	0.124825	96	2315	0	0	0	0	0	0	0	1	0	0	0	0.134733
2012	441200	440000	肇庆市	广东省	2012肇庆市	2012广东省	1	5	1047	0	1462.35	0.025625	1462.35	7731	3750	127305	49064.9	115159	11084	31.8	0.014887	52.7978	617	39155	63657	427.59	154	41000000	57000000	61594.5	0	1	0	1	61594.5	5	1047	1	0	0	0	0	0	0	0	0	0	0	0.939878
2013	441200	440000	肇庆市	广东省	2013肇庆市	2013广东省	1.025	12	1290	0	1660.07	0.026572	1619.58	7771	4531	212768	49890.2	124109	12396	40.7	0.015506	51.6186	633	44656.5	66648	429.82	129	46000000	64000000	51879.9	0	1	0	1	51879.9	12	1290	0	1	0	0	0	0	0	0	0	0	0	1.09859
2014	441200	440000	肇庆市	广东省	2014肇庆市	2014广东省	1.04858	6	1943	0	1845.06	0.027209	1759.59	3114	6382	301694	50649.5	133317	12876	41.7534	0.017479	42.5133	652	49050.8	75810	433.73	107	43000000	65000000	26324.6	0	1	0	1	26324.6	6	1943	0	0	1	0	0	0	0	0	0	0	0	1.1658
2015	441200	440000	肇庆市	广东省	2015肇庆市	2015广东省	1.0643	11	3528	0	1970.01	0.027056	1850.98	3119	7303	402989	56136	139447	13859	226.1	0.018582	38.7978	790	0	81441	438.27	98	38000000	64000000	0.455423	0	1	0	1	0.455424	11	3528	0	0	0	1	0	0	0	0	0	0	0	1.24635
2016	441200	440000	肇庆市	广东省	2016肇庆市	2016广东省	1.08878	9	5111	0	2084.02	0.025775	1914.08	3039	6626	495839	58120.3	37049	14846	229.21	0.019487	37.0187	893	0	86556	444.17	42	36000000	60000000	0.469798	0	1	0	1	0.469799	9	5111	0	0	0	0	1	0	0	0	0	0	0	1.05203
2017	441200	440000	肇庆市	广东省	2017肇庆市	2017广东省	1.10511	36	8966	0	2110.01	0.023522	1909.31	3042	7171	583780	55187.7	18133	0	231.33	0.019863	47.8593	902.47	0	88520	445.65	132	38000000	62000000	0.098212	0	1	0	1	0.098212	36	8750	0	0	0	0	0	1	0	0	0	0	0	0.891013
2019	肇庆市	1	肇庆市	广东省	2019肇庆市	2019广东省	1.16783	43	455	0	2248.8		1925.63	2717	6556	13000000	37138.1	94089	13791	35.1125	1129.73	1.77523	972.47	78768	512740	453.86	441	1300000	2700000	0.717071	0	1	0	1	0.717071	43	455	0	0	0	0	0	0	0	1	0	0	0	-0.044018
2020	肇庆市	1	肇庆市	广东省	2020肇庆市	2020广东省	1.19819	37	375	0	2311.65		1929.28	1241	6803	6100000	41006.5	58464	14209	36.0619	1162.09	1.85077	1023.84	90002	529227	455.41	90	1100000	3000000	0.287848	0	1	0	1	0.287848	37	375	0	0	0	0	0	0	0	0	1	0	0	-0.085802
2021	肇庆市	1	肇庆市	广东省	2021肇庆市	2021广东省	1.20778	32	424	0	2649.99		2194.1	801	8157	5900000	44315.4	81279	15418	35.7649	1129.24	1.88461	1072.8	91792	517304	458.1	121	1300000	2700000	0.113556	0	1	0	1	0.113556	32	424	0	0	0	0	0	0	0	0	0	1	0	0.018571
2022	肇庆市	1	肇庆市	广东省	2022肇庆市	2022广东省	1.23435	39	289	0	2705.05		2191.48	0	0	5900000	47701.4	110570	8096	34.97	0	2.20337	1265.02	0	0	458.35	90	1100000	2700000	91142	0	1	0	1	91142	39	289	0	0	0	0	0	0	0	0	0	0	1	0.586292
2012	510300	510000	自贡市	四川省	2012自贡市	2012四川省	1	0	80	0	884.8	0.037063	884.8	9878	5283	99473.9	54614.2	2066	13428	17.4	0.009319	32.3016	1046	40876.5	30612	328.5	2	2100000	3800000	0.185595	0	0	0	0	0.185595	0	80	1	0	0	0	0	0	0	0	0	0	0	0.231281
2013	510300	510000	自贡市	四川省	2013自贡市	2013四川省	1.028	0	222	0	1001.6	0.037951	974.319	10509	5631	141531	56157.2	2278	14486	21.9	0.009592	31.1625	1090	46480	31626	329.7	7	2300000	4200000	1931.61	0	0	0	0	1931.61	0	222	0	1	0	0	0	0	0	0	0	0	0	0.285117
2019	自贡市	1	自贡市	四川省	2019自贡市	2019四川省	1.14965	25	2649	0	1428.49		1242.54	3313	6063	10000000	202996	1014	18514	20.213	938.938	1.40772	1475.76	78164	300554	320.1	1	77753	230629	0.339846	0	0	0	0	0.339846	25	2649	0	0	0	0	0	0	0	1	0	0	0	-0.048611
2012	330900	330000	舟山市	浙江省	2012舟山市	2012浙江省	1	0	274	0	853.18	0.024612	853.18	16155	19985	96813.8	25001.2	18339	4562	17.7	0.023656	23.1131	358	57281.6	22989	97.18	10	8800000	22000000	36615.5	0	1	0	0	36615.5	0	274	1	0	0	0	0	0	0	0	0	0	0	-0.001303
2013	330900	330000	舟山市	浙江省	2013舟山市	2013浙江省	1.023	3	471	0	930.85	0.024654	909.922	16714	21392	161228	25800.7	20930	4621	18.5	0.023945	18.5624	544	63304.2	23301	97.31	4	8700000	25000000	85574.4	0	1	0	1	85574.4	3	471	0	1	0	0	0	0	0	0	0	0	0	0.204606
2014	330900	330000	舟山市	浙江省	2014舟山市	2014浙江省	1.04448	3	802	0	1015.26	0.025272	972.022	5171	22283	239091	25744.4	19962	5050	45.2	0.023316	23.7634	552	68967.3	22731	97.4892	14	8200000	27000000	72671.8	0	1	0	1	72671.8	3	802	0	0	1	0	0	0	0	0	0	0	0	0.242075
2015	330900	330000	舟山市	浙江省	2015舟山市	2015浙江省	1.05911	0	1391	0	1092.85	0.025482	1031.86	5431.18	25066.8	329356	26300	7792	5500	46.6	0.024104	21.8944	586	74717	23468	97.3632	19	7000000	28000000	0.174271	0	1	0	0	0.174271	0	1391	0	0	0	1	0	0	0	0	0	0	0	0.2674
2016	330900	330000	舟山市	浙江省	2016舟山市	2016浙江省	1.07923	0	2399	0	1241.2	0.026268	1150.08	22593.5	12959.7	425084	26273	21017	4970	46.99	0.025195	24.3925	620	80311	24521	97.3262	25	6900000	27000000	67150.7	0	1	0	0	67150.7	0	2399	0	0	0	0	1	0	0	0	0	0	0	0.301607
2017	330900	330000	舟山市	浙江省	2017舟山市	2017浙江省	1.10189	0	4149	0	1219.78	0.023562	1106.99	5537	31705	515524	27714	40518	0	75	0.022706	23.0719	726.64	0	22059	97.1491	56	9100000	29000000	19178.6	0	1	0	0	19178.6	0	4149	0	0	0	0	0	1	0	0	0	0	0	0.35859
2018	330900	330000	舟山市	浙江省	2018舟山市	2018浙江省	1.12724	0	5312	0	1316.7	0.02343	1168.08	5626.72	38130	606537	26769.6	41762	0	75.1	0.023769	23.2932	742.89	0	23032	96.8983	271	11000000	32000000	14128.9	0	1	0	0	14128.9	0	5312	0	0	0	0	0	0	1	0	0	0	0	0.422618
2019	舟山市	1	舟山市	浙江省	2019舟山市	2019浙江省	1.15993	0	206	0	1371.6		1182.49	2584	10374	22000000	53463.9	50093	5632	18.6095	150.105	1.82779	761.41	106441	14500	96.599	78	8700000	5000000	79357.8	0	1	0	0	79357.8	0	206	0	0	0	0	0	0	0	1	0	0	0	0.063509
2020	舟山市	1	舟山市	浙江省	2020舟山市	2020浙江省	1.1866	0	211	0	1512		1274.22	1162	7235	14000000	57272.2	277172	6033	18.7031	640.314	1.84024	776.66	108495	61600	96.2028	64	11000000	5900000	25274.1	0	1	0	0	25274.1	0	211	0	0	0	0	0	0	0	0	1	0	0	0.363569
2021	舟山市	1	舟山市	浙江省	2021舟山市	2021浙江省	1.2044	1	157	0	1703.62		1414.49	2631	9880	26000000	60823	325156	5732	18.732	642.844	1.82291	828.72	123685	61500	95.6687	0	16000000	7700000	26050.1	0	1	0	0	26050.1	1	157	0	0	0	0	0	0	0	0	0	1	0	0.534411
2022	舟山市	1	舟山市	浙江省	2022舟山市	2022浙江省	1.2309	1	147	0	1951		1585.02	2036	12181	26000000	66472.9	46276	5899	0	641.663	1.839	855.7	0	61100	95.2213	0	22000000	12000000	32504.2	0	1	0	0	32504.2	1	147	0	0	0	0	0	0	0	0	0	0	1	-0.057796
2012	340200	340000	芜湖市	安徽省	2012芜湖市	2012安徽省	1	5	50	0	1873.63	0.108856	1873.63	15115	23598	335895	26332.9	133965	13655	36.5	0.038433	23.7946	1306	47699.9	147365	383.434	148	1300000	2700000	101661	0	0	0	1	101661	5	50	1	0	0	0	0	0	0	0	0	0	0	0.765724
2013	340200	340000	芜湖市	安徽省	2013芜湖市	2013安徽省	1.024	2	103	0	2099.53	0.109184	2050.32	17072	25461	502840	28367.1	164131	13755	42.2	0.040165	23.5721	1406	44812	154451	384.539	60	1700000	2800000	100606	0	0	0	1	100606	2	103	0	1	0	0	0	0	0	0	0	0	0	0.906106
2014	340200	340000	芜湖市	安徽省	2014芜湖市	2014安徽省	1.04038	16	134	0	2309.55	0.110776	2219.9	7942	31240	686254	29536.8	200340	16716	43.9035	0.032887	23.0222	1434	54522.2	126455	384.514	126	1800000	3100000	99699.3	1	0	0	1	99699.3	16	134	0	0	1	0	0	0	0	0	0	0	0	1.04517
2015	340200	340000	芜湖市	安徽省	2015芜湖市	2015安徽省	1.05391	49	301	0	2457.32	0.111668	2331.62	4290	6464	890713	30944	230062	17986	44.4659	0.033832	22.8024	1470	57372	130181	384.79	59	1600000	3200000	97601.4	1	0	0	1	97601.4	49	301	0	0	0	1	0	0	0	0	0	0	0	1.15119
2016	340200	340000	芜湖市	安徽省	2016芜湖市	2016安徽省	1.07288	55	685	0	2699.44	0.110598	2516.07	3808	6762	1100000	32221.5	251145	18486	45.6796	0.042601	23.6168	1493	61385	165114	387.58	36	1600000	2800000	93816.5	1	0	0	1	93816.5	55	685	0	0	0	0	1	0	0	0	0	0	0	1.21246
2017	340200	340000	芜湖市	安徽省	2017芜湖市	2017安徽省	1.08575	77	938	0	2963.26	0.109677	2729.22	2781.3	7901.9	1300000	38899.4	268730	0	221.2	0.043002	23.2722	1510.48	65067	166698	387.65	28	2300000	3100000	91182.6	1	0	0	1	91182.6	77	938	0	0	0	0	0	1	0	0	0	0	0	1.0707
2018	340200	340000	芜湖市	安徽省	2018芜湖市	2018安徽省	1.10747	127	1350	0	3278.53	0.109259	2960.38	2456.1	7998.4	1500000	35275.3	291642	0	221.8	0.034376	23.373	1510.86	69797	133672	388.85	30	2700000	3600000	87092.9	1	0	0	1	87092.9	127	1350	0	0	0	0	0	0	1	0	0	0	0	1.13717
2019	芜湖市	1	芜湖市	安徽省	2019芜湖市	2019安徽省	1.13737	153	320	0	3618.26		3181.25	2061	8400	18000000	17257.6	292000	18611	46.2462	524.579	2.43104	1545.6	79161	204502	389.84	22	268464	451903	42793.9	1	0	0	1	42793.9	153	320	0	0	0	0	0	0	0	1	0	0	0	1.13901
2020	芜湖市	1	芜湖市	安徽省	2020芜湖市	2020安徽省	1.16808	278	194	0	3753.02		3212.98	1056.2	6590.6	16000000	18167.6	303680	23210	49.8027	517.187	2.36287	1999.2	83593	201620	389.84	29	357695	486465	44345.6	1	0	0	1	44345.6	278	194	0	0	0	0	0	0	0	0	1	0	0	1.56942
2021	芜湖市	1	芜湖市	安徽省	2021芜湖市	2021安徽省	1.17859	458	198	0	4302.63		3650.65	755.1	7209	30000000	19351.8	319657	23670	55.793	542.756	2.34231	2061.48	93215	199300	367.2	48	394254	757754	41272.5	1	0	0	1	41272.5	458	198	0	0	0	0	0	0	0	0	0	1	0	1.65387
2012	320500	320000	苏州市	江苏省	2012苏州市	2012江苏省	1	96	218	0	12011.7	0.222198	12011.7	71626	17419	1100000	32819.7	916490	43772	133.7	0.02967	48.2495	3571	57621.9	192206	647.81	1189	22000000	33000000	78990.4	0	1	0	1	78990.4	96	218	1	0	0	0	0	0	0	0	0	0	0	4.96488
2013	320500	320000	苏州市	江苏省	2013苏州市	2013江苏省	1.023	87	300	0	13015.7	0.217824	12723.1	45654	12070	1600000	29981.4	869805	49341	293.4	0.030883	48.4828	3677	60531.7	201926	653.84	936	22000000	33000000	76679.6	0	1	0	1	76679.6	87	300	0	1	0	0	0	0	0	0	0	0	0	5.01038
2014	320500	320000	苏州市	江苏省	2014苏州市	2014江苏省	1.04551	179	436	0	13760.9	0.211419	13161.9	46947	13175	2000000	36249.4	811978	52887	315.42	0.031687	47.3143	3768	66956.3	209479	661.08	905	22000000	34000000	71326.8	1	1	0	1	71326.8	179	436	0	0	1	0	0	0	0	0	0	0	0	5.0032
2015	320500	320000	苏州市	江苏省	2015苏州市	2015江苏省	1.06328	401	1182	0	14504.1	0.206857	13640.9	34699	13005	2400000	38840	600023	56894	303.93	0.032106	47.2625	3875	72291	214147	667.01	860	21000000	34000000	43589.6	1	1	0	1	43589.6	401	1182	0	0	0	1	0	0	0	0	0	0	0	4.67043
2016	320500	320000	苏州市	江苏省	2016苏州市	2016江苏省	1.08774	618	1599	0	15475.1	0.199967	14226.9	32150	13508	2700000	39083.3	600300	60847	288.69	0.032331	40.3216	7166	79870	219271	678.2	784	19000000	32000000	24848	1	1	0	1	24847.9	618	1599	0	0	0	0	1	0	0	0	0	0	0	7.25622
2017	320500	320000	苏州市	江苏省	2017苏州市	2017江苏省	1.10623	949	2659	0	17319.5	0.201695	15656.4	31903	14937	2900000	43110.1	448300	64417	691.6	0.030349	42.2512	7229.28	87431	209735	691.07	0	23000000	36000000	0.237976	1	1	0	1	0.237976	949	2659	0	0	0	0	0	1	0	0	0	0	0	7.07343
2019	苏州市	1	苏州市	江苏省	2019苏州市	2019江苏省	1.16675	1630	1274	0	19235.8		16486.6	28951	23831	9200000	118498	461500	60649	291.528	787.711	1.54016	7394.57	105572	569200	722.6	0	13000000	19000000	0.467438	1	1	0	1	0.467438	1630	1274	0	0	0	0	0	0	0	1	0	0	0	6.50879
2020	苏州市	1	苏州市	江苏省	2020苏州市	2020江苏省	1.19592	1616	1066	0	20170.5		16866.1	20474.3	25320.1	5900000	128509	554000	63611	297.409	802.371	1.54629	7422.19	113744	597229	744.33	0	94000000	130000000	0.050641	1	1	0	1	0.05944	1616	1066	0	0	0	0	0	0	0	0	1	0	0	8.49088
2021	苏州市	1	苏州市	江苏省	2021苏州市	2021江苏省	1.21505	1737	1133	0	22718.3		18697.4	14304	27426	8500000	133946	699218	66571	300.455	821.059	1.5479	7447.3	126749	625737	762.11	0	100000000	150000000	0.670529	1	1	0	1	0.670529	1737	1133	0	0	0	0	0	0	0	0	0	1	0	9.15851
2022	苏州市	1	苏州市	江苏省	2022苏州市	2022江苏省	1.24179	2070	1008	0	23958.3		19293.4	12958	23320	8500000	137133	741798	40486	0	841.567	1.55775	7484.38	0	651987	774.73	0	100000000	150000000	0.647841	1	1	0	1	0.647841	2070	1008	0	0	0	0	0	0	0	0	0	0	1	8.92247
2012	440900	440000	茂名市	广东省	2012茂名市	2012广东省	1	0	1052	0	1936.18	0.033928	1936.18	8327	6817	99186	49064.9	8005	17901	38.3	0.00403	32.1262	237	36667.2	30180	748.9	23	41000000	57000000	2596.2	0	1	0	0	2596.2	0	1052	1	0	0	0	0	0	0	0	0	0	0	0.505694
2013	440900	440000	茂名市	广东省	2013茂名市	2013广东省	1.025	0	1302	0	2160.17	0.034577	2107.48	8840	7790	153475	49890.2	11470	19413	44.8	0.00443	32.0504	241	42888.3	33563	757.69	50	46000000	64000000	5967.81	0	1	0	0	5967.81	0	1302	0	1	0	0	0	0	0	0	0	0	0	0.644448
2014	440900	440000	茂名市	广东省	2014茂名市	2014广东省	1.04858	0	1949	0	2349.03	0.034641	2240.21	5838	9463	220494	50649.5	15574	22411	44.8729	0.00435	38.0756	292	48095.2	33600	772.38	69	43000000	65000000	0.195162	0	1	0	0	0.195162	0	1949	0	0	1	0	0	0	0	0	0	0	0	0.734154
2015	440900	440000	茂名市	广东省	2015茂名市	2015广东省	1.0643	0	3539	0	2445.63	0.033588	2297.87	6367	9895	309016	56136	17191	24079	307.96	0.004544	35.6032	448	0	35712	785.84	44	38000000	64000000	14337.8	0	1	0	0	14337.8	0	3539	0	0	0	1	0	0	0	0	0	0	0	0.825141
2016	440900	440000	茂名市	广东省	2016茂名市	2016广东省	1.08878	1	5119	0	2636.74	0.032611	2421.74	5977	9653	401096	58120.3	7548	27617	313.75	0.004744	35.0362	459	0	37900	798.85	57	36000000	60000000	0.193539	0	1	0	1	0.193539	1	5119	0	0	0	0	1	0	0	0	0	0	0	0.783257
2017	440900	440000	茂名市	广东省	2017茂名市	2017广东省	1.10511	0	9002	0	2904.07	0.032374	2627.85	6515	10520	491647	55187.7	7406	0	320.42	0.004864	27.3512	473.02	0	39100	803.83	394	38000000	62000000	9341.95	0	1	0	0	9341.95	0	8750	0	0	0	0	0	1	0	0	0	0	0	0.557303
2019	茂名市	1	茂名市	广东省	2019茂名市	2019广东省	1.16783	0	455	0	3252.34		2784.95	6721	11722	12000000	7003.77	17264	22536	49.5887	1157.02	1.68886	795.69	73057	946103	817.71	37	258153	1700000	0.682221	0	1	0	0	0.682221	0	455	0	0	0	0	0	0	0	1	0	0	0	-0.236054
2020	茂名市	1	茂名市	广东省	2020茂名市	2020广东省	1.19819	0	375	0	3279.31		2736.88	5768	9604	5900000	7733.31	41400	22726	49.5901	1179.2	1.64593	841.89	86586	970834	823.3	14	300310	1700000	0.067222	0	1	0	0	0.067222	0	375	0	0	0	0	0	0	0	0	1	0	0	-0.149014
2021	茂名市	1	茂名市	广东省	2021茂名市	2021广东省	1.20778	1	424	0	3698.1		3061.91	1407	12456	6100000	8357.33	45516	23589	47.6465	1200.68	1.80317	904.72	91781	995100	828.78	27	585205	1700000	0.821982	0	1	0	0	0.821982	1	424	0	0	0	0	0	0	0	0	0	1	0	-0.089902
2022	茂名市	1	茂名市	广东省	2022茂名市	2022广东省	1.23435	2	289	0	3904.63		3163.31	0	0	6100000	8995.88	18886	11816	44.32	0	1.8404	1106.3	0	0	825.97	29	771583	1800000	93452.7	0	1	0	0	93452.7	2	289	0	0	0	0	0	0	0	0	0	0	1	0.357115
2012	421000	420000	荆州市	湖北省	2012荆州市	2012湖北省	1	5	66	0	1195.98	0.053751	1195.98	9360	6975	187133	27685.9	9020	20569	36.7	0.017133	59.0269	802	31177.5	113638	663.26	8	1300000	1900000	103803	0	0	0	1	103803	5	66	1	0	0	0	0	0	0	0	0	0	0	0.109039
2013	421000	420000	荆州市	湖北省	2013荆州市	2013湖北省	1.028	7	113	0	1334.93	0.053846	1298.57	10397	7883	301535	28124.7	10824	23447	41.6	0.017167	58.3124	814	36027.3	113476	661	11	1400000	2300000	103336	0	0	0	1	103336	7	113	0	1	0	0	0	0	0	0	0	0	0	0.160942
2014	421000	420000	荆州市	湖北省	2014荆州市	2014湖北省	1.04856	48	204	0	1480.49	0.054073	1411.93	9209	12649	432096	30344.3	12200	23188	43.2695	0.016984	54.8812	850	41742.2	111829	658.45	9	1600000	2700000	102400	0	0	0	1	102400	48	204	0	0	1	0	0	0	0	0	0	0	0	0.199156
2015	421000	420000	荆州市	湖北省	2015荆州市	2015湖北省	1.06429	89	429	0	1590.5	0.053824	1494.43	5522	7361	580925	31706	13295	24500	42.78	0.015152	56.8443	859	39565	97457	643.19	14	1600000	2900000	100365	0	0	0	1	100365	89	429	0	0	0	1	0	0	0	0	0	0	0	0.219123
2016	421000	420000	荆州市	湖北省	2016荆州市	2016湖北省	1.0877	56	552	0	1726.75	0.052862	1587.52	6403.81	7305.53	717283	32372.5	14360	26751	42.4122	0.014201	58.0517	866	43111	91786	646.35	10	1300000	2600000	99275.2	0	0	0	1	99275.2	56	552	0	0	0	0	1	0	0	0	0	0	0	0.244679
2017	421000	420000	荆州市	湖北省	2017荆州市	2017湖北省	1.10402	90	756	0	1922.18	0.054179	1741.08	6324	7305.53	849462	32335.6	3000	0	40.973	0.014863	57.4235	880.03	0	95423	642.01	0	1600000	3000000	98024.5	0	0	0	1	98024.5	90	756	0	0	0	0	0	1	0	0	0	0	0	-0.060734
2018	421000	420000	荆州市	湖北省	2018荆州市	2018湖北省	1.12499	65	967	0	2082.18	0.052892	1850.84	6253.97	7305.53	988892	29055	2901	0	37.7086	0.012839	56.1114	890.94	0	82335	641.28	0	1900000	3400000	96189.8	0	0	0	1	96189.8	65	967	0	0	0	0	0	0	1	0	0	0	0	-0.038892
2012	420800	420000	荆门市	湖北省	2012荆门市	2012湖北省	1	0	71	0	1085.26	0.048775	1085.26	7416	11392	154559	27685.9	21656	10881	36.5	0.007014	24.5819	402	29174.6	21204	302.31	13	1300000	1900000	0.182511	0	0	0	0	0.182511	0	71	1	0	0	0	0	0	0	0	0	0	0	-0.235393
2013	420800	420000	荆门市	湖北省	2013荆门市	2013湖北省	1.028	0	120	0	1202.61	0.048508	1169.85	8316	12809	238598	28124.7	26275	13339	38.1	0.007056	23.2608	430	31019.4	21223	300.78	15	1400000	2300000	4875.14	0	0	0	0	4875.14	0	120	0	1	0	0	0	0	0	0	0	0	0	-0.170343
2014	420800	420000	荆门市	湖北省	2014荆门市	2014湖北省	1.04856	3	249	0	1310.59	0.047868	1249.9	4218	7383	334543	30344.3	29559	14533	38.2962	0.006796	22.3356	467	35967.6	20409	300.29	10	1600000	2700000	101792	0	0	0	1	101792	3	249	0	0	1	0	0	0	0	0	0	0	0	-0.115783
2015	420800	420000	荆门市	湖北省	2015荆门市	2015湖北省	1.06429	13	505	0	1388.46	0.046987	1304.59	4116	7118	444420	31706	34000	15579	38.6916	0.004707	22.4974	501	39516	14078	299.09	21	1600000	2900000	99390.2	0	0	0	1	99390.2	13	505	0	0	0	1	0	0	0	0	0	0	0	-0.066346
2016	420800	420000	荆门市	湖北省	2016荆门市	2016湖北省	1.0877	42	566	0	1521	0.046563	1398.36	2948.92	3105.59	548750	32372.5	37630	15743	39.4843	0.00423	41.1288	526	43245	12674	299.64	16	1300000	2600000	98764.3	0	0	0	1	98764.3	42	566	0	0	0	0	1	0	0	0	0	0	0	-0.062817
2017	420800	420000	荆门市	湖北省	2017荆门市	2017湖北省	1.10402	69	777	0	1664.17	0.046907	1507.38	2938	3105.59	657661	32335.6	41900	0	39.69	0.0046	41.7917	550.42	0	13544	294.42	0	1600000	3000000	97238.3	0	0	0	1	97238.3	69	777	0	0	0	0	0	1	0	0	0	0	0	-0.215629
2018	420800	420000	荆门市	湖北省	2018荆门市	2018湖北省	1.12499	110	922	0	1847.89	0.046941	1642.58	2217.96	3105.59	772909	29055	46065	0	40.707	0.005299	42.7411	562.4	0	15519	292.85	0	1900000	3400000	95889.3	0	0	0	1	95889.3	110	922	0	0	0	0	0	0	1	0	0	0	0	-0.186426
2012	350300	350000	莆田市	福建省	2012莆田市	2012福建省	1	0	244	0	1200.38	0.060927	1200.38	10435	3721	164576	21753.2	25559	9240	37.2	0.005283	53.8127	692	39830.5	17399	329.32	46	5800000	9800000	25445.2	0	1	0	0	25445.2	0	244	1	0	0	0	0	0	0	0	0	0	0	0.089294
2013	350300	350000	莆田市	福建省	2013莆田市	2013福建省	1.025	0	346	0	1342.86	0.061406	1310.11	6686	3767	262911	21692.1	30165	10088	46.6	0.005483	53.162	702	43864.6	18322	334.17	35	6300000	11000000	20502.7	0	1	0	0	20502.7	0	346	0	1	0	0	0	0	0	0	0	0	0	0.137846
2014	350300	350000	莆田市	福建省	2014莆田市	2014福建省	1.0455	0	454	0	1502.07	0.062441	1436.7	6870	4504	375954	22471.1	34092	12347	49.0567	0.00605	53.0385	718	50931.4	20644	341.21	25	6400000	11000000	24137.4	0	1	0	0	24137.4	0	454	0	0	1	0	0	0	0	0	0	0	0	0.184836
2015	350300	350000	莆田市	福建省	2015莆田市	2015福建省	1.06327	0	837	0	1655.6	0.063726	1557.08	2979.43	5053.57	511071	23278	37749	13168	49.7001	0.006188	60.8512	850	52149	21302	344.26	41	5600000	11000000	17623.2	1	1	0	0	17623.2	0	837	0	0	0	1	0	0	0	0	0	0	0	0.294131
2016	350300	350000	莆田市	福建省	2016莆田市	2016福建省	1.08135	3	981	0	1823.43	0.06329	1686.25	3049.42	5464.79	648905	24281.8	40020	13968	51.9633	0.006003	43.293	691	56548	21005	349.88	28	5300000	10000000	65493.4	1	1	0	1	65493.4	3	981	0	0	0	0	1	0	0	0	0	0	0	0.188917
2017	350300	350000	莆田市	福建省	2017莆田市	2017福建省	1.09433	6	2112	0	2024.66	0.062913	1850.14	3149.01	5789.35	793228	25343.8	45413	14768	54.141	0.0071	44.6393	720.8	0	25180	354.67	23	6600000	10000000	22015.9	1	1	0	1	22015.9	6	2112	0	0	0	0	0	1	0	0	0	0	0	0.194808
2018	350300	350000	莆田市	福建省	2018莆田市	2018福建省	1.11074	8	2971	0	2242.41	0.06263	2018.84	2634.4	5982.18	706290	23476.7	12629	15568	56.4082	0.00706	42.1988	765.81	0	25434	360.26	37	7200000	12000000	0.869917	1	1	0	1	0.869917	8	2971	0	0	0	0	0	0	1	0	0	0	0	0.205188
2019	莆田市	1	莆田市	福建省	2019莆田市	2019福建省	1.13962	32	530	0	2595.39		2277.42	1609	4011	16000000	34191.7	13370	16494	45.1454	1282.01	1.82091	813.99	70204	466010	363.5	41	1600000	2300000	0.573015	1	1	0	0	0.573015	32	530	0	0	0	0	0	0	0	1	0	0	0	-0.385967
2020	莆田市	1	莆田市	福建省	2020莆田市	2020福建省	1.16469	35	428	0	2643.97		2270.1	287	4136	4000000	34018.9	13698	14077	43.5608	1325.41	1.84346	880.42	75316	484504	365.55	29	4000000	2300000	0.531362	1	1	0	0	0.531362	35	428	0	0	0	0	0	0	0	0	1	0	0	-0.373742
2021	莆田市	1	莆田市	福建省	2021莆田市	2021福建省	1.17284	12	471	0	2882.96		2458.09	117	4443	14000000	26317.4	10618	12949	40.0193	1353.32	1.8611	951.04	82452.7	496250	366.692	42	3800000	3100000	0.605525	1	1	0	0	0.605525	12	471	0	0	0	0	0	0	0	0	0	1	0	-0.318739
2022	莆田市	1	莆田市	福建省	2022莆田市	2022福建省	1.19513	28	419	0	3116.25		2607.47	0	0	14000000	27335.4	11771	13258	38.43	1361.32	1.83663	1022.94	84685.8	499983	367.279	41	3000000	3800000	0.628077	1	1	0	0	0.628077	28	419	0	0	0	0	0	0	0	0	0	0	1	-0.249935
2012	360300	360000	萍乡市	江西省	2012萍乡市	2012江西省	1	0	16	0	733.06	0.056612	733.06	7040	10691	221781	21492.1	22445	7962	14.1	0.006005	55.6893	242	34182.2	11254	187.396	31	830104	2500000	0.204038	0	0	0	0	0.204038	0	16	1	0	0	0	0	0	0	0	0	0	0	-0.401286
2013	360300	360000	萍乡市	江西省	2013萍乡市	2013江西省	1.025	0	29	0	798.329	0.0554	778.858	7730	5259	279839	18223.9	25486	8848	19.7	0.005508	55.8003	250	38416.3	10363	188.154	32	857998	2800000	10719.5	0	0	0	0	10719.5	0	29	0	1	0	0	0	0	0	0	0	0	0	-0.366645
2019	萍乡市	1	萍乡市	江西省	2019萍乡市	2019江西省	1.16334	1	100	0	930.02		799.439	5443	4530	25000000	24688.2	42602	7922	16.6059	792.649	2.72607	427.05	76607	153879	194.133	46	13339	1200000	21700	0	0	0	0	21700	1	100	0	0	0	0	0	0	0	1	0	0	0	-0.497555
2020	萍乡市	1	萍乡市	江西省	2020萍乡市	2020江西省	1.19359	12	232	0	963.604		807.317	3986	4742	4500000	28199.1	45265	8290	16.714	845.848	2.73972	432.35	80056	152659	180.48	0	14024	1400000	14970	0	0	0	0	14970	12	232	0	0	0	0	0	0	0	0	1	0	0	-0.50798
2021	萍乡市	1	萍乡市	江西省	2021萍乡市	2021江西省	1.20433	43	314	0	1108.3		920.266	1774	5601	9400000	30720.9	48503	9122	15.6214	830.248	2.73274	433.7	91999.3	149935	180.591	34	25977.4	1800000	15639.8	0	0	0	0	15639.8	43	314	0	0	0	0	0	0	0	0	0	1	0	-0.475648
2012	210800	210000	营口市	辽宁省	2012营口市	2012辽宁省	1	0	127	0	1381.18	0.055589	1381.18	4827	16182	228137	24603.8	121330	13467	28	0.009089	438.214	546	36030.5	21368	235.1	48	4600000	5800000	0.193691	0	1	0	0	0.193691	0	127	1	0	0	0	0	0	0	0	0	0	0	-0.294587
2013	210800	210000	营口市	辽宁省	2013营口市	2013辽宁省	1.024	0	177	0	1513.11	0.055602	1477.65	4405	18250	332227	24507.7	133041	10714	29.1	0.009479	436.997	547	39621.9	22039	232.5	17	5000000	6500000	5982.85	0	1	0	0	5982.85	0	177	0	1	0	0	0	0	0	0	0	0	0	-0.281988
2014	210800	210000	营口市	辽宁省	2014营口市	2014辽宁省	1.04141	0	245	0	1546.08	0.054009	1484.61	4506	18947	412337	24582.7	140134	10813	27.2361	0.009536	439.029	547	42198.7	22248	233.3	15	5500000	5900000	11252.2	0	1	0	0	11252.2	0	245	0	0	1	0	0	0	0	0	0	0	0	-0.276153
2019	营口市	1	营口市	辽宁省	2019营口市	2019辽宁省	1.14186	28	51	0	1328.16		1163.15	2462	16005	15000000	7921.39	13974	14238	21.5087	405.914	2.23021	882.73	65261	93685	230.8	27	364575	322076	60470.4	0	1	0	0	60470.4	28	51	0	0	0	0	0	0	0	1	0	0	0	0.037693
2020	营口市	1	营口市	辽宁省	2020营口市	2020辽宁省	1.16927	8	77	0	1325.5		1133.61	873	19586	21000000	8687.73	25250	14582	19.4341	402.147	2.02676	1125.39	72505	92172	229.2	28	410991	269092	59795.7	0	1	0	0	59795.7	8	77	0	0	0	0	0	0	0	0	1	0	0	0.258541
2021	营口市	1	营口市	辽宁省	2021营口市	2021辽宁省	1.18213	7	95	0	1403.24		1187.04	630	21493	5000000	9208.85	26785	14569	18.8628	369.158	2.21933	1440.07	77244	84205	228.1	0	411742	415323	62358.7	0	1	0	0	62358.7	7	95	0	0	0	0	0	0	0	0	0	1	0	0.52522
2012	211400	210000	葫芦岛市	辽宁省	2012葫芦岛市	2012辽宁省	1	0	127	0	719.333	0.028951	719.333	3929	10574	118628	24603.8	53001	9669	20.4	0.002873	27.5858	385	36038.5	8045	280	0	4600000	5800000	39990.7	0	1	0	0	39990.7	0	127	1	0	0	0	0	0	0	0	0	0	0	-0.126168
2013	211400	210000	葫芦岛市	辽宁省	2013葫芦岛市	2013辽宁省	1.024	0	177	0	775.11	0.028483	756.943	4100	11643	170810	24507.7	64500	13341	27.2	0.003002	27.2873	400	39720.9	8402	279.9	15	5000000	6500000	48169.5	0	1	0	0	48169.5	0	177	0	1	0	0	0	0	0	0	0	0	0	-0.038484
2014	211400	210000	葫芦岛市	辽宁省	2014葫芦岛市	2014辽宁省	1.04141	0	245	0	721.55	0.025206	692.861	4257	12692	206764	24582.7	55804	14557	26.4649	0.003099	32.7448	419	42282.8	8700	280.7	6	5500000	5900000	41712.2	0	1	0	0	41712.2	0	245	0	0	1	0	0	0	0	0	0	0	0	-0.044397
2015	211400	210000	葫芦岛市	辽宁省	2015葫芦岛市	2015辽宁省	1.05599	0	0	0	720.167	0.02512	681.985	4423.33	13754.3	203550	24636	1680	11572	0	0.003105	32.9172	421	0	8696	280.1	4	4500000	5100000	1678.43	0	1	0	0	1678.43	0	0	0	0	0	1	0	0	0	0	0	0	0	-0.227824
2016	211400	210000	葫芦岛市	辽宁省	2016葫芦岛市	2016辽宁省	1.07288	0	0	0	647.352	0.029099	603.376	4587.33	14813.3	199185	24113.6	322	12050	0	0.006946	43.4379	419	0	19483	280.5	7	4300000	4300000	0.177772	0	1	0	0	0.177772	0	0	0	0	0	0	1	0	0	0	0	0	0	-0.251413
2017	211400	210000	葫芦岛市	辽宁省	2017葫芦岛市	2017辽宁省	1.0879	2	0	0	717.896	0.030667	659.889	4751.33	15872.3	198796	24957.7	3885	0	20.1495	0.002793	33.0059	126.4	0	7737	277	0	5500000	4500000	104832	0	1	0	1	104329	2	0	0	0	0	0	0	1	0	0	0	0	0	-0.580985
2018	211400	210000	葫芦岛市	辽宁省	2018葫芦岛市	2018辽宁省	1.1151	1	0	0	812.784	0.032106	728.888	4915.33	16931.3	177008	21866	3371	0	18.6658	0.002775	25.727	245.7	0	7669	276.4	0	6600000	4900000	104862	0	1	0	1	104329	1	0	0	0	0	0	0	0	1	0	0	0	0	-0.468946
2019	葫芦岛市	0	葫芦岛市	辽宁省	2019葫芦岛市	2019辽宁省	1.14186	2	0	0	807.144		706.865	2433	12665	18000000	3895.46	2895	12457	17.3587	598.872	1.23859	253.15	62556	165169	275.8	8	47447	95917	43308.5	0	1	0	0	43308.5	2	0	0	0	0	0	0	0	0	1	0	0	0	-0.575719
2020	葫芦岛市	0	葫芦岛市	辽宁省	2020葫芦岛市	2020辽宁省	1.16927	13	0	0	770.4		658.873	1658	10513	19000000	4272.32	8630	12996	16.4847	554.023	1.83631	587.34	68269	150916	272.4	5	40953	101058	47633.3	0	1	0	0	47633.3	13	0	0	0	0	0	0	0	0	0	1	0	0	-0.27588
2021	葫芦岛市	0	葫芦岛市	辽宁省	2021葫芦岛市	2021辽宁省	1.18213	7	0	0	841.664		711.989	775	12426	7600000	4528.59	1040	13894	15.8924	577.126	1.58981	1209.41	71082	156632	271.4	0	25883	65727	45399.4	0	1	0	0	45399.4	7	0	0	0	0	0	0	0	0	0	0	1	0	0.192572
2012	340300	340000	蚌埠市	安徽省	2012蚌埠市	2012安徽省	1	0	55	0	890.22	0.051721	890.22	16415	22322	165229	26332.9	80919	14227	23.4	0.015962	27.4059	720	38447.1	58711	367.81	12	1300000	2700000	7141.18	0	0	0	0	7141.18	0	55	1	0	0	0	0	0	0	0	0	0	0	0.1912
2013	340300	340000	蚌埠市	安徽省	2013蚌埠市	2013安徽省	1.024	1	104	0	1007.85	0.052412	984.229	18733	26332	253050	28367.1	101262	15353	26	0.017248	25.5134	778	42434	63230	366.603	8	1700000	2800000	101802	0	0	0	1	101802	1	104	0	1	0	0	0	0	0	0	0	0	0	0.294261
2014	340300	340000	蚌埠市	安徽省	2014蚌埠市	2014安徽省	1.04038	1	149	0	1151.19	0.055216	1106.5	8037	39446	349350	29536.8	125007	15830	27.2903	0.016447	23.2662	835	45369.5	61033	371.096	17	1800000	3100000	100922	0	0	0	1	100923	1	149	0	0	1	0	0	0	0	0	0	0	0	0.401677
2015	340300	340000	蚌埠市	安徽省	2015蚌埠市	2015安徽省	1.05391	1	349	0	1253.05	0.056942	1188.95	3337	19448	461569	30944	139197	17343	26.9355	0.016372	22.1519	867	51146	61617	376.35	14	1600000	3200000	98877.4	0	0	0	1	98877.4	1	349	0	0	0	1	0	0	0	0	0	0	0	0.476453
2016	340300	340000	蚌埠市	安徽省	2016蚌埠市	2016安徽省	1.07288	3	737	0	1385.82	0.056778	1291.68	2978	20802	578951	32221.5	150383	17812	27.3506	0.01615	22.0468	878	56015	61292	379.52	10	1600000	2800000	95148.7	0	0	0	1	95148.7	3	737	0	0	0	0	1	0	0	0	0	0	0	0.508361
2017	340300	340000	蚌埠市	安徽省	2017蚌埠市	2017安徽省	1.08575	4	1011	0	1550.66	0.057394	1428.19	2342.7	23558.8	693576	38899.4	160963	0	236.1	0.01597	25.6875	898.92	59096	60887	381.25	7	2300000	3100000	92430.3	0	0	0	1	92430.3	4	1011	0	0	0	0	0	1	0	0	0	0	0	0.356091
2018	340300	340000	蚌埠市	安徽省	2018蚌埠市	2018安徽省	1.10747	9	1468	0	1714.66	0.057142	1548.27	2049.4	23826.1	821013	35275.3	139845	0	262.2	0.016048	25.0319	947.12	67694	61614	383.94	15	2700000	3600000	88661.7	0	0	0	1	88661.7	9	1468	0	0	0	0	0	0	1	0	0	0	0	0.368313
2019	蚌埠市	1	蚌埠市	安徽省	2019蚌埠市	2019安徽省	1.13737	23	295	0	2057.17		1808.71	2058	22052	19000000	30346.1	140000	18086	27.7486	861.424	2.24827	1134.12	75285	332768	386.3	6	86968	71381	11172.9	0	0	0	0	11172.9	23	295	0	0	0	0	0	0	0	1	0	0	0	0.308895
2020	蚌埠市	1	蚌埠市	安徽省	2020蚌埠市	2020安徽省	1.16808	22	179	0	2082.73		1783.04	1087.9	22719.7	10000000	31946.2	120499	21473	24.9629	889.185	2.13433	1225.12	80102	343492	386.3	12	100233	88305	9609.6	0	0	0	0	9609.6	22	179	0	0	0	0	0	0	0	0	1	0	0	0.360886
2021	蚌埠市	1	蚌埠市	安徽省	2021蚌埠市	2021安徽省	1.17859	57	182	0	1988.97		1687.58	829.4	24816	31000000	34028.5	124031	22129	24.0283	1052.2	2.10471	1260.72	85362	349016	331.7	26	141727	130632	0.574219	0	0	0	0	0.574219	57	182	0	0	0	0	0	0	0	0	0	1	0	0.332291
2012	131100	130000	衡水市	河北省	2012衡水市	2012河北省	1	1	32	0	1011.03	0.038044	1011.03	3934	6038	120915	34279.7	18344	13252	29.1	0.00368	24.4145	357	32945.4	16153	438.927	20	2100000	3000000	102913	0	1	0	1	102913	1	32	1	0	0	0	0	0	0	0	0	0	0	-0.245045
2013	131100	130000	衡水市	河北省	2013衡水市	2013河北省	1.03	1	47	0	1070.23	0.037627	1039.06	3418	7045	186444	35330.8	20236	15146	29.6	0.003474	25.032	360	36685.9	15313	440.85	20	2400000	3100000	102231	0	1	0	1	102231	1	47	0	1	0	0	0	0	0	0	0	0	0	-0.218033
2014	131100	130000	衡水市	河北省	2014衡水市	2014河北省	1.04751	1	54	0	1149.13	0.039058	1097.01	1973	5660	260338	35736.2	21628	16720	29.532	0.005687	24.7507	362	0	25157	442.34	87	2400000	3600000	102294	0	1	0	1	102294	1	54	0	0	1	0	0	0	0	0	0	0	0	-0.21174
2015	131100	130000	衡水市	河北省	2015衡水市	2015河北省	1.05694	2	112	0	1220.01	0.040931	1154.29	3934	6038	342605	36794	16730	16715	29.5191	0.006163	24.7507	363	47174	27336	443.54	7	1900000	3300000	99603.5	0	1	0	1	99603.5	2	112	0	0	0	1	0	0	0	0	0	0	0	-0.200025
2016	131100	130000	衡水市	河北省	2016衡水市	2016河北省	1.07279	1	168	0	1420.18	0.044283	1323.82	3418	7045	428870	36969.9	23752	18331	28.6298	0.003502	22.7641	592	50294	15596	445.31	5	1600000	3100000	97341.6	0	1	0	1	97341.5	1	168	0	0	0	0	1	0	0	0	0	0	0	0.010731
2017	131100	130000	衡水市	河北省	2017衡水市	2017河北省	1.09103	5	341	0	1523.19	0.044778	1396.1	1973	5660	503699	38188.2	26131	19700	10.2398	0.005076	25.2753	508.64	0	22643	446.04	0	1800000	3100000	91012.8	0	1	0	1	91012.8	5	341	0	0	0	0	0	1	0	0	0	0	0	-0.070121
2019	衡水市	0	衡水市	河北省	2019衡水市	2019河北省	1.15073	15	0	0	1504.9		1307.78	942	6274	13000000	28098	27153.6	16666	22.9766	1472.46	1.93751	604.72	64590	660502	448.57	0	0	0	97463	0	1	0	1	97463	15	0	0	0	0	0	0	0	0	1	0	0	0	-0.629514
2020	衡水市	0	衡水市	河北省	2020衡水市	2020河北省	1.1749	13	0	0	1560.2		1327.95	242	6288	4100000	28688.3	28305.1	16487	24.0176	1603.17	1.95084	611.11	68819	675404	421.293	0	155487	2200000	56728	0	1	0	1	56728	13	0	0	0	0	0	0	0	0	0	1	0	0	-0.644523
2021	衡水市	0	衡水市	河北省	2021衡水市	2021河北省	1.18664	10	0	0	1703.1		1435.22	130	6866	5400000	29592	25772	7301	24.4928	1285.72	1.95155	619.63	74101	538318	418.69	0	225839	2200000	0.265839	0	1	0	1	0.265839	10	0	0	0	0	0	0	0	0	0	0	1	0	-0.597674
2012	430400	430000	衡阳市	湖南省	2012衡阳市	2012湖南省	1	0	70	0	1957.7	0.088367	1957.7	24026	21655	273385	36418.7	60381	25555	56.6	0	33.6798	836	33542.5	125448	0	111	934653	1300000	2851.47	0	0	0	0	2851.47	0	70	1	0	0	0	0	0	0	0	0	0	0	0.303279
2013	430400	430000	衡阳市	湖南省	2013衡阳市	2013湖南省	1.025	0	85	0	2169.44	0.088111	2116.53	26565	24192	385266	38410.7	76215	27420	57.8	0	34.0592	857	36360	101423	0	112	1000000	1500000	18756.8	0	0	0	0	18756.8	0	85	0	1	0	0	0	0	0	0	0	0	0	0.373668
2014	430400	430000	衡阳市	湖南省	2014衡阳市	2014湖南省	1.04447	0	156	0	2396.55	0.088639	2294.5	21675	18971	517062	38778.1	89960	32597	56.4042	0	51.7285	629	40341.6	105260	0	114	1100000	2000000	22997.8	0	0	0	0	22997.8	0	156	0	0	1	0	0	0	0	0	0	0	0	0.267461
2015	430400	430000	衡阳市	湖南省	2015衡阳市	2015湖南省	1.0591	0	270	0	2601.57	0.090013	2456.41	0	0	672117	40875	103603	37659	54.0482	0	69.3082	419	44983	109023	0	114	1000000	1900000	0.173972	0	0	0	0	0.173972	0	270	0	0	0	1	0	0	0	0	0	0	0	0.161909
2016	430400	430000	衡阳市	湖南省	2016衡阳市	2016湖南省	1.07922	7	350	0	2853.02	0.090424	2643.59	0	0	825671	41526	114559	39300	53.514	0	56.893	594	50768	118657	0	144	855093	1800000	99206.2	1	0	0	1	99206.2	7	350	0	0	0	0	1	0	0	0	0	0	0	0.353822
2017	430400	430000	衡阳市	湖南省	2017衡阳市	2017湖南省	1.09433	7	795	0	2921.52	0.086173	2669.69	0	0	982726	49655	128314	40982	20.5089	0	65.099	532.81	0	159110	0	159	1300000	2300000	95417.7	1	0	0	1	95417.7	7	795	0	0	0	0	0	1	0	0	0	0	0	0.306821
2018	430400	430000	衡阳市	湖南省	2018衡阳市	2018湖南省	1.11622	13	926	0	3046.03	0.083623	2728.89	0	0	875020	41796.6	142547	43654	18.11	0	52.9194	858.31	0	166644	0	7	1600000	3100000	94092.9	1	0	0	1	94092.9	13	926	0	0	0	0	0	0	1	0	0	0	0	0.658868
2019	衡阳市	1	衡阳市	湖南省	2019衡阳市	2019湖南省	1.14859	19	1983	0	3372.68		2936.37	6924	16852	7000000	6605.71	158032	33966	50.013	0	2.08637	877.29	66236	1000000	0	10	235824	298219	84186.3	1	0	0	0	84186.3	19	1983	0	0	0	0	0	0	0	1	0	0	0	0.723892
2020	衡阳市	1	衡阳市	湖南省	2020衡阳市	2020湖南省	1.175	2	2258	0	3508.5		2985.95	6840	17477	18000000	6971.42	181503	34686	51.1898	0	2.09779	902.14	70240	1000000	0	0	184053	259352	81258.5	1	0	0	0	81258.5	2	2258	0	0	0	0	0	0	0	0	1	0	0	0.802207
2021	衡阳市	1	衡阳市	湖南省	2021衡阳市	2021湖南省	1.18088	12	3148	0	3840.31		3252.08	3788	7813	6200000	7652.13	1540	46829	49.6646	1368.93	1.18131	1906.46	73271	1100000	785	0	278657	299252	0.352077	1	0	0	0	0.352077	12	3148	0	0	0	0	0	0	0	0	0	1	0	0.729218
2012	330800	330000	衢州市	浙江省	2012衢州市	2012浙江省	1	4	270	0	972.25	0.028047	972.25	11727	8736	103835	25001.2	5067	8011	20.3	0.004622	31.6416	466	54705.7	11687	252.83	14	8800000	22000000	93789.6	0	1	0	1	93789.6	4	270	1	0	0	0	0	0	0	0	0	0	0	0.078057
2013	330800	330000	衢州市	浙江省	2013衢州市	2013浙江省	1.023	2	472	0	1056.57	0.027984	1032.82	5536	8584	159547	25800.7	6616	8828	20.4	0.005089	30.0989	503	59635	12937	254.21	13	8700000	25000000	85849.7	0	1	0	1	85849.7	2	472	0	1	0	0	0	0	0	0	0	0	0	0.169216
2014	330800	330000	衢州市	浙江省	2014衢州市	2014浙江省	1.04448	2	803	0	1115.1	0.027757	1067.61	5397	9201	219819	25744.4	7009	9744	20.8262	0.005344	25.6437	570	65076.1	13664	255.673	14	8200000	27000000	72896.1	0	1	0	1	72896.1	2	803	0	0	1	0	0	0	0	0	0	0	0	0.271702
2015	330800	330000	衢州市	浙江省	2015衢州市	2015浙江省	1.05911	11	1380	0	1146.13	0.026725	1082.17	5081.7	9178.15	286258	26300	6006	10916	20.7503	0.005336	25.3133	590	75447	13681	256.379	11	7000000	28000000	50279.6	0	1	0	1	50279.6	11	1380	0	0	0	1	0	0	0	0	0	0	0	0.318467
2016	330800	330000	衢州市	浙江省	2016衢州市	2016浙江省	1.07923	6	2393	0	1251.59	0.026488	1159.71	1991.67	2546.38	353591	26273	6109	11948	20.6855	0.005252	24.3314	618	85527	13523	257.486	11	6900000	27000000	10866.6	0	1	0	1	10866.6	6	2393	0	0	0	0	1	0	0	0	0	0	0	0.342477
2017	330800	330000	衢州市	浙江省	2017衢州市	2017浙江省	1.10189	21	4128	0	1331.27	0.025716	1208.17	5236.08	11268.1	413834	27714	7396	0	133.42	0.006215	24.0714	630.75	0	16022	257.808	25	9100000	29000000	0.199672	0	1	0	1	0.199672	21	4128	0	0	0	0	0	1	0	0	0	0	0	0.211489
2018	330800	330000	衢州市	浙江省	2018衢州市	2018浙江省	1.12724	25	5287	0	1470.58	0.026168	1304.59	3993	13166.1	471878	26769.6	7431	0	134.83	0.005589	23.3832	644.66	0	14413	257.875	13	11000000	32000000	0.389062	0	1	0	1	0.389062	25	5287	0	0	0	0	0	0	1	0	0	0	0	0.272157
2019	衢州市	1	衢州市	浙江省	2019衢州市	2019浙江省	1.15993	14	1220	0	1573.52		1356.57	3886	13509	21000000	49479.9	7779	13363	20.7942	589.6	2.0487	656.53	118256	151900	257.633	17	3500000	2400000	0.944862	0	1	0	1	0.944861	14	1220	0	0	0	0	0	0	0	1	0	0	0	-0.248474
2020	衢州市	1	衢州市	浙江省	2020衢州市	2020浙江省	1.1866	28	1108	0	1639		1381.25	2265	11743	14000000	53004.3	44550	13655	21.2933	851.813	2.04865	679.14	124605	218800	256.864	14	1000000	2500000	0.409743	0	1	0	1	0.409743	28	1108	0	0	0	0	0	0	0	0	1	0	0	-0.263525
2021	衢州市	1	衢州市	浙江省	2021衢州市	2021浙江省	1.2044	33	1144	0	1875.61		1557.29	3394	12986.1	4400000	56290.6	210932	13970	21.3678	843.175	2.06256	697.37	132819	215800	255.937	0	1800000	3200000	0.180319	0	1	0	1	0.18032	33	1144	0	0	0	0	0	0	0	0	0	1	0	0.125648
2022	衢州市	1	衢州市	浙江省	2022衢州市	2022浙江省	1.2309	51	1265	0	2003		1627.26	3271	12059	4400000	61519.5	10470	14979	0	840.289	2.07784	720.83	0	214300	255.031	0	2100000	4000000	0.538461	0	1	0	1	0.538461	51	1265	0	0	0	0	0	0	0	0	0	0	1	-0.351215
2012	420600	420000	襄阳市	湖北省	2012襄阳市	2012湖北省	1	2	69	0	2501.96	0.112445	2501.96	14694	14504	330278	27685.9	43738	22105	70.6	0.010428	15.881	776	29119.3	61943	594	26	1300000	1900000	103281	0	0	0	1	103281	2	69	1	0	0	0	0	0	0	0	0	0	0	0.228308
2013	420600	420000	襄阳市	湖北省	2013襄阳市	2013湖北省	1.028	4	116	0	2814.02	0.113506	2737.37	15914	16240	501747	28124.7	53746	26093	84.9	0.01086	37.1272	776	28493.7	64625	595.09	28	1400000	2300000	102624	0	0	0	1	102624	4	116	0	1	0	0	0	0	0	0	0	0	0	0.270936
2014	420600	420000	襄阳市	湖北省	2014襄阳市	2014湖北省	1.04856	4	248	0	3129.26	0.114293	2984.34	10735	26164	699698	30344.3	56946	28611	96.346	0.008827	54.1759	794	43470.1	52559	595.45	31	1600000	2700000	101225	0	0	0	1	101225	4	248	0	0	1	0	0	0	0	0	0	0	0	0.30902
2015	420600	420000	襄阳市	湖北省	2015襄阳市	2015湖北省	1.06429	8	510	0	3382.12	0.114453	3177.82	10258	20950	931998	31706	72780	31458	99.2278	0.008614	46.8765	1022	48022	50957	591.58	12	1600000	2900000	98566.5	0	0	0	1	98566.5	8	510	0	0	0	1	0	0	0	0	0	0	0	0.561824
2016	420600	420000	襄阳市	湖北省	2016襄阳市	2016湖北省	1.0877	4	604	0	3694.51	0.113102	3396.62	10974	25334.6	1100000	32372.5	82426	32107	100.995	0.00845	43.9741	1057	50677	50213	594.25	5	1300000	2600000	97561.2	0	0	0	1	97561.2	4	604	0	0	0	0	1	0	0	0	0	0	0	0.615549
2017	420600	420000	襄阳市	湖北省	2017襄阳市	2017湖北省	1.10402	10	836	0	4064.9	0.114575	3681.91	11115	25334.6	1400000	32335.6	91600	0	101.496	0.008505	43.618	1066.12	0	50348	591.97	0	1600000	3000000	95787.8	0	0	0	1	95787.8	10	836	0	0	0	0	0	1	0	0	0	0	0	0.290918
2018	420600	420000	襄阳市	湖北省	2018襄阳市	2018湖北省	1.12499	17	1015	0	4309.79	0.109478	3830.94	10639	25334.6	1600000	29055	88015	0	104.529	0.006889	41.4051	1106.34	0	40808	592.35	0	1900000	3400000	94343.6	0	0	0	1	94343.6	17	1015	0	0	0	0	0	0	1	0	0	0	0	0.329152
2012	630100	630000	西宁市	青海省	2012西宁市	2012青海省	1	0	0	1	851.09	0.44947	851.09	5233	3278	179856	33374.4	2920	13921	33.7	0.031169	95.9696	470	0	61858	198.46	10	42870.5	72876.4	10485.6	0	0	0	0	10485.6	0	0	1	0	0	0	0	0	0	0	0	0	0	-0.331123
2013	630100	630000	西宁市	青海省	2013西宁市	2013青海省	1.039	4	0	1	978.53	0.461123	941.8	5402	3273	251285	33582.8	2480	15885	35.9	0.031919	94.3194	484	47343.4	63918	200.251	9	55547.9	84726.4	104329	0	0	0	1	104329	4	0	0	1	0	0	0	0	0	0	0	0	0	-0.271147
2014	630100	630000	西宁市	青海省	2014西宁市	2014青海省	1.06809	33	0	1	1065.78	0.462715	997.835	2232	6219	340309	38974.5	1091	16253	34.9	0.033191	92.6199	498	54914.1	67257	202.637	6	58998.9	112790	104204	0	0	0	1	104204	33	0	0	0	1	0	0	0	0	0	0	0	0	-0.261921
2015	630100	630000	西宁市	青海省	2015西宁市	2015青海省	1.09586	37	0	1	1131.62	0.468182	1032.63	2232	6219	435009	40560	6057	17749	34.1614	0.034711	88.8823	512	58099	69894	201.358	7	29250.5	164197	104063	0	0	0	1	104063	37	0	0	0	0	1	0	0	0	0	0	0	0	-0.220737
2019	西宁市	0	西宁市	青海省	2019西宁市	2019青海省	1.18965	77	0	1	1327.82		1116.15	2160	6547	6300000	21532	7565	20206	36.1758	662.329	2.58627	656.98	91494	138670	209.367	7	16957	21211	36314.6	1	0	0	0	36314.6	77	0	0	0	0	0	0	0	0	1	0	0	0	-0.215667
2012	610100	610000	西安市	陕西省	2012西安市	2012陕西省	1	14	42	1	4370.16	0.302356	4370.16	36154	44924	814884	27628.2	247800	44239	165.6	0.090953	48.7871	2829	46688.4	723961	795.977	87	614677	865226	99618.9	0	0	0	1	99618.9	14	42	1	0	0	0	0	0	0	0	0	0	0	2.44866
2013	610100	610000	西安市	陕西省	2013西安市	2013陕西省	1.03	46	30	1	4960.23	0.306084	4815.76	38289	50119	1200000	28393.6	312994	44190	198.4	0.093277	44.359	3081	54377.8	752682	806.928	152	990240	1000000	98508	0	0	0	1	98508	46	30	0	1	0	0	0	0	0	0	0	0	0	2.79525
2014	610100	610000	西安市	陕西省	2014西安市	2014陕西省	1.04648	72	32	1	5576.98	0.315263	5329.28	25719	42039	1700000	28925.9	370310	47075	199.41	0.093999	43.6582	3146	54097.6	766373	815.295	103	1300000	1400000	97579.6	0	0	0	1	97579.6	72	32	0	0	1	0	0	0	0	0	0	0	0	3.00466
2019	西安市	1	西安市	陕西省	2019西安市	2019陕西省	1.14287	369	1323	1	9321.19		8155.95	15261	26901	6000000	61786.3	665666	67238	211.314	313.434	2.34346	5019.3	96867	299874	956.739	191	15000000	17000000	48173.5	0	0	0	1	48173.4	369	1323	0	0	0	0	0	0	0	1	0	0	0	5.43173
2020	西安市	1	西安市	陕西省	2020西安市	2020陕西省	1.17144	427	2312	1	10020.4		8553.9	7485.58	25204	4900000	68366	767702	66506	213.569	300.161	2.34678	5159.13	104363	293547	977.965	212	17000000	18000000	38890.1	0	0	0	1	38890.1	427	2312	0	0	0	0	0	0	0	0	1	0	0	5.76717
2021	西安市	1	西安市	陕西省	2021西安市	2021陕西省	1.18901	447	1984	1	10688.3		8989.21	3332.21	26526.8	6300000	72414.1	871421	73886	173.618	299.493	2.53483	5733.19	115574	299329	999.453	221	20000000	24000000	39890.3	0	0	0	1	39890.3	447	1984	0	0	0	0	0	0	0	0	0	1	0	6.60721
2022	西安市	1	西安市	陕西省	2022西安市	2022陕西省	1.21398	562	2182	1	11486.5		9461.85	2326.91	26166.3	6300000	77202.2	65079	75540	176.256	0	2.60894	5857.21	0	0	1014.59	202	16000000	27000000	83448.9	0	0	0	1	83448.9	562	2182	0	0	0	0	0	0	0	0	0	0	1	5.08688
2012	411000	410000	许昌市	河南省	2012许昌市	2012河南省	1	9	163	0	1716.19	0.057981	1716.19	7021	21543	274011	31398.2	43975	15791	33.1	0.023999	62.9648	270	33815.7	34483	143.685	15	2200000	3000000	102350	0	0	0	1	102350	9	163	1	0	0	0	0	0	0	0	0	0	0	-0.271264
2013	411000	410000	许昌市	河南省	2013许昌市	2013河南省	1.029	4	144	0	1903.31	0.059125	1849.67	7651	24422	385677	31413.3	53113	15959	44.2	0.023362	62.7393	286	36021.5	33998	145.525	12	2400000	3600000	102335	0	0	0	1	102335	4	144	0	1	0	0	0	0	0	0	0	0	0	-0.226418
2014	411000	410000	许昌市	河南省	2014许昌市	2014河南省	1.04855	6	198	0	2087.23	0.059741	1990.59	3397	6041	511125	31430.3	59725	17021	45.48	0.007112	61.8489	302	41474.4	34647	487.14	10	2600000	3900000	101715	0	0	0	1	101715	6	198	0	0	1	0	0	0	0	0	0	0	0	-0.179886
2015	411000	410000	许昌市	河南省	2015许昌市	2015河南省	1.06218	18	337	0	2171.16	0.058676	2044.05	3955.84	8115.89	656413	33578	68090	17162	45.2013	0.007265	61.301	308	43792	35568	489.606	10	3100000	4300000	100289	0	0	0	1	100289	18	337	0	0	0	1	0	0	0	0	0	0	0	-0.151194
2016	411000	410000	许昌市	河南省	2016许昌市	2016河南省	1.08236	41	589	0	2377.71	0.05875	2196.78	3955.84	8115.89	815893	32533	71951	17783	48.7833	0.007847	56.2774	346	48235	38659	492.656	10	2800000	4300000	97911.4	0	0	0	1	97911.4	41	589	0	0	0	0	1	0	0	0	0	0	0	-0.096605
2017	411000	410000	许昌市	河南省	2017许昌市	2017河南省	1.09752	28	674	0	2632.92	0.059097	2398.98	4143.87	9084.38	964746	34589	73054	21670	301.275	0.00878	25.4015	520.5	53117	43517	495.63	0	3100000	4700000	97065.4	0	0	0	1	97065.4	28	674	0	0	0	0	0	1	0	0	0	0	0	0.12314
2018	411000	410000	许昌市	河南省	2018许昌市	2018河南省	1.12276	37	1111	0	2830.62	0.058903	2521.13	4591	10481	1100000	34123.6	75868	22658	292.91	0.00878	24.8594	546.24	58191	43517	498.24	0	2900000	5400000	93082.9	0	0	0	1	93082.9	37	1111	0	0	0	0	0	0	1	0	0	0	0	0.174846
2019	许昌市	1	许昌市	河南省	2019许昌市	2019河南省	1.15644	5	2664	0	3395.68		2936.32	4550	11468	17000000	14526.5	79165	18362	42.37	914.184	3.33273	592.01	63355	457531	500.48	0	0	0	0.227819	0	0	0	1	0.227819	5	2664	0	0	0	0	0	0	0	1	0	0	0	-0.246361
2020	许昌市	1	许昌市	河南省	2020许昌市	2020河南省	1.18882	24	1972	0	3449.23		2901.38	2085.53	7340.59	79000000	14556.6	84467	18758	40.4832	891.339	3.33483	600.63	67237	456408	512.048	0	0	0	0.403419	0	0	0	1	0.403419	24	1972	0	0	0	0	0	0	0	0	1	0	0	-0.212012
2021	许昌市	1	许昌市	河南省	2021许昌市	2021河南省	1.19952	16	2832	0	3655.42		3047.39	916.573	11896.5	1500000	16575	87106	20230	37.3007	877.896	3.32153	623.18	70131.7	450324	512.958	0	0	0	0.934101	0	0	0	1	0.934102	16	2832	0	0	0	0	0	0	0	0	0	1	0	-0.169661
2012	450800	450000	贵港市	广西壮族自治区	2012贵港市	2012广西壮族自治区	1	0	15	0	679.18	0.052104	679.18	6934	10941	154297	34845.7	1692	10364	16	0.000336	31.4774	338	29998.5	1716	511.14	6	1400000	1500000	17472.4	0	0	0	0	17472.4	0	15	1	0	0	0	0	0	0	0	0	0	0	-0.359811
2013	450800	450000	贵港市	广西壮族自治区	2013贵港市	2013广西壮族自治区	1.022	0	23	0	742.01	0.051351	726.037	7275	11878	183707	37890.5	2035	12296	18.2	0.000396	30.4551	345	37272.7	2130	538.16	3	1400000	1900000	17914.9	0	0	0	0	17914.9	0	23	0	1	0	0	0	0	0	0	0	0	0	-0.327347
2014	450800	450000	贵港市	广西壮族自治区	2014贵港市	2014广西壮族自治区	1.04346	0	29	0	805.395	0.051388	771.849	3596	20071	217444	38472.2	2200	12894	18.6694	0.000396	9.77891	348	41303.6	2130	543.17	6	1600000	2400000	0.183674	0	0	0	0	0.183674	0	29	0	0	1	0	0	0	0	0	0	0	0	-0.285123
2015	450800	450000	贵港市	广西壮族自治区	2015贵港市	2015广西壮族自治区	1.05911	0	141	0	865.2	0.05149	816.909	3596	20071	263431	38953	2530	13737	18.7053	0.000396	10.4331	355	52653	2130	548.94	1	2300000	2800000	691.974	0	0	0	0	691.974	0	141	0	0	0	1	0	0	0	0	0	0	0	-0.258881
2020	贵港市	1	贵港市	广西壮族自治区	2020贵港市	2020广西壮族自治区	1.19228	4	461	0	1352.73		1134.58	1896	9703	9900000	96618.4	5405	16099	20.9981	1391.51	1.96841	744.28	77986	788342	566.538	0	194814	166643	0.388489	0	0	0	0	0.388489	4	461	0	0	0	0	0	0	0	0	1	0	0	-0.646933
2021	贵港市	1	贵港市	广西壮族自治区	2021贵港市	2021广西壮族自治区	1.20301	1	491	0	1501.64		1248.24	1470	11066	5600000	106440	6717	16885	20.2504	1397.7	2.00887	766.72	81821	792220	566.804	0	246237	211325	0.989566	0	0	0	0	0.989566	1	491	0	0	0	0	0	0	0	0	0	1	0	-0.635451
2012	520100	520000	贵阳市	贵州省	2012贵阳市	2012贵州省	1	31	1	1	1710.3	0.249599	1710.3	46490	16635	418429	35282.9	47415	21698	82.7	0.104416	107.88	872	42662	391071	374.53	12	167933	495223	103455	0	0	0	1	103455	31	1	1	0	0	0	0	0	0	0	0	0	0	0.172043
2013	520100	520000	贵阳市	贵州省	2013贵阳市	2013贵州省	1.025	32	17	1	2085.42	0.257878	2034.56	60430	21281	566560	35096.8	63000	24729	97.7	0.085823	80.9269	1284	50819.9	325347	379.09	24	140413	688598	102952	0	0	0	1	102952	32	17	0	1	0	0	0	0	0	0	0	0	0	0.597255
2014	520100	520000	贵阳市	贵州省	2014贵阳市	2014贵州省	1.0496	48	5	1	2497.27	0.269498	2379.26	72527	26421	735621	36251.9	76174	25919	103.865	0.093839	83.7093	1294	59330.5	359318	382.91	24	137407	939726	102797	1	0	0	1	102797	48	5	0	0	1	0	0	0	0	0	0	0	0	0.6493
2015	520100	520000	贵阳市	贵州省	2015贵阳市	2015贵州省	1.06849	105	9	1	2891.16	0.275281	2705.83	85852.7	31231.7	940031	35562	92740	29124	104.019	0.094065	85.3357	1307	63949	368536	391.79	30	227279	994862	102414	1	0	0	1	102414	105	9	0	0	0	1	0	0	0	0	0	0	0	0.730725
2019	贵阳市	1	贵阳市	贵州省	2019贵阳市	2019贵州省	1.13959	564	86	1	4039.6		3544.79	83823	60082	20000000	55911.8	178000	34624	107.82	1583.29	2.00731	1514.49	92650	677375	427.826	43	0	0	0.037924	1	0	0	1	0.05944	564	86	0	0	0	0	0	0	0	1	0	0	0	0.507241
2012	451100	450000	贺州市	广西壮族自治区	2012贺州市	2012广西壮族自治区	1	0	15	0	394.21	0.030242	394.21	4205	1364	113279	34845.7	9000	5455	9.5	0.004304	55.8246	152	35418.3	9744	226.42	6	1400000	1500000	14982.8	0	0	0	0	14982.8	0	15	1	0	0	0	0	0	0	0	0	0	0	-0.564386
2013	451100	450000	贺州市	广西壮族自治区	2013贺州市	2013广西壮族自治区	1.022	0	23	0	423.85	0.029332	414.726	1375	4084	146025	37890.5	6739	6360	10	0.004292	51.3722	164	39243.5	10024	233.55	2	1400000	1900000	3570.07	0	0	0	0	3570.07	0	23	0	1	0	0	0	0	0	0	0	0	0	-0.542168
2014	451100	450000	贺州市	广西壮族自治区	2014贺州市	2014广西壮族自治区	1.04346	0	29	0	448.975	0.028647	430.274	1465	4395	182229	38472.2	9018	7728	10.17	0.004221	54.424	172	43134.5	10049	238.05	4	1600000	2400000	5447.52	0	0	0	0	5447.52	0	29	0	0	1	0	0	0	0	0	0	0	0	-0.511432
2015	451100	450000	贺州市	广西壮族自治区	2015贺州市	2015广西壮族自治区	1.05911	10	131	0	468.11	0.027859	441.983	1465	4395	215940	38953	790	7404	9.9206	0.004879	54.7196	173	55799	11700	239.79	4	2300000	2800000	103053	0	0	0	1	103053	10	131	0	0	0	1	0	0	0	0	0	0	0	-0.518991
2019	贺州市	1	贺州市	广西壮族自治区	2019贺州市	2019广西壮族自治区	1.1598	1	542	0	700.108		603.643	1035	5258	13000000	52878.6	911	6176	11.3121	1452.45	1.59219	490.86	76481	359607	247.586	21	38958	104815	0.942171	0	0	0	0	0.942172	1	542	0	0	0	0	0	0	0	1	0	0	0	-0.907175
2020	贺州市	1	贺州市	广西壮族自治区	2020贺州市	2020广西壮族自治区	1.19228	2	382	0	753.95		632.361	780	4632	11000000	66343.4	1088	7099	11.2553	1484.57	1.62218	506.78	86858	369428	248.845	0	55990.4	119316	0.141319	0	0	0	0	0.141319	2	382	0	0	0	0	0	0	0	0	1	0	0	-0.915995
2021	贺州市	1	贺州市	广西壮族自治区	2021贺州市	2021广西壮族自治区	1.20301	0	404	0	909.21		755.78	531	5309	5300000	73087.4	1345	7142	12.2301	1573.61	1.64847	531.9	86093	392326	249.316	0	47863	164762	0.579731	0	0	0	0	0.579731	0	404	0	0	0	0	0	0	0	0	0	1	0	-0.945639
2012	512000	510000	资阳市	四川省	2012资阳市	2012四川省	1	0	80	0	984.72	0.041249	984.72	7494	6425	121391	54614.2	5500	17428	17.4	0.000189	19.8575	195	0	959	505.9	7	2100000	3800000	441.427	0	0	0	0	441.427	0	80	1	0	0	0	0	0	0	0	0	0	0	-0.393313
2013	512000	510000	资阳市	四川省	2013资阳市	2013四川省	1.028	0	222	0	1092.36	0.04139	1062.61	7676	7298	183866	56157.2	4116	18615	27.3	0.000189	18.5693	198	39702.5	959	507.3	7	2300000	4200000	0.198671	0	0	0	0	0.198671	0	222	0	1	0	0	0	0	0	0	0	0	0	-0.353054
2012	360700	360000	赣州市	江西省	2012赣州市	2012江西省	1	0	16	0	1508.49	0.116495	1508.49	10645	19849	413997	21492.1	102445	25122	48.8	0.010114	20.8521	310	32872.3	85479	845.185	129	830104	2500000	0.195243	0	0	0	0	0.195243	0	16	1	0	0	0	0	0	0	0	0	0	0	0.038986
2013	360700	360000	赣州市	江西省	2013赣州市	2013江西省	1.025	0	29	0	1673.31	0.11612	1632.5	10974	20935	501153	18223.9	110714	28154	54.3	0.010002	20.3323	339	40923.8	84800	847.805	119	857998	2800000	6526.29	0	0	0	0	6526.29	0	29	0	1	0	0	0	0	0	0	0	0	0	0.12617
2019	赣州市	1	赣州市	江西省	2019赣州市	2019江西省	1.16334	34	21	0	3474.34		2986.52	7573	12903	19000000	82621.6	201182	31623	56.5964	1604.49	2.12329	1733.82	70640	1400000	870.802	43	589140	3400000	0.013805	1	0	0	0	0.05944	34	21	0	0	0	0	0	0	0	1	0	0	0	0.681957
2020	赣州市	1	赣州市	江西省	2020赣州市	2020江西省	1.19359	45	51	0	3645.2		3053.99	5568	13597	7100000	94371.1	216577	36219	56.2157	1566.08	2.13829	1922.98	75085	1400000	897.001	0	825667	4200000	0.850987	1	0	0	0	0.850987	45	51	0	0	0	0	0	0	0	0	1	0	0	0.92088
2021	赣州市	1	赣州市	江西省	2021赣州市	2021江西省	1.20433	89	56	0	4169.37		3461.98	2469	22955	11000000	102810	235099	41328	58.1223	1544.34	2.28528	1846.77	82760.2	1400000	898	73	1600000	5800000	0.058038	1	0	0	0	0.05944	89	56	0	0	0	0	0	0	0	0	0	1	0	0.977916
2012	150400	150000	赤峰市	内蒙古自治区	2012赤峰市	2012内蒙古自治区	1	0	5	0	1556.82	0.098033	1556.82	5506	13640	335274	56936.6	1132	19436	32.1	0.00387	20.4871	457	45594.4	17850	461.19	1	728882	397016	2164.56	0	0	0	0	2164.56	0	5	1	0	0	0	0	0	0	0	0	0	0	-0.209343
2013	150400	150000	赤峰市	内蒙古自治区	2013赤峰市	2013内蒙古自治区	1.032	1	10	0	1686.15	0.099675	1633.87	5130	12052	455936	57760.1	1000	21550	36.5	0.00404	17.5304	597	51274.6	18756	464.3	0	790201	409256	103937	0	0	0	1	103937	1	10	0	1	0	0	0	0	0	0	0	0	0	-0.073352
2014	150400	150000	赤峰市	内蒙古自治区	2014赤峰市	2014内蒙古自治区	1.04851	0	32	0	1778.37	0.100076	1696.09	4356	15391	516292	66744.3	2112	18410	35.6618	0.00458	14.8813	692	54378.8	19710	430.38	2	816277	639355	0.182606	0	0	0	0	0.182606	0	32	0	0	1	0	0	0	0	0	0	0	0	-0.036104
2015	150400	150000	赤峰市	内蒙古自治区	2015赤峰市	2015内蒙古自治区	1.06005	0	40	0	1861.27	0.104381	1755.84	3847.33	15445.3	589486	71490	8560	23999	33.9476	0.00441	13.9457	731	55377	20400	462.634	7	708114	565001	3856.52	0	0	0	0	3856.52	0	40	0	0	0	1	0	0	0	0	0	0	0	0.057507
2019	赤峰市	1	赤峰市	内蒙古自治区	2019赤峰市	2019内蒙古自治区	1.1373	0	763	0	1708.38		1502.14	1795	17356	32000000	51483	957	23693	31.3158	644.363	2.75315	904.93	77181	296407	460	0	328540	295468	31317.5	0	0	0	0	31317.5	0	763	0	0	0	0	0	0	0	1	0	0	0	-0.049811
2012	220400	220000	辽源市	吉林省	2012辽源市	2012吉林省	1	0	5	0	605.127	0.050684	605.127	1713	1794	120488	22704.3	13210	5472	9.1	0.004563	36.976	207	32359.6	5567	122	7	1900000	598268	0.179994	0	0	0	0	0.179994	0	5	1	0	0	0	0	0	0	0	0	0	0	-0.485186
2013	220400	220000	辽源市	吉林省	2013辽源市	2013吉林省	1.029	0	13	0	700.301	0.053678	680.565	1241	1779	157459	23430.8	25000	5462	13.7	0.005035	35.379	215	36538.4	6139	121.92	9	1900000	673891	7649.77	0	0	0	0	7649.77	0	13	0	1	0	0	0	0	0	0	0	0	0	-0.44942
2014	220400	220000	辽源市	吉林省	2014辽源市	2014吉林省	1.04958	5	21	0	690.309	0.050011	657.701	1234	1944	193228	23543.6	26334	5537	13.0211	0.004997	36.4895	221	39476	6086	121.8	2	2100000	577759	103880	0	0	0	1	103880	5	21	0	0	1	0	0	0	0	0	0	0	0	-0.44237
2015	220400	220000	辽源市	吉林省	2015辽源市	2015吉林省	1.06742	12	88	0	726.64	0.05167	680.743	917	1989	233367	23877	29500	5655	12.7528	0.004796	36.5254	223	43872	5794	120.8	2	1400000	461375	103207	0	0	0	1	103207	12	88	0	0	0	1	0	0	0	0	0	0	0	-0.432637
2019	辽源市	1	辽源市	吉林省	2019辽源市	2019吉林省	1.15874	0	112	0	410.384		354.163	793	1280	19000000	2994.23	326	6065	8.7373	568.511	2.38683	189.28	63708	66260	116.55	1	29929	151749	45494.4	0	0	0	0	45494.4	0	112	0	0	0	0	0	0	0	1	0	0	0	-0.681332
2012	211000	210000	辽阳市	辽宁省	2012辽阳市	2012辽宁省	1	0	127	0	1000.49	0.040267	1000.49	5059	13973	147726	24603.8	45093	10381	18	0.010591	65.9318	990	40238.5	19095	180.3	3	4600000	5800000	0.199235	0	1	0	0	0.199235	0	127	1	0	0	0	0	0	0	0	0	0	0	0.29319
2013	211000	210000	辽阳市	辽宁省	2013辽阳市	2013辽宁省	1.024	0	177	0	1079.99	0.039686	1054.68	4405	14686	203612	24507.7	52009	11270	19.9	0.00945	63.2216	1065	43042.5	17010	180	5	5000000	6500000	3063.64	0	1	0	0	3063.64	0	177	0	1	0	0	0	0	0	0	0	0	0	0.391624
2014	211000	210000	辽阳市	辽宁省	2014辽阳市	2014辽宁省	1.04141	0	245	0	1014.62	0.035443	974.274	4545	15904	255379	24582.7	60003	11879	18.5393	0.009606	63.7323	1070	46444.4	17281	179.9	6	5500000	5900000	8290.51	0	1	0	0	8290.51	0	245	0	0	1	0	0	0	0	0	0	0	0	0.410771
2019	辽阳市	1	辽阳市	辽宁省	2019辽阳市	2019辽宁省	1.14186	0	49	0	831.02		727.775	2810	5679	16000000	15871.1	6484	12128	16.1631	297.093	1.24718	1140.88	69094	51813	174.4	0	10826	43158	71946.4	0	1	0	0	71946.4	0	49	0	0	0	0	0	0	0	1	0	0	0	0.233636
2020	辽阳市	1	辽阳市	辽宁省	2020辽阳市	2020辽宁省	1.16927	6	75	0	837.7		716.431	1565	5574	23000000	17406.5	43020	12598	17.5305	275.362	1.25093	1144.26	73390	47500	172.5	0	10693	42184	72387.7	0	1	0	0	72387.7	6	75	0	0	0	0	0	0	0	0	1	0	0	0.328951
2021	辽阳市	1	辽阳市	辽宁省	2021辽阳市	2021辽宁省	1.18213	1	95	0	859.732		727.273	716.49	5285.35	5500000	18450.6	9910	12740	16.507	264.227	1.34602	1158.76	86059	45262	171.3	0	14213	32372	73198.9	0	1	0	0	73198.9	1	95	0	0	0	0	0	0	0	0	0	1	0	0.280795
2012	511700	510000	达州市	四川省	2012达州市	2012四川省	1	0	80	0	1135.46	0.047563	1135.46	11472	15322	155331	54614.2	5308	19471	26.8	0.002845	25.3807	123	36332	19789	695.6	2	2100000	3800000	976.733	0	0	0	0	976.733	0	80	1	0	0	0	0	0	0	0	0	0	0	-0.413763
2013	511700	510000	达州市	四川省	2013达州市	2013四川省	1.028	0	222	0	1245.41	0.047189	1211.49	11632	17284	238213	56157.2	4797	21363	34	0.003105	52.1801	109	39497.1	21348	687.6	3	2300000	4200000	0.187238	0	0	0	0	0.187238	0	222	0	1	0	0	0	0	0	0	0	0	0	-0.432234
2012	140800	140000	运城市	山西省	2012运城市	2012山西省	1	0	23	0	1068.65	0.088225	1068.65	5641	7293	315341	27826.1	20331	29149	41	0	39.873	211	31564.5	20682	0	5	802707	701604	18700.5	0	0	0	0	18700.5	0	23	1	0	0	0	0	0	0	0	0	0	0	-0.235968
2013	140800	140000	运城市	山西省	2013运城市	2013山西省	1.031	1	32	0	1140.12	0.090019	1105.83	5868	8969	381215	36084.7	1351	29573	36.9	0	28.7271	211	34406.4	46390	0	1	779541	799557	104207	0	0	0	1	104207	1	32	0	1	0	0	0	0	0	0	0	0	0	-0.27058
2014	140800	140000	运城市	山西省	2014运城市	2014山西省	1.04853	0	36	0	1201.62	0.09416	1146.01	4311	10538	460202	29809.1	1658	26734	38.6021	0	24.1131	256	37350.5	42914	0	3	729194	894087	0.187958	0	0	0	0	0.187958	0	36	0	0	1	0	0	0	0	0	0	0	0	-0.244305
2019	运城市	1	运城市	山西省	2019运城市	2019山西省	1.12719	18	42	0	1553.54		1378.23	1706	21531	28000000	10681.2	1776.06	24791	36.3272	0	2.04762	474.21	62679	415824	0	0	456419	279385	104046	0	0	0	0	104046	18	42	0	0	0	0	0	0	0	1	0	0	0	-0.029412
2020	运城市	1	运城市	山西省	2020运城市	2020山西省	1.15988	10	37	0	1643.65		1417.08	469	13595	14000000	11019.9	3390.59	24106	38.1593	0	1.99673	532.06	65317	417653	0	0	349720	245171	103983	0	0	0	0	103983	10	37	0	0	0	0	0	0	0	0	1	0	0	0.012635
2021	运城市	1	运城市	山西省	2021运城市	2021山西省	1.17148	20	28	0	2053.07		1752.54	565	15225	36000000	12328.9	2512.33	23462	37.148	0	2.00428	537.22	71932	415346	0	0	501791	352944	103999	0	0	0	0	103999	20	28	0	0	0	0	0	0	0	0	0	1	0	0.011536
2022	运城市	1	运城市	山西省	2022运城市	2022山西省	1.19608	6	25	0	2301.15		1923.9	0	0	36000000	13268.5	2344	24057	37.013	0	2.01051	540.47	76568.4	0	0	0	550044	574771	103957	0	0	0	0	103957	6	25	0	0	0	0	0	0	0	0	0	0	1	0.024401
2012	320700	320000	连云港市	江苏省	2012连云港市	2012江苏省	1	2	312	0	1603.42	0.029661	1603.42	15956	18340	209826	32819.7	73354	15090	35.5	0.006629	33.519	1058	44129.3	33876	510.99	108	22000000	33000000	90961.2	0	1	0	1	90961.2	2	312	1	0	0	0	0	0	0	0	0	0	0	0.909839
2013	320700	320000	连云港市	江苏省	2013连云港市	2013江苏省	1.023	1	386	0	1785.42	0.02988	1745.28	5748	13286	321236	29981.4	86990	16044	47.2	0.007227	35.8753	1069	46246.8	37591	520.18	147	22000000	33000000	87829.6	0	1	0	1	87829.6	1	386	0	1	0	0	0	0	0	0	0	0	0	0.960934
2014	320700	320000	连云港市	江苏省	2014连云港市	2014江苏省	1.04551	10	605	0	1965.89	0.030203	1880.32	5817	15015	455835	36249.4	95438	16523	48.22	0.00724	33.7172	1077	52614.1	38119	526.52	166	22000000	34000000	78979.9	0	1	0	1	78979.9	10	605	0	0	1	0	0	0	0	0	0	0	0	1.00139
2015	320700	320000	连云港市	江苏省	2015连云港市	2015江苏省	1.06328	31	1552	0	2160.64	0.030815	2032.05	4783	11477	621861	38840	80108	17372	47.672	0.007297	39.3296	1357	56154	38717	530.56	91	21000000	34000000	42161.8	0	1	0	1	42161.8	31	1552	0	0	0	1	0	0	0	0	0	0	0	1.1863
2016	320700	320000	连云港市	江苏省	2016连云港市	2016江苏省	1.08774	21	2196	0	2376.48	0.030709	2184.8	4744	11460	795142	39083.3	55044	21446	47.48	0.007237	38.9721	1432	61262	38647	533.99	112	19000000	32000000	17621.5	0	1	0	1	17621.5	21	2196	0	0	0	0	1	0	0	0	0	0	0	1.20396
2017	320700	320000	连云港市	江苏省	2017连云港市	2017江苏省	1.10623	31	3577	0	2640.31	0.030748	2386.77	4730	12937	949990	43110.1	67800	22463	250.6	0.007484	25.2516	1714.91	66952	39855	532.53	0	23000000	36000000	0.427393	0	1	0	1	0.427393	31	3577	0	0	0	0	0	1	0	0	0	0	0	1.53769
2019	连云港市	1	连云港市	江苏省	2019连云港市	2019江苏省	1.16675	23	963	0	3139.29		2690.62	4063	11759	9600000	28272.7	61400	18972	42.6994	772.254	1.35407	1958.4	0	412700	534.41	0	543400	388900	0.467535	0	1	0	1	0.467535	23	963	0	0	0	0	0	0	0	1	0	0	0	0.794722
2020	连云港市	1	连云港市	江苏省	2020连云港市	2020江苏省	1.19592	34	722	0	3277.07		2740.21	2921.83	12321.5	8300000	30661.2	67600	18692	43.4743	780.708	1.3775	1986.78	92008	417273	534.48	0	3800000	2600000	0.019816	0	1	0	1	0.05944	34	722	0	0	0	0	0	0	0	0	1	0	0	0.909106
2021	连云港市	1	连云港市	江苏省	2021连云港市	2021江苏省	1.21505	31	630	0	3727.92		3068.11	1646	13089	11000000	31958.5	82430	19146	43.5949	783.511	1.39034	2000.48	100211	417776	533.21	0	5400000	3900000	0.407577	0	1	0	1	0.407577	31	630	0	0	0	0	0	0	0	0	0	1	0	0.978203
2022	连云港市	1	连云港市	江苏省	2022连云港市	2022江苏省	1.24179	35	535	0	4005.03		3225.22	1142	10828	11000000	32718.7	78037	11058	0	774.02	1.39704	2014.74	0	411322	531.41	0	6800000	4000000	3331.76	0	1	0	1	3331.76	35	535	0	0	0	0	0	0	0	0	0	0	1	0.841911
2012	220500	220000	通化市	吉林省	2012通化市	2012吉林省	1	0	5	0	881.123	0.073801	881.123	8786	3489	184437	22704.3	29287	10068	21.5	0.005282	237.694	289	31764.3	11863	224.6	18	1900000	598268	29037.7	0	0	0	0	29037.7	0	5	1	0	0	0	0	0	0	0	0	0	0	-0.574549
2013	220500	220000	通化市	吉林省	2013通化市	2013吉林省	1.029	0	13	0	1003.45	0.076914	975.17	9185	3729	239957	23430.8	34006	10753	29.8	0.005437	241.345	292	36080.2	12086	222.3	5	1900000	673891	33981	0	0	0	0	33981	0	13	0	1	0	0	0	0	0	0	0	0	0	-0.556831
2014	220500	220000	通化市	吉林省	2014通化市	2014吉林省	1.04958	0	26	0	1008.5	0.073063	960.857	2397	2963	298865	23543.6	8113	10960	28.9585	0.005589	214.108	296	39354	12418	222.19	5	2100000	577759	0.181851	0	0	0	0	0.181851	0	26	0	0	1	0	0	0	0	0	0	0	0	-0.575233
2015	220500	220000	通化市	吉林省	2015通化市	2015吉林省	1.06742	3	97	0	1001.21	0.071194	937.972	2397	2197	364903	23877	43085	12257	28.066	0.005698	199.5	298	44405	12598	221.1	3	1400000	461375	102920	0	0	0	1	102920	3	97	0	0	0	1	0	0	0	0	0	0	0	-0.46756
2012	150500	150000	通辽市	内蒙古自治区	2012通辽市	2012内蒙古自治区	1	0	5	0	1693.19	0.10662	1693.19	6374	10960	346741	56936.6	6598	9950	24.9	0.011814	89.7518	418	38274.8	37779	319.77	3	728882	397016	19314.8	0	0	0	0	19314.8	0	5	1	0	0	0	0	0	0	0	0	0	0	-0.410166
2013	150500	150000	通辽市	内蒙古自治区	2013通辽市	2013内蒙古自治区	1.032	0	11	0	1781.8	0.105329	1726.55	3746	10754	467169	57760.1	7047	12764	28.8	0.009121	79.4604	485	42921.6	29294	321.17	4	790201	409256	14645.9	0	0	0	0	14645.9	0	11	0	1	0	0	0	0	0	0	0	0	0	-0.314697
[truncated: 331 more rows]
[truncated: 16 more columns]

## Sheet: 01
stock_ticker	code	t	code3	var5	sum	industry	finance_constrain	net_profit	total_profit	total_asset	roa	jroa	province	city	iseast	owener_equity	roe	intangible_asset	intangible_asset_ratio	big5supplier	stcustom_proportion	stsupplier_proportion	concentration_customer	concentration_supplier	hhi_customer	hhi_supplier	concentration_supplychain	current_ratio	equity_ratio	capital_appreciation_rate	fixed_asset_ratio	financial_leverage	operation_leverage	comprehensive_leverage	accounts_receivable	inventory	fixed_assets	tfinancial_assets	stock	lnnet_profit	lnhhi_customer	lnhhi_supplier	lnsum	lnbig5supplier	lnconcentration_supplychain	lnintangible_asset_ratio	lnowener_equity	lntotal_asset	lvinventory
[truncated: 28,647 more rows]
[truncated: 8 more columns]
